# Supplementary material for: Experimental validation of methods for differential gene expression analysis and sample pooling in RNA-seq
Source: BMC Genomics. 2015 Jul 25;16(1):548. doi: 10.1186/s12864-015-1767-y (PMC4515013; doi:10.1186/s12864-015-1767-y)
Supplement: Additional file 1: — A digital expression count matrix of RNA-seq data from amygdalae of female Brd1 +/− mice (n = 8) and female wild-type (WT) littermates (n = 8). [file 12864_2015_1767_MOESM1_ESM.xlsx]

## Sheet: Digital Expression Matrix BRD1 
#	G1:WT	G1:WT	G1:WT	G1:WT	G1:WT	G1:WT	G1:WT	G1:WT	G2:Brd1	G2:Brd1	G2:Brd1	G2:Brd1	G2:Brd1	G2:Brd1	G2:Brd1	G2:Brd1
#Gene	W1	W2	W3	W4	W5	W6	W7	W8	R1	R2	R3	R4	R5	R6	R7	R8
0610005C13Rik	8	13	12	9	9	11	17	15	13	9	14	21	11	11	8	23
0610007P14Rik	255	298	400	333	303	252	433	457	376	271	373	323	268	315	338	469
0610009B14Rik	0	1	1	0	0	0	0	2	0	0	0	0	0	0	0	0
0610009B22Rik	69	80	144	77	110	67	149	152	117	85	151	105	71	111	129	140
0610009D07Rik	145	212	269	162	188	133	280	277	228	180	293	198	163	210	184	280
0610009E02Rik	8	12	11	9	10	8	13	10	8	8	13	7	6	9	16	12
0610009L18Rik	26	22	34	17	31	23	33	34	43	22	35	30	21	19	24	36
0610009O20Rik	232	369	479	306	370	272	504	449	382	366	433	345	263	340	396	487
0610010F05Rik	460	376	745	464	480	341	721	765	601	415	738	525	512	449	455	643
0610010K14Rik	18	16	26	14	23	14	39	27	27	19	29	23	11	26	20	32
0610011F06Rik	156	205	205	146	145	98	236	288	263	185	226	192	149	233	154	297
0610012D04Rik	0	0	1	0	0	0	0	1	1	1	1	0	1	2	0	2
0610012G03Rik	138	141	202	142	113	133	178	149	193	171	172	185	137	148	159	178
0610012H03Rik	0	0	1	1	1	0	0	1	0	0	0	1	0	0	0	2
0610025J13Rik	3	1	1	0	0	0	0	1	0	1	0	0	0	0	0	1
0610030E20Rik	222	242	363	205	287	224	355	310	284	251	308	257	195	273	291	370
0610031J06Rik	230	354	500	262	314	279	404	345	379	294	422	308	263	309	327	349
0610037L13Rik	385	455	571	550	402	339	606	643	607	594	519	632	459	489	515	809
0610038L08Rik	3	3	2	1	3	3	3	5	3	4	3	3	2	1	3	4
0610038P03Rik	0	1	1	0	0	0	1	0	2	0	0	2	1	2	2	1
0610039K10Rik	2	1	3	1	2	2	1	3	1	2	4	1	3	3	1	1
0610040B10Rik	6	12	21	9	18	6	19	19	11	7	20	15	10	8	5	12
0610040F04Rik	6	8	20	10	3	8	15	20	11	9	21	8	11	4	7	26
0610040J01Rik	32	31	42	31	45	31	58	39	55	44	66	41	31	37	38	39
0610043K17Rik	4	4	13	8	2	1	15	11	13	3	7	11	4	5	5	6
1110001A16Rik	55	56	90	60	78	76	119	108	83	55	94	85	58	66	92	114
1110001J03Rik	55	100	131	80	95	85	149	144	114	109	135	95	78	79	74	137
1110002E22Rik	12	8	18	21	4	5	12	17	15	11	9	12	17	12	3	22
1110002L01Rik	22	24	38	19	31	21	37	30	35	26	24	45	34	31	40	46
1110004E09Rik	126	113	194	152	140	97	191	179	226	137	167	188	135	152	166	166
1110004F10Rik	375	403	616	376	489	315	540	599	589	357	539	461	401	476	483	618
1110006G14Rik	0	0	0	1	0	1	0	2	0	0	1	1	0	0	0	0
1110007C09Rik	33	110	73	38	65	50	62	74	56	41	75	40	31	50	40	72
1110008E08Rik	0	0	2	1	0	0	0	1	0	0	0	1	1	0	0	3
1110008F13Rik	139	144	250	129	167	129	190	172	187	141	174	169	155	150	211	156
1110008J03Rik	125	151	197	117	144	98	216	212	174	142	203	176	111	143	120	226
1110008L16Rik	33	60	76	51	32	44	89	78	68	40	64	53	47	55	62	70
1110008P14Rik	479	252	460	446	215	206	387	297	335	479	315	394	462	295	336	292
1110012L19Rik	47	69	79	45	37	31	68	74	78	41	69	51	49	40	57	85
1110017D15Rik	8	30	13	4	11	14	20	19	51	25	21	18	23	36	17	37
1110018G07Rik	1364	904	2900	1293	2332	2001	2355	1359	1882	1907	1467	2347	1440	1356	4425	1241
1110018N20Rik	55	25	56	70	53	44	71	43	51	69	33	84	54	40	93	69
1110028F11Rik	0	0	2	0	0	0	1	0	0	0	1	0	0	1	2	0
1110032A03Rik	160	206	333	174	182	156	264	288	277	203	279	201	185	178	189	253
1110032F04Rik	51	40	57	54	35	15	82	85	79	59	75	49	39	78	30	78
1110034G24Rik	40	55	87	52	60	62	86	68	73	58	73	63	37	55	95	71
1110035H17Rik	3	2	6	6	2	3	7	6	7	2	4	4	4	4	8	4
1110035M17Rik	17	17	17	20	11	9	17	10	19	14	18	15	22	14	17	6
1110037F02Rik	417	442	812	493	595	437	767	730	727	493	727	636	530	597	710	718
1110038B12Rik	66	66	74	77	53	36	110	92	75	82	87	91	62	81	50	117
1110038F14Rik	74	102	147	87	123	89	118	138	126	124	110	101	74	94	132	145
1110046J04Rik	15	18	30	17	14	28	33	29	13	12	28	25	22	24	18	27
1110051M20Rik	561	690	901	630	664	493	1022	995	983	556	937	757	659	752	694	961
1110057K04Rik	236	343	582	230	395	306	464	465	350	343	492	333	218	268	473	374
1110058L19Rik	75	72	110	70	79	69	111	111	96	67	95	96	89	71	89	101
1110059E24Rik	91	117	221	124	158	121	194	206	165	116	217	145	102	125	166	195
1110059G10Rik	68	65	163	88	114	109	119	98	114	69	97	108	63	98	127	103
1110059M19Rik	0	1	0	0	0	0	0	0	111	1	0	1	23	44	0	0
1110065P20Rik	99	118	168	98	120	91	161	131	157	141	140	169	119	112	140	123
1190002N15Rik	282	315	593	395	326	221	574	507	425	274	627	454	338	417	208	491
1190003J15Rik	3	0	4	2	3	1	2	2	5	2	0	2	2	3	9	3
1190003K10Rik	1	0	0	0	0	0	0	3	0	0	0	0	0	0	0	0
1190005I06Rik	4	19	31	9	16	15	25	20	11	16	20	20	10	20	11	18
1190007I07Rik	24	36	53	42	57	33	59	49	48	39	58	46	28	34	36	62
1200007C13Rik	0	0	0	0	0	0	0	0	1	0	0	0	0	0	0	0
1200011I18Rik	389	325	719	451	490	389	669	662	605	426	674	560	444	447	525	563
1200014J11Rik	129	180	282	183	190	136	271	246	247	194	255	208	165	208	214	262
1300002K09Rik	0	1	3	0	3	3	5	8	1	1	4	0	0	3	5	1
1300015D01Rik	0	3	0	0	1	0	2	0	0	0	1	1	0	0	2	0
1300017J02Rik	2	3	2	1	1	1	4	2	13	2	0	2	3	6	2	2
1300018J18Rik	88	161	213	139	130	106	172	207	175	129	216	160	97	136	122	171
1500002C15Rik	11	22	20	28	30	13	22	43	27	17	32	31	14	20	17	39
1500002O10Rik	3	14	10	6	13	8	19	2	15	4	6	7	1	5	13	8
1500009C09Rik	499	772	1107	647	805	556	1005	1106	833	713	1079	728	531	682	754	929
1500009L16Rik	78	108	234	79	96	72	197	159	142	64	200	107	67	115	107	182
1500011B03Rik	447	588	701	524	572	327	784	802	700	486	688	552	456	556	527	939
1500011K16Rik	98	85	222	107	117	98	168	156	167	135	155	146	109	135	141	208
1500012F01Rik	96	126	148	105	136	85	149	177	143	149	203	155	99	112	124	138
1500015L24Rik	2	10	16	1	6	3	7	11	2	3	14	2	4	2	2	8
1500015O10Rik	1	5	2	6	0	4	1	1	505	9	6	2	159	176	2	3
1500016L03Rik	0	20	0	0	1	0	2	17	0	1	7	0	2	0	0	0
1500017E21Rik	2	3	8	5	7	4	6	4	4	1	8	11	4	6	2	6
1500035N22Rik	7	9	10	13	8	13	8	5	12	16	13	17	6	9	13	15
1520401A03Rik	5	3	10	9	8	7	10	6	8	4	9	5	6	10	4	6
1600002D24Rik	1	0	0	0	1	0	0	0	1	1	0	0	0	0	2	1
1600002H07Rik	79	66	88	80	66	52	91	81	80	81	87	77	76	65	63	89
1600002K03Rik	12	20	28	22	21	23	31	30	36	29	34	33	17	30	25	35
1600012H06Rik	143	154	299	167	181	143	259	192	254	182	248	214	167	173	191	242
1600012P17Rik	0	1	0	0	0	0	0	0	0	0	0	0	0	0	0	0
1600014C10Rik	214	316	428	247	303	234	418	531	315	230	454	244	224	227	263	395
1600014C23Rik	1	0	0	1	1	0	1	0	0	0	0	2	1	1	0	0
1600015I10Rik	0	0	3	1	1	1	1	0	1	0	0	0	0	0	1	0
1600016N20Rik	0	3	3	1	1	2	5	7	8	1	3	1	3	1	7	4
1600029D21Rik	1	2	1	1	1	0	3	3	4	3	5	2	1	4	1	7
1600029I14Rik	0	0	1	1	0	0	0	0	19	1	0	3	3	16	1	0
1600029O15Rik	40	5	15	23	2	2	10	19	23	6	7	17	26	29	18	11
1700001C02Rik	0	0	0	1	1	0	0	1	28	0	2	2	8	8	1	0
1700001C19Rik	1	0	1	1	0	0	0	2	1	1	1	1	1	0	2	2
1700001F09Rik	0	0	0	0	0	0	0	0	0	0	0	0	0	0	0	1
1700001G11Rik	4	6	7	2	2	6	6	11	7	3	11	1	2	3	9	8
1700001G17Rik	3	3	4	4	1	0	5	3	2	0	2	4	3	3	0	5
1700001J03Rik	1	1	3	0	1	0	5	3	6	2	1	1	1	2	1	3
1700001J04Rik	0	0	1	0	0	0	0	1	0	0	0	0	0	0	0	0
1700001K19Rik	5	18	32	16	20	25	31	29	20	26	24	23	2	15	19	22
1700001L05Rik	20	17	13	36	5	5	15	11	29	16	15	35	35	20	17	46
1700001L19Rik	108	49	67	131	38	12	82	99	122	65	78	94	132	128	45	165
1700001O22Rik	16	19	38	14	29	46	53	35	31	71	24	19	21	17	50	19
1700001P01Rik	1	3	2	1	3	3	6	5	2	4	1	2	3	3	1	4
1700003D09Rik	23	9	185	29	181	278	137	13	73	100	41	114	27	17	407	8
1700003E16Rik	225	167	209	289	147	91	230	231	321	238	151	307	220	213	224	314
1700003F12Rik	19	9	12	28	7	3	20	25	11	19	12	23	22	8	14	18
1700003G13Rik	0	0	0	0	0	0	0	0	0	0	0	0	0	1	0	0
1700003G18Rik	0	1	1	1	2	1	3	2	0	1	2	2	1	1	0	3
1700003M02Rik	11	9	18	13	17	9	34	16	83	14	8	58	39	50	13	23
1700003M07Rik	37	39	84	49	50	27	64	83	64	60	64	58	45	34	49	93
1700006D18Rik	0	0	1	0	0	0	0	0	0	0	0	1	1	0	0	1
1700006E09Rik	0	1	2	1	0	1	2	0	0	2	1	0	1	2	1	5
1700006J14Rik	0	0	0	0	0	1	1	0	0	0	0	0	0	0	0	0
1700006P19Rik	28	20	24	27	24	20	31	34	30	30	35	37	24	39	26	44
1700007B14Rik	3	2	4	4	0	0	0	0	3	0	1	0	1	1	2	1
1700007G11Rik	3	4	0	5	1	0	3	3	11	1	2	1	4	6	2	5
1700007J10Rik	25	8	26	15	15	22	25	18	28	17	16	25	10	29	34	20
1700007K09Rik	0	1	0	2	1	1	0	3	1	0	0	0	0	1	1	2
1700007K13Rik	8	25	21	13	17	3	10	35	50	16	17	15	22	40	8	37
1700007P06Rik	0	0	0	0	0	1	0	0	0	0	0	0	0	0	0	0
1700008F21Rik	4	8	7	1	1	4	8	5	8	5	6	7	4	7	9	8
1700008O03Rik	39	41	50	32	44	36	67	53	55	51	43	49	36	30	55	45
1700009J07Rik	0	0	1	0	0	1	0	1	1	0	0	0	0	1	1	0
1700009P17Rik	3	10	11	10	7	6	7	14	72	8	12	2	18	39	7	15
1700010B08Rik	0	0	0	0	0	1	0	0	0	0	0	0	0	0	0	0
1700010H22Rik	0	0	0	0	0	0	0	1	0	0	0	0	0	0	0	0
1700010I14Rik	19	24	25	14	31	8	48	33	35	9	28	28	18	25	11	47
1700010K10Rik	0	0	0	0	1	0	1	0	0	0	0	1	0	1	1	0
1700010K23Rik	0	0	1	0	0	2	1	0	0	1	0	0	1	0	1	2
1700010K24Rik	0	1	1	2	1	1	1	3	1	2	1	0	0	1	1	1
1700010L04Rik	0	0	0	1	0	0	0	1	3	0	0	1	0	1	0	2
1700011A15Rik	0	1	0	0	0	0	0	0	0	0	0	0	0	0	0	0
1700011E24Rik	0	0	1	0	1	0	0	0	2	2	1	0	1	1	0	0
1700011H14Rik	0	3	0	2	0	0	1	5	0	1	1	1	0	2	1	0
1700011I03Rik	5	3	6	0	0	1	4	0	1	1	5	4	0	2	2	1
1700011J10Rik	50	35	69	52	50	35	65	58	62	53	62	59	57	48	69	79
1700011L22Rik	1	0	3	0	0	0	0	0	1	0	1	1	1	0	0	2
1700011M02Rik	0	1	1	0	0	0	2	3	3	2	0	3	1	0	0	2
1700012A03Rik	0	0	0	0	0	0	0	0	0	0	0	0	0	1	0	0
1700012B09Rik	0	3	3	0	0	0	0	9	18	1	2	1	2	15	0	12
1700012B15Rik	434	502	733	437	576	456	755	943	651	546	840	668	385	478	670	892
1700012C14Rik	0	0	0	1	0	1	2	1	0	0	0	1	1	0	0	0
1700012L04Rik	0	0	0	0	0	0	0	1	0	0	0	0	0	0	0	0
1700013F07Rik	8	7	12	7	21	15	13	15	28	15	5	9	14	17	18	15
1700013G23Rik	1	2	4	1	6	4	6	7	7	1	4	1	3	4	4	2
1700013H16Rik	1	0	0	2	0	0	2	1	0	1	1	1	0	0	0	1
1700014D04Rik	9	4	10	18	19	22	23	1	6	14	14	14	12	3	22	13
1700015E13Rik	4	3	2	2	5	2	8	3	3	8	2	7	3	2	8	9
1700015F17Rik	0	1	3	0	3	0	0	2	0	0	1	1	0	0	2	2
1700016C15Rik	0	2	3	1	0	0	1	0	2	0	3	0	1	0	0	0
1700016D06Rik	0	0	0	0	1	0	1	0	0	0	0	1	0	0	0	0
1700016G14Rik	0	1	0	1	2	0	0	1	3	2	3	2	1	4	1	2
1700016H13Rik	0	0	1	0	0	0	0	0	0	0	0	0	0	0	0	0
1700016K19Rik	20	8	3	26	3	1	8	6	45	12	4	24	23	32	2	22
1700016P03Rik	22	13	40	63	33	11	43	38	30	81	22	106	41	41	37	61
1700017B05Rik	108	159	208	129	147	93	211	185	234	139	209	134	112	129	130	139
1700017G19Rik	0	1	0	1	0	0	0	0	0	0	0	0	0	0	0	0
1700017J07Rik	0	0	0	0	0	0	0	0	1	1	0	0	0	0	0	0
1700017N19Rik	0	1	0	0	0	0	0	1	0	0	0	0	0	0	0	0
1700018A04Rik	1	2	2	3	2	0	0	0	1	0	3	2	0	1	0	2
1700018A14Rik	0	0	0	0	0	0	2	1	0	0	0	2	2	3	0	1
1700018B24Rik	0	0	0	0	0	0	0	0	0	0	0	0	1	1	0	0
1700018C11Rik	0	1	0	0	1	0	0	2	2	1	2	0	0	0	0	2
1700018M17Rik	0	0	0	0	0	0	1	0	0	0	0	0	0	0	0	0
1700019A02Rik	0	0	2	2	1	0	1	0	0	1	0	0	0	1	0	1
1700019B03Rik	0	5	2	2	5	0	5	4	5	3	6	5	1	5	8	9
1700019B21Rik	0	0	0	0	0	0	0	0	1	0	0	0	0	1	0	0
1700019D03Rik	29	31	97	28	48	37	75	61	35	79	69	32	31	36	56	41
1700019G06Rik	1	0	1	10	0	0	4	1	2	6	1	1	7	4	2	3
1700019G17Rik	65	141	207	119	157	131	182	179	131	87	157	124	65	111	133	157
1700019G24Rik	0	0	0	1	0	0	0	2	2	0	1	0	2	1	0	0
1700019L03Rik	19	6	23	16	27	11	21	15	49	20	18	21	23	21	23	19
1700019N19Rik	2	1	0	3	4	1	1	0	2	4	1	2	3	5	1	0
1700019O17Rik	0	0	1	0	0	0	0	0	0	0	0	0	1	0	0	0
1700020A23Rik	6	9	17	12	6	11	14	13	20	13	7	21	15	11	19	19
1700020I14Rik	4505	2076	5996	5014	3025	2789	4425	3359	3850	4147	5325	4511	5320	2764	4080	3088
1700020L24Rik	3	10	8	3	4	6	5	7	11	7	8	7	5	3	6	4
1700021F05Rik	120	82	195	124	100	90	144	186	141	108	162	133	121	120	128	156
1700021F07Rik	0	0	0	1	0	0	0	0	0	0	0	2	0	0	0	1
1700021J08Rik	8	16	13	12	7	6	10	18	16	8	11	18	8	7	5	12
1700021K19Rik	820	1184	1457	906	1173	949	1494	1514	1233	1088	1451	1047	884	1163	1239	1348
1700021N21Rik	1	4	1	2	1	2	2	5	2	1	0	3	4	2	2	2
1700021O21Rik	2	0	0	0	1	0	5	1	0	0	0	1	1	1	1	2
1700022I11Rik	2	6	4	3	6	5	9	2	6	2	3	8	3	4	3	4
1700022K14Rik	1	7	4	4	3	0	8	4	4	3	10	8	2	7	6	6
1700022P22Rik	2	6	9	2	0	2	5	7	3	5	3	6	4	4	3	3
1700023E05Rik	4	0	1	3	4	2	3	1	2	0	1	3	2	3	1	1
1700023F06Rik	14	28	24	22	26	18	36	45	36	37	32	24	12	21	27	53
1700023H06Rik	5	5	6	1	6	3	1	5	2	2	8	3	1	5	2	4
1700023L04Rik	0	0	1	0	0	0	2	1	4	0	0	1	3	2	0	1
1700024B05Rik	0	0	0	0	0	1	0	0	0	0	0	0	0	0	0	0
1700024G13Rik	0	0	0	0	0	0	0	0	13	3	1	0	2	9	0	0
1700024N20Rik	4	6	2	4	2	6	6	1	5	2	6	5	4	3	1	6
1700024P03Rik	0	1	0	0	0	0	0	1	1	0	0	0	0	0	2	1
1700024P16Rik	12	7	7	17	8	3	4	3	36	8	3	17	5	15	3	6
1700025G04Rik	1051	895	1292	1150	967	554	1553	1413	1500	1099	1452	1301	1260	1177	862	1405
1700026D08Rik	1	5	5	2	4	4	5	12	35	3	5	4	11	25	7	25
1700026D11Rik	0	0	0	0	0	0	0	0	0	0	0	1	0	0	0	0
1700026L06Rik	0	0	0	1	1	0	1	1	23	0	0	2	2	7	0	1
1700027A07Rik	1	5	7	2	1	3	7	5	3	1	3	2	1	1	7	1
1700028I16Rik	0	0	1	0	1	1	0	0	0	0	0	0	0	0	0	0
1700028J19Rik	6	9	13	4	4	3	11	6	7	6	9	3	6	3	5	8
1700028K03Rik	45	31	69	43	40	34	60	75	48	65	60	75	35	51	52	77
1700028N14Rik	0	0	0	0	0	0	0	0	0	0	0	0	0	0	1	0
1700028P14Rik	2	0	3	1	2	1	0	1	27	2	2	0	12	4	1	1
1700028P15Rik	0	0	0	0	0	0	0	0	0	0	1	0	0	0	0	0
1700029H14Rik	2	1	3	0	0	3	4	1	1	0	2	1	0	3	3	4
1700029I15Rik	22	53	62	64	52	38	62	58	45	55	51	58	44	54	55	72
1700029J07Rik	53	81	106	64	81	85	111	129	123	105	80	100	72	91	99	131
1700029M20Rik	0	0	1	0	2	1	0	0	0	1	0	0	0	0	0	0
1700029P11Rik	1	0	1	0	0	0	0	0	0	0	1	0	0	0	0	0
1700030A11Rik	1	0	1	1	1	0	1	1	4	0	0	5	0	1	3	3
1700030C10Rik	5	2	9	9	10	9	8	10	7	4	10	6	5	7	3	4
1700030C12Rik	3	1	0	0	1	1	3	0	4	0	5	7	4	4	1	3
1700030C14Rik	3	0	6	8	8	6	10	3	7	1	4	4	5	5	8	4
1700030J22Rik	102	47	130	118	92	74	124	106	149	75	86	119	127	110	162	123
1700030K09Rik	47	100	135	69	133	77	116	151	129	99	133	124	85	106	137	157
1700031A10Rik	0	1	0	0	1	0	0	0	0	0	0	0	0	1	0	0
1700034H15Rik	49	31	58	42	49	33	57	64	81	56	57	80	61	59	72	91
1700034I23Rik	0	0	1	1	1	0	1	0	0	0	3	2	1	0	0	0
1700036A12Rik	1	1	1	0	1	0	0	0	0	1	0	0	0	0	0	1
1700037C18Rik	31	31	37	27	38	25	46	34	47	32	31	42	51	49	42	41
1700037H04Rik	429	540	1004	474	1070	816	1106	785	820	622	732	548	453	470	956	799
1700039E15Rik	3	0	0	4	0	0	1	0	1	0	0	0	0	2	0	2
1700039E22Rik	0	0	0	0	0	0	0	0	0	0	0	0	1	0	0	0
1700040L02Rik	6	5	11	13	6	5	6	14	37	9	9	15	16	24	28	6
1700040N02Rik	13	35	37	24	26	12	20	23	15	6	31	19	13	14	14	25
1700041G16Rik	1	3	0	4	0	0	1	1	2	2	4	1	2	1	1	1
1700041M05Rik	0	0	1	0	0	0	0	0	1	0	0	0	0	0	0	0
1700047A11Rik	0	0	0	0	0	0	1	0	0	0	0	0	1	0	1	0
1700047F07Rik	1	0	0	0	0	0	1	1	0	2	0	0	2	0	0	0
1700047K16Rik	7	7	9	9	6	7	10	5	7	8	9	13	7	9	8	13
1700048O20Rik	59	100	142	74	133	80	177	197	159	78	74	84	66	33	87	176
1700049E15Rik	0	0	0	0	0	1	0	0	0	0	0	0	0	0	1	1
1700049G17Rik	77	75	160	101	100	72	147	160	117	95	143	140	84	114	98	166
1700049J03Rik	0	0	0	1	0	0	0	0	0	0	0	0	1	0	0	0
1700051A21Rik	0	2	0	2	1	0	0	1	2	0	1	1	1	0	5	1
1700052N19Rik	133	154	214	191	213	187	261	226	216	160	200	221	162	149	284	236
1700054M17Rik	1	0	1	0	0	0	0	0	0	0	2	0	0	0	1	0
1700055D18Rik	7	5	1	2	3	1	2	2	7	2	6	5	3	2	1	4
1700055N04Rik	1	0	3	0	0	0	0	0	0	1	0	0	0	0	2	2
1700056E22Rik	1	3	3	0	0	0	2	2	1	2	3	0	1	2	1	2
1700056N10Rik	14	3	9	18	11	13	9	4	16	14	12	18	16	16	19	11
1700057H15Rik	0	0	0	0	0	2	0	0	0	0	0	0	0	0	2	0
1700057H21Rik	0	0	0	0	0	0	0	0	0	0	0	0	0	0	0	2
1700058G18Rik	0	0	1	2	0	1	2	1	0	5	1	2	0	2	3	1
1700058P15Rik	3	9	7	4	5	2	3	14	9	6	6	6	4	4	5	8
1700060C20Rik	0	0	0	0	0	0	0	0	0	2	0	0	0	0	0	0
1700060J05Rik	3	7	3	1	4	2	4	9	5	2	7	6	1	4	3	7
1700061E18Rik	0	0	0	0	0	0	0	0	0	0	1	0	0	0	0	0
1700061G19Rik	8	3	6	12	7	7	19	9	9	8	7	11	7	11	5	13
1700061I17Rik	1	0	2	2	0	0	1	1	0	0	0	2	2	0	0	0
1700062I23Rik	0	0	0	0	0	0	0	1	0	0	0	0	0	0	0	0
1700063H04Rik	0	0	1	0	0	0	0	0	1	0	0	0	0	0	0	0
1700064E03Rik	4	9	6	6	6	7	8	13	19	13	7	19	3	9	10	22
1700064H15Rik	0	0	1	0	0	0	1	1	1	0	0	0	0	0	2	1
1700065D16Rik	0	4	1	3	3	3	2	3	2	2	0	2	1	0	1	2
1700065I17Rik	0	0	0	1	0	0	0	0	0	0	0	1	0	0	0	0
1700066B19Rik	0	1	3	1	0	2	1	0	0	0	1	0	0	3	2	0
1700066J24Rik	5	3	7	4	2	5	2	6	5	4	5	3	5	3	4	10
1700066M21Rik	164	165	335	176	223	170	322	342	260	207	330	201	186	184	175	273
1700066O22Rik	0	0	0	0	1	0	0	1	3	0	0	1	1	1	1	0
1700067G03Rik	0	0	0	0	0	0	0	0	0	0	1	0	0	0	0	0
1700067K01Rik	2	12	13	7	7	3	7	8	8	16	13	11	3	2	10	6
1700067P10Rik	2	0	1	2	0	1	1	0	3	1	0	0	5	2	0	0
1700069B07Rik	13	5	9	9	6	6	18	8	16	4	5	11	10	9	10	11
1700069L16Rik	0	0	0	0	0	0	1	0	0	0	0	1	0	0	0	0
1700071K01Rik	0	0	0	1	0	0	1	0	0	0	1	0	1	0	0	0
1700071M16Rik	21	30	36	29	20	19	40	17	27	17	30	23	8	15	21	40
1700073E17Rik	0	0	2	2	0	2	2	0	4	0	0	3	0	1	0	2
1700080G11Rik	11	0	0	1	0	0	2	0	3	3	0	3	8	7	1	0
1700080N15Rik	0	0	0	0	0	1	0	0	1	1	2	1	0	0	0	1
1700082M22Rik	0	1	3	0	0	0	0	0	5	2	0	0	0	1	0	1
1700084C01Rik	36	77	90	58	86	56	75	86	81	68	84	70	46	66	55	97
1700084C06Rik	0	1	4	2	0	0	2	1	2	2	2	2	2	4	5	4
1700084E18Rik	5	5	9	5	6	6	4	10	5	6	10	8	8	2	5	12
1700084J12Rik	0	0	1	0	0	0	0	0	0	0	0	0	0	0	0	0
1700085B03Rik	0	0	0	0	0	0	0	0	1	0	0	0	0	0	0	0
1700086D15Rik	0	0	0	0	0	0	1	0	0	0	1	2	0	0	0	0
1700086L19Rik	106	80	179	187	135	92	244	159	214	137	111	169	161	206	136	185
1700086P04Rik	0	2	5	0	1	2	5	3	5	2	2	6	0	1	1	1
1700087M22Rik	0	0	0	1	0	0	0	0	0	0	0	0	1	0	0	0
1700088E04Rik	13	6	9	8	6	8	7	10	14	11	7	12	7	17	6	15
1700091E21Rik	16	12	25	15	11	18	29	23	30	8	21	17	13	28	25	23
1700092K14Rik	0	0	0	1	0	1	1	1	2	1	0	0	0	2	2	1
1700092M07Rik	2	3	2	1	1	3	2	0	2	1	0	2	2	0	2	0
1700093J21Rik	0	0	1	4	2	1	2	3	0	4	6	2	1	0	2	3
1700093K21Rik	5	5	6	4	4	3	6	8	9	7	3	5	7	1	2	8
1700094C10Rik	0	0	0	0	2	0	3	0	1	0	1	0	0	0	0	2
1700094D03Rik	28	44	76	40	82	56	76	83	119	82	54	69	65	95	75	88
1700095B22Rik	20	16	19	29	18	17	24	12	29	21	24	30	24	18	19	29
1700095J03Rik	1	8	0	8	3	0	4	17	8	2	5	2	1	9	3	11
1700099I09Rik	0	2	2	0	0	0	1	0	2	0	4	0	1	0	0	0
1700101E01Rik	3	0	1	2	0	0	1	0	17	0	0	1	2	8	0	3
1700101I19Rik	0	0	0	0	1	0	0	0	0	0	0	0	0	0	1	0
1700102P08Rik	7	7	3	8	10	6	16	9	6	18	14	3	6	5	11	13
1700104A03Rik	0	0	0	0	0	0	1	0	0	0	1	0	0	0	1	0
1700104B16Rik	0	0	0	0	0	0	1	0	0	0	0	0	1	0	1	1
1700106J16Rik	0	0	1	2	0	0	0	0	0	0	0	0	0	0	0	0
1700108N11Rik	1	0	0	0	0	0	0	0	0	0	0	1	1	0	0	0
1700109F18Rik	0	1	0	0	0	0	0	0	0	0	0	0	0	0	0	0
1700109G15Rik	0	0	0	0	0	0	0	0	0	0	0	0	0	0	1	0
1700109H08Rik	14	17	27	16	15	11	25	19	22	20	13	22	9	16	8	30
1700110I01Rik	0	0	1	0	0	0	0	2	0	0	0	0	0	0	0	2
1700110K17Rik	3	2	4	4	1	0	3	3	2	0	0	3	3	5	2	2
1700110M21Rik	0	0	0	0	0	0	0	0	0	1	0	0	0	0	0	0
1700111E14Rik	0	0	2	0	0	0	2	0	0	0	0	0	0	0	1	4
1700112D23Rik	3	2	3	3	3	2	2	1	3	3	3	2	1	2	9	1
1700112E06Rik	0	12	3	2	2	0	2	7	4	6	8	1	1	0	4	2
1700112J05Rik	0	1	2	0	0	2	1	0	0	0	0	0	0	0	1	0
1700112M01Rik	0	0	0	0	0	0	0	0	0	0	0	2	0	0	0	1
1700113H08Rik	1	0	0	1	0	0	0	0	1	0	0	1	0	0	1	0
1700116B05Rik	0	0	0	0	0	0	0	0	0	0	0	1	0	0	0	0
1700119I11Rik	1	0	0	0	1	0	3	0	0	0	1	0	0	0	0	0
1700120B22Rik	1	0	0	0	0	0	4	1	0	1	0	0	0	0	2	1
1700121C08Rik	0	2	4	5	7	1	12	8	1	4	3	6	8	3	2	10
1700121F15Rik	13	20	26	12	14	18	23	28	24	20	19	19	14	11	25	28
1700121N20Rik	0	1	0	0	0	0	0	1	0	0	0	0	0	0	0	0
1700122E12Rik	0	0	0	0	0	1	0	1	0	0	0	0	0	0	0	0
1700123I01Rik	1	0	0	0	2	0	6	1	0	3	1	0	0	0	4	0
1700123K08Rik	1	2	1	2	0	1	1	2	1	2	2	1	0	1	0	1
1700123L14Rik	1	0	0	1	0	1	0	0	0	1	1	3	1	2	0	0
1700123M08Rik	12	19	22	12	14	16	13	18	11	13	12	15	8	9	12	11
1700123O20Rik	59	87	137	79	78	60	124	134	101	95	125	79	96	96	90	139
1700125G02Rik	10	5	9	15	4	5	14	13	15	11	10	6	12	10	6	12
1700125H03Rik	8	9	15	6	4	2	13	5	11	9	12	18	3	11	6	12
1700125H20Rik	0	0	1	0	1	0	4	3	2	0	0	2	0	0	1	0
1700128E19Rik	0	0	0	0	1	0	0	0	0	1	1	0	0	0	0	0
1810008B01Rik	0	1	0	0	0	0	0	0	0	1	0	0	0	0	1	0
1810009A15Rik	65	73	111	69	87	45	100	96	103	56	101	71	65	72	70	77
1810009N23Rik	0	11	3	0	5	1	4	6	2	0	13	5	2	2	1	1
1810010H24Rik	18	26	50	33	16	19	32	36	18	25	30	27	26	26	19	39
1810010K12Rik	0	7	8	2	5	4	2	8	1	5	6	1	0	5	5	2
1810011H11Rik	10	6	17	2	12	6	10	5	4	8	7	7	5	4	5	9
1810011O10Rik	0	3	10	11	7	3	5	9	11	18	11	7	5	9	6	9
1810012K08Rik	5	16	15	15	9	10	18	20	15	11	13	13	9	14	11	16
1810013D15Rik	0	0	1	0	0	0	1	2	0	0	0	0	0	1	0	0
1810013L24Rik	406	433	840	488	579	473	846	792	624	466	834	629	523	573	587	736
1810019D21Rik	2	0	0	1	0	0	0	0	3	0	0	0	3	1	1	0
1810019J16Rik	0	0	0	0	0	0	0	0	0	1	0	2	1	0	2	1
1810020O05Rik	3	4	19	10	22	20	15	18	11	15	8	7	2	8	28	19
1810021B22Rik	16	15	20	9	16	10	14	12	22	26	17	20	13	11	19	20
1810022K09Rik	49	32	67	46	50	36	73	65	65	54	69	67	24	51	44	94
1810024B03Rik	12	7	11	6	13	5	15	5	17	6	6	9	4	12	12	12
1810026J23Rik	450	592	883	539	659	503	868	899	826	599	792	617	510	592	841	855
1810030O07Rik	191	231	335	244	276	219	378	401	306	291	324	303	203	277	291	393
1810032O08Rik	23	30	45	26	27	24	22	28	41	34	47	25	23	31	19	44
1810033B17Rik	5	4	8	4	9	5	16	6	7	4	4	11	2	4	17	9
1810035I16Rik	0	0	0	0	0	0	0	0	0	0	0	0	1	0	0	0
1810037I17Rik	104	178	263	146	184	176	230	227	180	148	258	185	146	157	174	204
1810041L15Rik	661	819	992	1177	651	338	983	1384	1046	996	1196	953	1102	819	474	1291
1810043G02Rik	303	418	463	366	335	258	552	579	511	369	452	445	309	392	407	638
1810043H04Rik	64	61	85	71	90	69	80	67	87	83	86	87	55	72	86	95
1810046K07Rik	0	0	1	0	1	0	1	0	1	1	2	0	0	0	0	1
1810049J17Rik	9	9	11	5	4	4	19	13	11	9	6	5	8	8	8	11
1810055G02Rik	124	144	165	172	122	115	182	172	167	135	181	184	198	157	190	174
1810058I24Rik	122	165	233	146	148	122	188	159	186	133	211	138	135	121	141	145
1810058N05Rik	0	0	5	2	2	6	2	4	2	7	2	5	0	1	4	1
1810059C17Rik	1	2	2	1	1	0	1	1	0	2	1	1	1	1	1	0
1810059H22Rik	6	16	22	18	8	12	27	23	17	8	11	13	11	9	4	26
1810062G17Rik	0	1	0	0	0	1	3	3	0	1	1	2	1	2	0	3
1810062O18Rik	13	16	25	9	9	8	22	17	10	12	16	18	10	15	27	16
1810064F22Rik	0	0	0	3	0	0	0	0	0	0	1	0	1	0	0	0
1810065E05Rik	0	0	0	0	1	0	0	0	0	0	0	0	0	0	0	0
2010001A14Rik	9	38	63	21	39	33	39	34	26	19	76	22	18	23	18	17
2010001E11Rik	0	0	1	1	0	0	1	1	1	0	2	0	0	3	5	1
2010001K21Rik	0	0	0	1	1	0	1	0	7	0	1	1	5	2	0	0
2010001M06Rik	13	27	57	10	27	85	36	24	24	21	34	18	14	9	54	13
2010002M12Rik	5	8	9	2	5	1	4	12	8	1	4	2	5	5	1	13
2010003O02Rik	8	16	28	9	13	8	19	13	18	23	18	18	6	13	11	19
2010005H15Rik	0	0	0	0	0	0	0	1	1	1	0	0	0	0	0	0
2010007H06Rik	0	1	4	2	5	6	3	5	4	4	3	2	3	4	2	3
2010012O05Rik	170	192	310	202	172	139	326	361	253	178	310	248	209	180	194	312
2010012P19Rik	5	4	8	3	2	0	2	6	4	5	2	6	7	2	3	2
2010013B24Rik	0	1	0	1	0	0	3	1	0	0	1	2	4	0	0	1
2010015L04Rik	118	112	198	174	145	145	226	128	241	157	131	216	184	169	250	238
2010016I18Rik	0	1	1	0	1	1	0	0	1	0	0	1	0	1	0	1
2010106E10Rik	0	0	0	0	0	0	0	0	1	0	0	1	0	0	2	0
2010107E04Rik	315	356	638	337	392	313	616	434	482	402	543	496	350	350	470	452
2010107G12Rik	6	12	7	11	12	9	18	13	15	12	9	6	11	11	12	17
2010107G23Rik	156	168	191	254	170	106	217	308	257	180	197	205	234	182	164	360
2010109A12Rik	2	0	4	1	1	3	1	1	1	1	1	1	0	0	1	0
2010109I03Rik	0	0	0	0	0	0	0	0	0	0	2	0	3	0	0	3
2010111I01Rik	167	155	263	153	108	130	239	173	228	177	174	225	176	162	213	188
2010204K13Rik	84	150	156	112	144	94	244	210	208	114	127	136	77	190	116	251
2010300C02Rik	2506	639	2903	2957	2193	2610	2467	763	2809	3120	879	3416	3379	1891	5192	1408
2010315B03Rik	71	68	174	92	104	79	140	171	114	105	112	99	68	105	107	174
2010320O07Rik	3	2	0	6	0	0	0	2	0	5	2	2	5	3	2	4
2200002D01Rik	2	4	3	1	2	0	5	3	8	3	3	0	2	1	2	4
2210010C04Rik	0	0	1	0	0	0	0	0	0	0	0	0	0	0	0	0
2210011C24Rik	1	7	6	2	4	5	4	4	2	3	5	1	3	1	3	1
2210013O21Rik	156	253	273	190	226	143	351	335	275	182	276	215	167	235	179	382
2210015D19Rik	139	137	207	186	134	130	177	160	166	159	188	178	159	130	145	171
2210016F16Rik	62	111	116	72	80	76	127	147	109	64	134	68	46	76	62	110
2210016L21Rik	684	792	927	753	689	509	1097	1175	1042	698	920	798	676	743	814	1166
2210018M11Rik	394	430	682	467	549	422	665	611	638	476	620	581	490	505	694	571
2210404J11Rik	51	103	106	52	56	46	90	105	99	77	112	76	40	55	61	113
2210404O07Rik	5	11	15	9	6	8	13	17	11	17	3	13	12	8	10	14
2210404O09Rik	15	10	35	28	32	29	36	36	37	27	37	23	21	16	41	30
2210406O10Rik	11	12	21	23	22	24	17	15	22	18	25	24	16	20	23	20
2210407C18Rik	0	0	1	0	0	0	2	0	0	0	3	1	0	0	0	0
2210408F21Rik	63	42	70	57	64	39	86	57	63	67	63	72	60	66	70	66
2210408I21Rik	104	96	120	85	107	55	162	163	137	72	157	156	120	152	76	147
2210409E12Rik	0	0	0	1	0	1	0	0	0	0	0	0	0	0	0	0
2210411M09Rik	1	15	22	1	8	9	14	18	1	4	9	4	4	8	8	7
2210414B05Rik	0	0	0	0	0	0	0	0	0	1	0	0	0	0	0	0
2210417K05Rik	1	8	5	3	2	5	8	7	6	5	7	4	4	5	1	7
2300005B03Rik	0	0	0	0	0	0	0	0	0	0	0	1	1	0	0	0
2300009A05Rik	50	49	93	37	55	43	76	72	59	55	70	54	40	50	56	79
2310001K24Rik	1	1	0	0	3	2	0	0	0	0	2	1	0	1	1	1
2310002J15Rik	0	0	2	0	1	0	1	2	0	0	1	0	0	1	0	1
2310002L09Rik	0	0	0	0	0	1	0	0	0	0	0	0	0	2	0	0
2310003H01Rik	188	211	228	238	209	134	279	258	272	253	244	266	205	234	234	321
2310005A03Rik	0	0	0	0	2	0	1	1	0	1	0	0	0	0	1	0
2310005G13Rik	1	0	1	0	0	1	2	2	0	0	0	0	0	2	0	3
2310007B03Rik	0	3	1	0	1	2	0	2	5	1	0	2	0	0	0	3
2310007L24Rik	0	0	0	0	0	0	0	0	13	1	0	1	3	2	0	2
2310008H04Rik	17	42	44	26	19	23	48	36	31	24	46	24	18	24	33	35
2310009B15Rik	10	19	34	13	20	18	27	25	31	23	34	19	13	13	19	21
2310011J03Rik	163	205	246	187	184	185	278	231	242	237	224	194	182	155	258	188
2310014F06Rik	1	0	0	1	2	2	0	1	3	0	2	0	0	3	1	0
2310014L17Rik	9	14	8	13	12	13	13	18	12	6	12	5	4	8	6	14
2310015B20Rik	1	0	2	0	0	1	0	0	2	2	1	0	0	1	0	0
2310016G11Rik	2	0	2	1	0	2	0	1	2	0	0	1	1	0	3	2
2310022A10Rik	159	209	280	221	235	195	325	312	274	207	271	223	158	235	230	299
2310022B05Rik	537	2545	2453	1135	1705	1029	2053	2740	1682	770	2765	1136	690	1471	576	2588
2310026L22Rik	11	5	5	6	6	4	10	9	11	7	7	9	6	6	9	10
2310030G06Rik	19	14	33	21	18	7	36	17	31	14	18	26	22	22	22	24
2310033P09Rik	87	91	135	115	113	90	161	172	140	101	113	138	105	111	137	158
2310035C23Rik	657	656	1043	701	729	504	1026	1120	1050	577	977	836	768	888	782	1062
2310036O22Rik	263	266	420	286	307	221	384	368	405	344	418	350	265	348	293	455
2310039H08Rik	14	21	23	16	22	13	33	23	26	23	24	22	18	17	27	23
2310040G07Rik	2	4	5	3	1	1	2	4	5	1	7	3	3	2	3	10
2310042D19Rik	43	65	83	39	71	45	98	99	79	53	75	79	39	68	73	87
2310042E22Rik	0	0	2	1	0	0	0	1	0	0	0	1	0	0	2	0
2310043D23Rik	8	7	10	8	15	3	14	17	11	12	8	11	11	11	9	15
2310044G17Rik	808	951	1765	876	1108	972	1515	1338	1113	1023	1430	1038	977	962	1379	926
2310044K18Rik	0	0	1	0	0	1	1	1	0	0	1	0	0	0	0	0
2310045N01Rik	175	210	251	197	235	139	277	275	246	185	268	260	202	184	225	304
2310047M10Rik	121	164	209	112	129	108	217	187	145	119	188	132	114	132	130	175
2310050B05Rik	46	32	65	96	43	41	73	75	62	67	69	94	60	61	50	89
2310057M21Rik	104	142	221	87	151	106	197	240	209	133	192	151	132	159	153	184
2310058D17Rik	10	25	45	28	43	26	25	33	46	29	32	33	25	36	31	29
2310061I04Rik	402	596	717	443	496	371	787	809	669	469	705	538	447	526	572	774
2310061N02Rik	0	0	0	0	0	0	0	0	0	0	0	0	0	1	0	0
2310065F04Rik	0	0	1	0	0	0	0	1	0	0	0	0	0	0	1	0
2310067B10Rik	1038	863	1602	1115	1141	1037	1528	1230	1346	1245	1180	1198	1101	1187	1410	1326
2310075C17Rik	1	1	7	1	4	3	0	1	2	0	2	1	2	0	6	2
2310081O03Rik	0	0	0	0	0	0	0	0	1	0	0	0	0	0	0	0
2410002F23Rik	363	515	668	471	554	350	728	795	764	564	602	644	415	580	588	889
2410003L11Rik	0	0	1	0	0	0	0	0	0	0	0	0	1	0	0	0
2410004B18Rik	147	152	285	176	187	132	293	244	230	156	241	178	152	209	182	258
2410004I01Rik	2	2	5	3	2	3	6	5	5	2	6	5	3	1	3	5
2410004N09Rik	21	29	30	16	35	19	31	32	38	25	39	27	22	22	21	32
2410004P03Rik	6	14	4	12	7	4	15	16	115	14	14	13	47	57	4	26
2410006H16Rik	70	104	125	72	103	65	125	145	115	103	132	83	84	99	86	124
2410012M07Rik	1	0	0	0	0	0	0	1	0	0	0	0	0	0	1	0
2410015M20Rik	201	248	324	211	255	188	333	345	323	244	325	269	182	224	284	290
2410016O06Rik	85	67	112	95	64	67	97	94	138	100	74	108	90	86	113	86
2410017I17Rik	0	0	0	0	0	0	0	0	1	0	0	0	0	0	0	0
2410018L13Rik	8	17	25	6	22	10	34	26	24	19	27	14	10	10	17	22
2410018M08Rik	42	75	92	62	60	51	139	91	89	48	91	59	57	69	64	102
2410019O14Rik	0	0	0	1	0	0	0	0	0	0	0	0	0	0	0	0
2410057H14Rik	1	3	4	1	0	2	3	1	2	2	4	3	1	5	1	3
2410066E13Rik	396	339	415	448	331	140	441	523	431	319	497	402	426	384	242	381
2410076I21Rik	4	6	9	3	3	6	12	6	8	7	15	7	2	7	5	7
2410080I02Rik	3	2	2	1	2	1	3	0	5	6	0	2	4	2	5	0
2410089E03Rik	862	1130	1405	1081	1053	684	1657	2030	1614	1174	1545	1384	964	1372	1065	2255
2410114N07Rik	0	0	0	0	0	0	0	0	0	1	0	0	0	0	0	0
2410124H12Rik	2	0	0	0	1	1	4	1	0	2	0	1	1	2	2	1
2410127L17Rik	16	22	35	19	30	28	29	29	27	24	37	30	17	20	29	28
2410131K14Rik	245	367	676	354	483	389	638	605	503	359	585	379	301	381	579	422
2410133F24Rik	12	7	25	20	15	13	18	21	16	17	23	24	11	13	22	21
2410137F16Rik	56	26	79	65	39	31	80	81	73	60	98	89	63	78	27	74
2410137M14Rik	2	1	3	2	0	1	4	0	2	2	4	4	1	1	5	5
2500004C02Rik	37	53	92	53	63	48	83	74	91	59	68	67	36	63	79	67
2510002D24Rik	101	99	178	112	117	101	174	144	139	127	149	148	118	101	136	179
2510003D18Rik	0	0	2	0	0	0	0	1	0	0	0	1	0	0	0	1
2510003E04Rik	1135	1114	1704	1216	1142	876	1539	1596	1558	1028	1537	1370	1376	1195	1284	1387
2510009E07Rik	480	674	1402	631	1057	808	1165	1072	848	726	1166	786	596	624	998	984
2510039O18Rik	272	349	447	307	297	252	408	416	385	339	393	344	269	321	369	399
2510046G10Rik	3	2	2	2	3	2	3	0	3	4	1	1	3	1	1	1
2510049J12Rik	12	10	11	8	13	9	17	14	18	14	21	17	5	10	13	22
2600006K01Rik	6	26	26	2	18	12	21	22	10	14	18	8	7	12	7	16
2600006L11Rik	0	0	0	0	0	0	0	0	0	0	1	0	0	0	0	0
2610001J05Rik	137	180	255	147	152	116	193	224	157	131	239	162	136	122	117	181
2610002J02Rik	142	195	297	167	253	180	258	282	247	155	254	206	148	170	200	266
2610002M06Rik	585	482	932	727	742	463	981	1237	1007	464	1083	809	697	773	717	1018
2610005L07Rik	12	15	34	17	25	8	28	28	24	23	23	20	11	21	31	26
2610008E11Rik	224	229	479	277	321	254	454	405	392	309	333	343	236	308	361	467
2610015P09Rik	59	87	113	76	95	71	110	104	123	76	125	117	85	99	111	114
2610017I09Rik	91	134	272	117	204	203	211	152	141	262	214	178	101	134	222	144
2610018G03Rik	57	78	410	35	379	434	429	205	213	156	170	149	23	117	443	167
2610019E17Rik	8	25	20	18	16	10	28	22	19	23	17	22	10	16	22	33
2610019F03Rik	105	132	313	189	262	254	265	250	239	142	209	156	171	171	305	239
2610020H08Rik	10	21	34	27	14	9	35	34	25	21	34	27	16	14	15	31
2610021A01Rik	133	141	259	130	204	123	228	290	184	166	271	170	126	175	188	225
2610027K06Rik	1	2	4	3	1	4	3	2	1	4	7	8	4	5	2	6
2610028E06Rik	4	5	71	3	35	36	40	19	9	39	71	8	7	5	4	11
2610028H24Rik	0	0	0	0	0	0	1	0	2	1	1	0	2	1	1	0
2610034B18Rik	118	203	335	120	194	154	270	264	190	194	291	168	111	106	245	224
2610034M16Rik	8	13	32	14	48	32	33	41	16	49	29	15	6	9	22	16
2610035D17Rik	105	112	161	122	112	71	136	186	148	81	184	156	141	159	113	187
2610035F20Rik	1	6	6	18	3	1	9	18	12	9	9	4	5	7	5	12
2610042L04Rik	0	4	0	2	4	0	3	7	0	0	5	1	1	0	2	8
2610044O15Rik8	11	15	24	25	25	23	43	30	18	12	33	25	16	20	22	28
2610203C20Rik	684	992	1318	981	957	607	1507	1977	1199	868	1331	1139	727	1096	614	2014
2610203C22Rik	22	12	24	18	12	6	11	17	11	18	24	29	25	30	13	12
2610204G22Rik	5	5	20	4	12	7	13	12	9	14	6	7	3	5	9	3
2610206C17Rik	1	3	3	1	6	3	3	7	4	2	1	0	2	0	3	0
2610301B20Rik	272	288	486	354	348	251	568	570	533	284	418	397	289	406	361	552
2610301G19Rik	744	922	1293	860	929	728	1287	1325	1314	968	1209	1095	882	1065	1073	1314
2610305D13Rik	2	3	22	4	6	7	15	17	19	5	16	4	5	4	11	20
2610307P16Rik	2	0	2	1	0	1	2	0	6	4	4	0	3	2	0	2
2610318N02Rik	3	10	7	5	4	3	6	7	7	5	6	2	5	11	6	6
2610507B11Rik	2548	3024	4919	3035	3359	2961	4633	4359	3883	3549	4726	3717	3209	2951	4224	3742
2610507I01Rik	50	49	98	57	55	48	81	81	69	45	70	70	53	57	69	67
2610524H06Rik	65	74	95	87	56	41	104	82	90	54	78	77	75	73	69	127
2610528A11Rik	1	5	6	4	3	2	3	5	3	6	4	2	3	0	1	5
2610528J11Rik	0	0	0	0	0	0	0	0	0	1	0	0	0	0	0	0
2700029M09Rik	218	275	412	224	323	263	431	420	337	291	446	277	212	285	331	352
2700033N17Rik	35	34	133	42	97	97	126	49	103	82	51	107	20	60	162	98
2700046A07Rik	4	19	20	6	7	4	5	6	8	9	14	5	5	6	3	16
2700049A03Rik	97	97	149	113	116	82	136	157	161	94	118	137	92	140	143	161
2700050L05Rik	258	257	409	325	287	242	425	422	431	296	369	472	280	330	387	427
2700060E02Rik	200	270	404	236	297	193	385	453	358	231	382	295	212	235	257	429
2700062C07Rik	58	84	103	62	60	66	106	115	70	77	81	76	64	84	94	108
2700068H02Rik	5	4	3	13	2	2	8	5	5	8	3	11	6	7	6	21
2700069I18Rik	0	12	11	2	2	3	17	37	6	5	8	7	2	3	4	4
2700073G19Rik	4	0	8	5	2	1	3	2	3	1	2	3	4	2	4	4
2700081L22Rik	3	1	5	1	3	1	4	9	2	1	6	9	3	1	2	3
2700081O15Rik	413	322	475	526	369	269	455	475	562	590	392	500	429	416	357	457
2700089E24Rik	788	792	1620	1028	1050	901	1556	1770	1255	831	1530	1177	875	917	1239	1719
2700094K13Rik	84	109	102	108	85	30	121	165	127	69	126	111	87	110	57	154
2700097O09Rik	110	137	260	122	142	132	223	241	183	157	219	178	126	168	151	212
2810001G20Rik	46	58	81	70	72	32	104	81	92	57	94	68	49	50	59	96
2810002D19Rik	20	32	28	35	32	23	40	42	35	33	44	38	21	35	28	44
2810004N23Rik	73	114	193	113	115	78	175	216	182	93	175	127	98	127	115	140
2810006K23Rik	56	89	126	83	74	57	106	112	92	86	113	93	77	66	101	94
2810007J24Rik	0	0	1	0	0	0	0	0	0	0	0	0	1	0	0	0
2810008D09Rik	104	150	177	147	153	93	174	200	155	186	155	157	102	108	146	240
2810021J22Rik	52	102	152	111	151	83	153	177	141	112	146	135	88	107	143	162
2810025M15Rik	47	69	71	50	38	28	56	55	55	68	52	47	53	38	44	77
2810032G03Rik	90	56	183	74	134	116	144	90	88	68	105	81	60	56	192	74
2810055G20Rik	23	18	23	30	20	15	25	40	49	26	34	35	40	51	28	35
2810403A07Rik	440	514	807	512	564	473	783	710	661	595	692	661	478	570	726	690
2810403D21Rik	5	5	14	9	13	5	7	9	13	5	4	17	6	6	8	17
2810404F17Rik	0	0	0	0	1	1	0	0	1	1	0	0	0	0	0	0
2810407A14Rik	0	1	0	0	0	0	0	0	0	0	0	2	1	0	0	0
2810407C02Rik	1026	1021	2159	1272	1408	1153	1859	2100	1522	923	2181	1306	1174	1280	1264	1602
2810408A11Rik	1	6	4	5	2	0	4	4	6	3	1	4	6	4	2	7
2810408I11Rik	1	0	1	4	3	2	0	2	2	2	0	0	1	0	2	1
2810408M09Rik	93	94	129	110	100	65	134	135	133	105	103	113	92	109	77	165
2810410L24Rik	28	75	78	32	62	35	62	85	66	51	75	45	22	40	32	68
2810417H13Rik	7	8	4	7	6	2	7	7	12	10	8	11	5	7	3	9
2810428I15Rik	166	209	254	183	186	143	300	265	233	221	279	225	177	166	195	274
2810430I11Rik	3	0	0	3	0	0	0	1	2	1	1	1	0	1	0	0
2810433D01Rik	0	0	1	4	1	2	0	2	5	1	1	0	1	2	0	0
2810442I21Rik	0	1	4	2	5	5	8	3	4	1	3	5	2	2	4	4
2810442N19Rik	6	16	17	3	11	8	13	25	7	8	24	7	5	16	7	9
2810455O05Rik	132	50	205	163	122	150	210	67	177	170	86	268	146	152	387	138
2810459M11Rik	78	131	120	109	123	69	137	128	157	157	107	93	78	113	76	176
2810468N07Rik	151	624	625	136	393	331	401	453	224	295	433	209	178	192	296	304
2810474O19Rik	119	123	200	108	147	101	211	242	173	159	238	179	111	162	149	166
2900002K06Rik	3	3	6	5	4	1	4	6	3	6	8	7	9	3	7	6
2900005J15Rik	53	34	41	50	22	23	37	49	62	50	39	44	58	44	24	42
2900008C10Rik	29	26	52	49	30	17	45	48	29	29	48	33	33	29	14	23
2900011O08Rik	1671	1710	2506	1906	1748	1225	2832	2534	2402	1651	2558	1981	1762	1855	1991	2663
2900026A02Rik	820	348	482	561	268	259	525	523	1008	495	513	676	781	1097	629	671
2900041M22Rik	17	9	22	14	7	4	15	19	5	7	25	18	17	9	7	18
2900052L18Rik	26	79	55	38	40	34	54	48	49	36	55	58	41	46	46	61
2900053O20Rik	7	1	4	4	6	4	11	6	7	6	7	7	5	4	5	11
2900055J20Rik	55	20	48	67	38	48	50	52	74	32	30	95	70	42	79	29
2900056M20Rik	47	68	89	61	65	41	126	131	118	45	97	90	63	98	72	131
2900072N19Rik	24	18	23	19	26	12	12	26	20	12	28	22	15	14	16	18
2900079G21Rik	72	29	47	72	37	24	61	31	65	69	38	70	68	76	62	62
2900089D17Rik	32	11	30	27	13	15	37	27	34	29	21	34	48	32	23	27
2900092C05Rik	0	0	0	0	0	0	0	0	0	0	0	1	0	0	0	0
2900093L17Rik	0	0	0	0	0	0	0	0	3	0	0	0	1	2	0	0
2900097C17Rik	0	0	0	0	0	0	0	0	0	0	0	1	0	0	0	0
3000002C10Rik	49	48	69	58	60	43	80	61	56	55	56	74	53	52	77	78
3010001F23Rik	13	6	25	17	13	6	24	24	8	7	19	26	15	15	20	21
3010003L10Rik	1	0	0	0	4	0	3	2	5	3	4	2	6	1	2	3
3010003L21Rik	0	2	2	1	0	0	0	0	2	0	0	1	2	1	1	0
3010026O09Rik	37	38	39	33	41	14	55	80	51	31	60	54	35	33	19	76
3100002H09Rik	0	0	0	0	0	0	2	0	0	2	0	0	0	0	1	0
3100003L05Rik	0	0	0	0	0	0	0	0	1	1	0	0	1	0	3	1
3110001D03Rik	98	120	177	129	120	112	182	138	168	135	132	140	134	133	167	156
3110001I22Rik	4	9	24	16	13	12	26	28	23	12	14	16	6	16	16	17
3110002H16Rik	293	305	519	312	330	253	518	480	435	246	437	332	316	328	367	464
3110004A20Rik	2	0	0	0	0	0	0	0	1	0	0	0	2	1	1	0
3110007F17Rik	3	13	13	4	6	2	8	11	9	8	16	4	8	10	4	8
3110009E18Rik	4	4	7	5	11	5	11	12	10	13	3	6	6	10	7	8
3110018I06Rik	0	0	0	0	0	0	0	0	0	0	1	0	0	0	0	0
3110021A11Rik	7	5	1	6	4	5	6	8	11	3	1	10	4	7	4	8
3110021N24Rik	1	6	6	4	5	1	10	15	7	4	9	4	2	4	5	8
3110035E14Rik	2632	417	526	1647	366	149	624	782	1461	2087	542	1729	2455	1700	868	649
3110039M20Rik	67	34	70	61	67	87	100	71	88	91	59	95	62	78	128	77
3110040N11Rik	47	55	87	56	53	54	102	92	80	51	68	79	61	72	87	94
3110043A19Rik	11	12	6	9	12	11	17	10	17	17	20	17	10	11	6	23
3110043O21Rik	185	273	475	214	318	253	469	530	335	213	398	269	227	297	287	384
3110047P20Rik	514	195	201	1093	52	43	162	243	439	193	184	533	1165	233	128	486
3110052M02Rik	29	58	83	39	51	35	88	101	41	53	67	43	32	49	51	84
3110053B16Rik	35	52	54	47	41	24	56	52	44	40	50	43	51	38	43	48
3110056K07Rik	49	72	117	69	79	67	114	102	85	74	78	102	48	84	77	137
3110057O12Rik	233	202	366	231	257	174	364	383	303	213	297	354	219	258	240	381
3110062M04Rik	22	26	32	25	22	22	37	37	36	30	30	32	18	27	36	38
3110067C02Rik	5	6	10	12	8	13	8	7	8	7	7	15	6	7	11	5
3110070M22Rik	4	5	2	11	4	5	6	8	10	6	5	15	12	5	5	10
3110079O15Rik	0	0	2	1	2	2	1	0	0	5	0	0	0	0	2	0
3110082I17Rik	80	40	50	51	38	37	65	58	79	57	55	85	75	76	58	79
3110082J24Rik	2	4	3	1	4	5	5	3	4	4	4	1	2	3	2	1
3110099E03Rik	1	1	3	1	1	1	4	0	3	6	2	0	1	0	2	1
3222401L13Rik	10	18	32	13	14	21	23	36	13	18	21	8	8	13	12	18
3230401D17Rik	18	29	38	24	34	21	35	43	22	26	30	24	23	22	23	35
3300002A11Rik	0	0	1	1	0	0	0	0	5	1	0	0	3	6	0	0
3300002I08Rik	8	5	12	14	15	13	9	13	10	10	16	15	6	11	21	18
3425401B19Rik	2	1	3	3	1	4	6	1	2	2	0	7	3	0	2	2
3632451O06Rik	223	305	412	261	238	129	436	447	327	158	455	172	265	242	146	293
3632454L22Rik	20	28	20	17	20	22	50	61	50	28	36	35	11	40	24	56
3830403N18Rik	0	0	1	4	3	1	0	0	1	0	0	0	0	0	1	3
3830406C13Rik	150	150	314	189	219	155	273	308	232	151	301	207	189	176	196	243
3830408C21Rik	18	9	17	18	19	9	28	33	32	18	16	36	14	29	14	36
3830417A13Rik	0	0	0	0	0	0	0	1	0	0	0	0	0	0	0	0
3930402G23Rik	5	1	1	4	0	0	2	1	8	1	0	4	5	2	0	13
4430402I18Rik	25	20	31	33	19	15	31	29	60	35	35	46	49	37	28	55
4631405J19Rik	0	1	1	1	0	0	4	5	1	1	2	0	4	0	2	2
4632404H12Rik	120	99	156	107	117	101	156	127	133	145	142	164	94	115	118	143
4632415L05Rik	72	77	119	63	78	63	113	115	105	63	105	88	75	79	85	93
4632419I22Rik	61	134	315	116	170	126	207	161	103	93	242	105	90	96	97	133
4632427E13Rik	50	29	84	76	61	54	83	70	82	49	55	88	65	55	43	111
4632428N05Rik	223	362	662	306	439	379	563	439	342	363	655	371	262	262	379	345
4632433K11Rik	2	3	3	4	4	2	3	4	5	3	3	2	3	4	2	4
4632434I11Rik	3	6	9	1	6	5	5	5	4	12	3	1	7	2	9	3
4731417B20Rik	0	0	0	0	0	0	0	0	0	0	0	0	0	0	1	0
4732414G09Rik	4	9	10	8	4	8	14	6	5	3	10	11	11	3	11	5
4732415M23Rik	4	8	5	8	9	3	16	9	12	2	6	6	12	10	10	12
4732418A04Rik	1	0	2	0	3	3	3	7	2	4	2	1	0	3	1	4
4732440D04Rik	4	5	12	8	5	4	10	5	11	6	7	5	5	3	14	7
4732444A12Rik	0	5	9	8	8	7	8	6	6	8	17	6	12	4	8	9
4732447D17Rik	56	32	56	50	36	35	47	50	68	46	57	79	39	61	58	91
4732456N10Rik	0	3	1	0	0	0	2	14	1	1	2	1	1	2	0	2
4732465J04Rik	13	9	8	16	8	8	16	21	7	12	12	24	18	12	16	11
4732471J01Rik	5	6	9	7	7	1	7	9	11	5	2	5	2	4	2	6
4732490B19Rik	0	0	0	0	0	0	0	2	0	0	0	0	0	2	0	1
4833403I15Rik	0	0	0	2	0	0	1	2	1	0	2	0	2	1	1	0
4833413E03Rik	0	0	0	2	0	0	2	2	1	0	0	1	0	0	0	1
4833417C18Rik	4	2	6	3	2	0	3	5	2	3	7	2	2	3	2	6
4833418N02Rik	12	21	39	20	27	15	39	20	27	22	21	22	13	18	24	34
4833420G17Rik	267	333	496	355	374	274	540	470	508	427	482	532	306	326	414	485
4833422C13Rik	79	97	189	131	112	87	208	143	154	111	142	130	102	136	123	193
4833423E24Rik	0	9	4	1	4	1	1	6	3	1	3	0	0	3	0	7
4833424O15Rik	426	271	644	489	460	366	697	549	585	401	473	570	474	462	628	580
4833427G06Rik	0	0	0	0	1	0	0	0	20	1	0	1	5	5	0	0
4833439L19Rik	744	1057	1655	929	1111	880	1472	1412	1242	1118	1561	1045	898	971	1099	1276
4921501E09Rik	0	0	0	0	0	0	0	0	1	0	0	0	0	0	2	0
4921504E06Rik	0	0	0	1	1	0	0	1	1	0	3	0	1	0	0	0
4921506J03RIK	1	1	0	0	0	0	0	0	0	0	0	0	0	0	0	0
4921507L20Rik	8	4	14	11	8	6	15	12	10	7	13	13	4	12	12	13
4921507P07Rik	7	21	21	7	9	10	22	24	15	17	14	8	7	13	5	21
4921508D12Rik	0	0	0	1	0	0	0	0	0	0	1	0	0	0	0	1
4921508M14Rik	0	0	0	0	0	0	0	0	0	0	0	0	0	1	0	0
4921511H03Rik	1	0	1	0	0	0	0	0	0	0	0	0	0	0	0	3
4921513D11Rik	1	9	11	3	5	6	9	11	8	8	11	8	3	9	8	7
4921513I03Rik	0	0	0	1	0	0	1	0	1	1	1	1	3	0	0	0
4921514A10Rik	9	11	19	14	11	15	26	18	19	9	12	9	9	7	10	16
4921517D22Rik	0	0	1	0	0	0	0	0	0	0	0	0	1	0	0	0
4921518J05Rik	5	3	7	7	8	11	17	7	13	9	17	16	7	17	7	9
4921522H14Rik	1	0	1	0	1	2	1	0	1	1	1	0	0	2	3	3
4921522P10Rik	3	4	10	4	7	7	5	6	8	6	3	7	5	2	6	8
4921523L03Rik	1	0	2	0	1	1	2	0	3	0	0	0	1	0	1	0
4921524J17Rik	42	17	59	43	46	57	65	59	53	32	37	58	51	42	52	48
4921525B02Rik	14	34	42	20	38	30	30	26	23	29	55	37	20	32	17	46
4921528I07Rik	0	0	0	0	0	0	1	0	0	0	0	0	0	0	0	0
4921530D09Rik	12	20	29	21	27	20	26	30	34	19	28	39	21	20	30	30
4921530L18Rik	1	2	3	3	3	2	4	4	2	0	2	3	2	2	1	4
4921530L21Rik	1	0	0	0	0	0	0	0	0	0	1	1	0	1	0	0
4921531C22Rik	11	16	36	18	25	11	39	20	26	27	22	30	16	21	20	36
4921534H16Rik	0	0	0	0	0	0	0	1	0	0	0	0	0	0	0	0
4921536K21Rik	7	3	8	5	4	5	4	10	13	4	3	9	13	7	6	9
4921539E11Rik	0	0	2	0	1	1	0	2	1	0	0	0	0	0	0	1
4922501C03Rik	159	204	330	195	208	150	331	350	345	202	238	263	183	263	257	356
4922501L14Rik	94	122	219	82	172	128	228	307	236	140	190	193	123	166	241	239
4922502B01Rik	78	37	100	82	71	33	128	81	122	50	69	128	83	116	89	142
4922505E12Rik	2	0	0	0	0	0	0	0	0	0	2	0	0	0	0	0
4930401G09Rik	0	0	1	0	0	1	0	1	0	0	0	0	0	0	0	1
4930401O10Rik	0	0	0	0	0	0	0	0	0	0	0	0	0	1	0	1
4930402F06Rik	0	0	0	0	0	0	0	0	1	0	0	0	0	0	0	0
4930402H24Rik	1249	2368	3220	1730	2118	1693	2697	2858	2076	1933	2898	2035	1618	1797	1930	2600
4930403O15Rik	0	0	0	0	0	0	0	0	0	1	0	1	0	0	0	0
4930404A10Rik	0	0	1	0	0	0	0	0	1	0	0	0	0	0	0	0
4930404H24Rik	0	0	1	0	0	0	0	0	0	1	0	0	0	1	1	0
4930404I05Rik	13	10	12	12	18	14	18	20	18	35	15	22	12	21	29	21
4930404N11Rik	2	4	1	3	3	2	7	2	9	9	4	4	3	8	3	4
4930405A21Rik	4	7	17	5	3	4	10	10	6	1	7	7	3	5	4	4
4930405D11Rik	0	0	0	0	0	0	0	0	0	0	0	0	0	1	0	0
4930405O22Rik	0	0	0	1	1	0	0	1	0	0	0	0	0	0	0	0
4930405P13Rik	3	4	9	3	1	2	4	0	1	1	5	0	2	4	2	8
4930407G08Rik	0	1	0	1	0	0	0	1	0	0	1	0	0	0	0	3
4930408O17Rik	2	1	2	0	2	1	1	4	2	0	1	0	2	2	1	3
4930412B13Rik	0	0	0	0	0	0	0	0	0	0	0	1	1	1	0	1
4930412C18Rik	9	24	21	17	23	12	21	70	27	17	58	15	16	16	24	28
4930412F09Rik	0	0	0	1	0	0	0	0	0	0	0	0	0	0	0	0
4930412L05Rik	0	4	7	1	2	4	4	5	4	7	4	5	1	2	0	6
4930412M03Rik	1	0	3	1	0	0	5	6	3	1	1	2	2	3	1	8
4930412O13Rik	0	0	0	0	0	0	0	0	1	0	0	0	0	0	0	0
4930415F15Rik	1	1	1	2	0	1	1	1	3	2	1	4	1	1	3	2
4930415O20Rik	1	0	1	4	1	0	0	2	6	0	2	2	2	2	2	3
4930417H01Rik	2	0	4	1	1	1	1	1	4	4	1	4	0	1	1	1
4930418C01Rik	0	0	0	1	0	0	0	0	1	0	0	0	0	0	0	0
4930419G24Rik	1	1	0	1	0	0	0	1	0	1	2	0	0	0	1	0
4930422G04Rik	55	75	123	84	85	74	126	97	123	89	107	121	94	84	135	123
4930423M02Rik	0	0	0	1	0	0	0	0	1	0	0	0	0	1	0	1
4930423O20Rik	0	0	0	0	0	0	0	0	0	1	0	0	0	0	0	0
4930425F17Rik	0	0	0	0	0	0	0	1	0	0	0	0	1	1	1	1
4930426D05Rik	12	14	15	30	11	0	36	20	39	28	32	29	21	20	9	51
4930426L09Rik	6	7	21	8	6	9	5	7	8	6	10	4	6	4	5	4
4930427A07Rik	18	17	27	15	14	19	17	17	16	13	26	12	17	18	18	19
4930428N03Rik	0	0	0	0	0	0	0	0	1	0	0	0	1	0	0	0
4930429B21Rik	58	25	64	70	42	51	60	30	45	38	27	59	80	59	67	26
4930429F24Rik	24	6	29	26	35	24	45	12	21	27	12	43	28	17	65	43
4930430F08Rik	113	116	169	94	142	104	198	205	150	101	182	127	111	122	175	146
4930430J20Rik	0	0	0	0	0	0	0	1	1	0	0	0	1	0	0	1
4930430O22Rik	0	1	1	0	0	1	3	1	2	1	1	1	1	1	1	1
4930431F12Rik	0	0	0	0	0	0	0	0	1	0	0	0	0	0	0	0
4930431P03Rik	1	2	1	3	1	0	2	4	1	1	1	2	3	1	0	4
4930432E11Rik	0	0	0	1	1	0	0	0	0	0	0	2	1	0	0	0
4930432K21Rik	19	15	16	29	15	24	30	33	30	24	32	27	22	38	21	33
4930432L08Rik	0	0	0	0	0	1	2	8	0	2	3	1	1	0	0	1
4930435H24Rik	0	0	0	0	0	0	0	0	1	0	0	0	1	0	2	0
4930438A08Rik	0	0	0	0	0	0	0	1	0	0	0	0	0	0	0	0
4930440I19Rik	0	0	0	0	0	0	0	0	0	0	0	0	1	0	0	0
4930441O14Rik	27	22	38	36	21	30	44	52	61	31	34	34	35	37	34	49
4930442H23Rik	4	1	1	4	4	1	1	0	1	4	2	3	1	3	4	2
4930443B20Rik	1	0	0	0	0	0	0	0	0	0	0	0	0	0	0	0
4930443O20Rik	0	0	2	0	1	0	3	1	0	1	1	1	1	0	2	2
4930444A02Rik	224	243	410	291	298	240	396	388	367	218	335	266	319	235	390	336
4930444P10Rik	17	18	27	14	14	11	22	21	38	11	10	31	15	19	29	32
4930445B16Rik	0	0	0	0	0	0	0	0	0	0	0	0	0	1	0	0
4930447A16Rik	0	0	0	0	0	0	1	0	0	0	1	0	0	0	1	1
4930447C04Rik	57	54	251	40	118	132	287	286	98	185	142	87	52	61	139	118
4930447M23Rik	42	23	53	44	55	38	50	49	65	47	32	73	40	47	57	59
4930448D08Rik	0	0	0	0	0	0	0	0	0	0	0	0	0	0	0	1
4930448H16Rik	0	0	0	0	0	0	0	0	0	0	0	1	1	0	0	1
4930448K12Rik	0	0	2	0	0	0	0	0	0	0	0	0	0	0	0	0
4930449E01Rik	0	0	0	0	0	0	0	0	1	0	0	0	0	0	0	0
4930451C15Rik	3	2	1	6	1	13	5	3	56	7	3	6	27	41	3	3
4930451E10Rik	3	1	5	2	2	3	6	6	2	0	5	4	3	1	5	2
4930451G09Rik	28	45	56	30	35	37	66	62	48	34	43	41	29	33	41	48
4930451I11Rik	1	0	0	0	0	0	0	0	0	0	0	3	0	1	0	0
4930452B06Rik	113	142	209	116	107	60	206	132	157	111	217	136	127	111	121	145
4930452L02Rik	1	0	0	0	0	1	1	0	1	0	0	2	0	0	1	1
4930453H23Rik	0	0	0	0	0	0	0	0	1	0	0	0	0	0	0	0
4930453N24Rik	122	131	260	131	175	129	250	242	178	138	247	171	137	135	220	231
4930455G09Rik	1	4	9	1	1	1	0	4	1	1	2	1	0	2	2	4
4930455H04Rik	0	0	0	0	0	0	0	0	0	1	0	1	0	0	0	0
4930456L15Rik	0	0	0	0	0	2	0	1	0	0	0	0	1	0	0	0
4930458D05Rik	5	6	19	3	8	8	17	10	10	4	21	3	3	10	15	15
4930461C15Rik	2	5	2	1	4	2	3	5	1	0	2	1	1	0	3	2
4930463O16Rik	0	0	0	0	0	0	0	0	0	0	0	0	0	1	0	1
4930465A12Rik	1	0	0	0	0	0	0	1	0	0	0	0	0	0	0	0
4930465K10Rik	1	1	2	0	1	3	0	0	0	4	2	1	0	0	3	0
4930466I24Rik	0	0	0	0	0	2	1	0	0	0	0	0	0	0	0	0
4930467E23Rik	0	0	0	0	0	0	0	0	0	1	0	0	0	0	0	0
4930468A15Rik	0	1	0	0	0	0	0	1	1	0	0	0	1	0	0	0
4930469G21Rik	7	10	18	13	14	20	35	22	24	24	14	22	10	20	27	26
4930469K13Rik	1	0	0	0	1	0	1	0	0	0	1	1	1	2	0	2
4930470G03Rik	0	0	0	1	1	0	2	2	0	0	0	0	1	0	5	1
4930470P17Rik	10	3	14	12	8	3	25	3	24	0	3	17	5	26	11	18
4930471C04Rik	6	0	2	2	1	1	1	2	5	4	1	7	2	5	0	2
4930471I20Rik	0	2	2	0	2	3	1	2	1	1	1	4	0	4	3	2
4930473A02Rik	11	11	29	16	11	11	26	27	26	24	20	21	18	22	16	34
4930473D10Rik	0	0	1	1	0	0	0	0	0	0	0	0	0	2	0	0
4930474H06Rik	0	0	0	0	0	0	0	1	0	0	0	0	0	0	0	0
4930479D17Rik	8	6	8	7	6	7	12	11	11	8	2	10	10	8	12	7
4930480G23Rik	0	0	0	0	0	0	0	0	0	0	0	0	1	0	0	0
4930480K15Rik	0	0	2	1	0	0	0	0	1	0	0	1	1	0	0	0
4930481A15Rik	8	16	26	23	15	31	13	26	30	26	27	27	12	22	23	30
4930481B07Rik	5	11	8	9	6	6	13	9	10	4	12	5	7	8	3	16
4930483C13Rik	0	0	2	0	0	0	0	0	1	0	1	0	0	1	0	0
4930483J18Rik	0	0	0	1	0	0	0	0	0	0	1	2	0	0	1	0
4930483K19Rik	1	3	3	3	4	2	9	3	3	2	2	2	5	5	3	7
4930486F22Rik	0	0	0	1	0	0	1	1	0	1	0	2	0	1	1	2
4930486I03Rik	0	0	0	0	0	0	0	1	0	0	0	0	0	0	0	0
4930486L24Rik	1	1	0	3	1	1	3	2	0	0	10	2	0	0	4	2
4930500J02Rik	10	3	5	3	0	2	7	3	2	1	6	6	7	1	2	1
4930500M09Rik	0	2	3	1	2	2	1	2	3	0	1	1	1	0	2	0
4930502E09Rik	0	0	0	1	0	0	1	0	0	0	0	0	0	0	0	0
4930502E18Rik	1	2	5	6	3	1	2	7	5	1	1	4	2	5	4	3
4930503E14Rik	0	0	1	0	0	0	0	1	0	0	0	0	0	0	0	1
4930503H13Rik	0	0	1	0	0	0	0	0	0	0	0	0	0	0	0	0
4930503L19Rik	75	97	166	94	122	102	139	129	116	102	132	133	67	100	110	138
4930505A04Rik	6	3	11	5	14	13	11	7	6	9	6	6	15	3	6	7
4930505H01Rik	0	1	0	0	0	1	0	0	0	0	0	1	1	0	0	2
4930505K14Rik	0	0	0	0	0	0	0	0	0	0	0	0	0	0	0	1
4930505O20Rik	0	0	0	0	0	0	1	0	0	0	0	0	0	0	0	0
4930506C21Rik	19	55	94	37	48	44	62	62	58	55	67	60	39	40	51	75
4930506M07Rik	281	639	781	322	509	297	607	867	487	401	748	386	351	457	280	548
4930507D05Rik	6	9	9	7	9	4	8	4	9	7	6	8	7	10	6	4
4930507D10Rik	0	0	0	0	0	0	0	2	0	0	0	0	0	1	1	0
4930509K18Rik	0	0	0	0	0	0	0	0	1	0	0	0	0	0	0	0
4930511F01Rik	0	1	0	0	0	0	0	0	0	0	0	0	0	0	0	0
4930511M06Rik	1	1	7	1	2	1	2	2	9	1	5	11	5	4	2	2
4930511M11Rik	0	1	0	0	0	0	0	0	1	0	0	1	0	0	0	0
4930512B01Rik	11	23	19	14	15	9	36	24	13	11	23	18	14	11	13	25
4930512H18Rik	0	0	0	0	0	0	0	1	1	2	0	0	0	1	0	0
4930513N10Rik	12	6	29	16	13	10	18	17	22	11	26	16	17	23	15	19
4930515G01Rik	3	0	4	2	2	3	1	3	3	2	3	3	2	3	2	0
4930515G13Rik	0	0	0	0	0	0	0	0	1	0	0	0	0	0	0	0
4930517E11Rik	0	0	0	0	0	0	0	0	0	0	0	0	0	0	1	0
4930517O19Rik	0	0	4	1	2	2	1	1	1	1	1	1	3	1	0	0
4930518C09Rik	0	0	0	0	0	0	0	0	0	0	0	0	0	0	1	0
4930518I15Rik	9	15	19	8	17	10	15	18	18	18	21	23	10	21	13	22
4930519F16Rik	0	0	1	0	0	0	0	1	4	3	1	2	2	4	1	1
4930519G04Rik	0	0	0	0	0	0	1	2	0	0	0	0	2	1	0	0
4930519P11Rik	0	0	1	0	1	0	0	0	0	0	1	2	0	2	0	1
4930520K10Rik	0	0	1	0	4	0	1	1	2	0	2	0	0	1	1	0
4930520O04Rik	11	16	22	15	12	11	22	30	19	9	19	8	15	13	8	30
4930521C21Rik	3	2	8	5	2	4	7	2	6	6	3	5	4	8	7	11
4930522L14Rik	2	8	7	2	9	6	9	9	11	4	10	6	8	8	11	12
4930523C07Rik	15	20	25	18	19	14	22	15	16	17	13	14	19	28	14	20
4930524B15Rik	0	0	4	1	3	0	2	6	2	3	4	2	2	4	1	5
4930524J08Rik	4	3	6	7	8	3	6	6	7	6	4	5	6	14	8	3
4930524L23Rik	3	16	8	4	10	7	13	17	5	12	12	15	10	15	15	9
4930524O07Rik	4	5	2	6	3	9	4	4	6	6	1	5	3	1	5	0
4930526A20Rik	2	2	5	3	5	0	2	5	4	3	2	5	4	6	0	3
4930526D03Rik	0	2	1	0	0	0	0	0	0	0	0	0	1	0	0	0
4930526F13Rik	0	1	0	3	0	0	2	1	5	4	3	2	2	4	0	5
4930527B05Rik	3	1	0	0	0	0	0	1	1	1	0	0	0	1	1	1
4930527E20Rik	0	1	0	0	0	0	0	0	0	0	0	0	0	1	2	0
4930527J03Rik	1	1	1	0	0	0	0	1	0	2	0	0	0	0	0	1
4930528G23Rik	0	0	0	0	0	0	1	0	0	0	1	0	0	0	1	2
4930528P14Rik	0	0	1	0	1	0	2	0	2	0	0	0	0	0	0	0
4930529F24Rik	1	0	2	0	0	0	0	2	2	0	1	0	0	0	0	0
4930529I22Rik	0	0	0	0	0	0	0	0	0	0	0	0	0	1	0	0
4930529M08Rik	24	12	25	52	28	16	29	40	113	18	19	32	60	60	18	48
4930533B01Rik	0	0	0	1	0	0	1	1	1	0	2	0	2	2	0	1
4930533I22Rik	0	0	0	0	1	0	0	0	0	0	0	0	0	0	0	0
4930533K18Rik	3	1	2	1	2	0	3	2	4	1	3	1	0	3	2	4
4930535C22Rik	0	0	0	0	0	0	0	0	0	0	0	0	0	1	0	0
4930535I16Rik	1	0	0	0	0	0	2	0	1	1	0	1	0	0	0	0
4930535L15Rik	1	1	1	0	1	0	0	0	3	1	1	0	4	3	0	0
4930538E20Rik	3	1	11	6	5	2	6	7	7	3	6	10	4	4	11	9
4930538K18Rik	6	4	10	8	12	4	17	7	16	10	5	13	6	9	3	11
4930539E08Rik	129	106	135	213	95	60	215	158	264	88	94	232	140	234	102	315
4930542C16Rik	0	0	0	0	0	0	0	1	0	0	0	0	0	0	0	0
4930542H20Rik	1	1	2	3	1	2	1	3	1	0	1	1	0	3	2	3
4930544D05Rik	0	0	0	1	0	0	0	0	0	0	0	1	0	0	1	0
4930544L04Rik	0	0	0	0	0	0	1	1	2	0	0	0	0	0	0	1
4930545L23Rik	0	0	1	0	0	0	0	0	0	0	2	0	0	1	0	1
4930546C10Rik	0	0	0	0	0	0	0	1	0	0	0	0	2	0	0	0
4930547C10Rik	0	0	0	1	0	0	0	0	0	0	0	0	0	0	0	0
4930547E08Rik	0	2	1	1	0	1	2	3	1	2	3	0	1	1	1	0
4930550C14Rik	1	5	3	2	5	2	2	3	8	0	11	7	1	2	3	4
4930550G17Rik	6	2	12	4	3	3	5	10	11	4	4	3	3	1	9	4
4930550L24Rik	0	0	0	0	0	0	0	2	0	0	1	0	0	0	0	0
4930551L18Rik	0	1	0	0	1	1	0	0	0	0	0	0	0	0	0	0
4930551O13Rik	2	5	7	11	4	5	7	15	5	3	9	6	1	7	2	11
4930554G24Rik	0	0	0	0	0	0	0	0	2	0	0	0	0	0	0	0
4930555B11Rik	0	0	0	0	0	0	0	0	1	1	0	0	0	0	0	0
4930555F03Rik	0	1	0	0	1	0	0	0	0	1	0	1	0	3	0	0
4930555J06Rik	1	0	0	2	0	0	2	0	2	0	0	2	0	2	2	1
4930555K19Rik	0	1	0	0	0	0	0	0	0	0	0	0	0	0	0	0
4930555O08Rik	0	0	0	0	0	0	0	0	0	1	0	0	0	0	0	0
4930556I23Rik	10	3	19	15	22	16	22	9	15	30	5	25	15	13	37	7
4930556J24Rik	0	1	1	0	2	1	1	6	2	2	2	0	6	4	2	3
4930556L07Rik	0	0	1	0	0	0	0	1	1	0	0	0	0	0	0	0
4930556N08Rik	4	1	8	1	3	0	6	10	9	6	6	7	6	4	5	11
4930556N13Rik	1	1	0	0	0	1	4	1	2	1	2	3	0	1	1	1
4930557A04Rik	0	0	0	0	0	0	0	0	0	0	0	0	0	0	0	1
4930557C09Rik	0	0	1	0	0	0	0	0	0	1	0	0	0	0	0	0
4930558K02Rik	2	0	2	0	0	0	0	0	1	0	0	0	0	0	0	1
4930562A09Rik	0	0	0	0	0	0	0	0	0	0	0	0	1	0	1	0
4930562C15Rik	1	4	5	4	2	3	7	6	9	11	7	6	5	7	7	6
4930562F07Rik	0	0	1	1	0	0	0	0	0	0	0	0	0	1	0	2
4930563D23Rik	0	0	0	0	0	0	0	0	2	1	0	0	0	0	0	0
4930563E22Rik	27	36	49	33	30	19	46	52	45	21	32	32	30	42	30	64
4930563I02Rik	0	0	1	0	0	0	1	0	0	0	0	0	0	0	0	0
4930564G21Rik	0	1	1	0	0	0	0	0	1	1	0	0	0	0	0	0
4930564K09Rik	0	0	0	1	0	0	0	0	0	0	0	0	0	0	0	0
4930565N06Rik	10	12	33	8	13	17	19	18	24	14	27	28	13	12	17	17
4930566F21Rik	0	0	0	1	0	0	0	0	0	0	1	1	0	0	0	0
4930568K20Rik	0	0	0	1	0	0	0	1	0	0	0	0	0	1	1	0
4930570G19Rik	115	113	172	182	140	116	213	224	182	141	161	255	143	160	152	323
4930570N18Rik	0	0	0	0	0	0	0	0	0	0	0	0	0	1	0	0
4930570N19Rik	1	1	2	2	1	3	2	2	1	0	1	1	0	0	2	4
4930577N17Rik	3	3	2	3	2	1	9	4	1	0	3	5	7	1	3	9
4930578C19Rik	14	24	25	17	15	14	18	13	19	16	21	13	13	7	19	20
4930578G10Rik	0	0	0	0	0	0	0	0	0	0	2	0	0	0	1	0
4930578I06Rik	0	0	0	0	0	0	1	0	0	0	0	0	0	0	0	0
4930578I07Rik	0	2	2	1	1	2	0	0	1	2	1	0	0	0	3	0
4930579C12Rik	0	0	0	0	0	1	0	2	0	0	0	0	0	0	0	0
4930579D09Rik	0	0	0	0	0	0	0	0	0	0	0	0	0	0	1	0
4930579G18Rik	47	57	93	76	52	30	87	74	80	76	91	79	49	74	67	113
4930579G24Rik	8	11	29	14	16	15	20	14	16	10	21	9	4	17	14	13
4930579K19Rik	3	3	6	9	3	1	6	7	4	4	4	7	2	7	7	6
4930579M01Rik	0	0	0	1	0	0	0	2	0	0	0	0	1	0	1	0
4930579O11Rik	0	0	0	1	0	0	0	0	0	0	0	0	0	0	0	0
4930580A09Rik	2	0	0	0	1	0	0	1	0	0	1	0	0	0	0	1
4930581F22Rik	37	104	139	46	75	67	92	136	78	65	152	59	47	87	67	89
4930583K01Rik	0	1	0	3	0	0	2	0	2	1	0	0	0	0	0	1
4930586N03Rik	0	0	0	0	0	0	0	0	1	0	1	0	0	0	0	0
4930588K23Rik	1	0	0	1	0	0	0	0	2	0	0	2	2	2	0	0
4930589L23Rik	0	0	0	0	0	0	0	1	0	0	0	0	0	0	0	1
4930590J08Rik	4	4	4	4	4	4	8	2	6	0	6	4	1	3	7	3
4930593C16Rik	0	1	0	0	0	0	0	2	0	0	0	0	0	1	1	3
4930594C11Rik	1	0	0	0	0	0	0	0	0	0	1	2	1	1	0	0
4930594M22Rik	6	10	11	13	8	7	20	15	12	8	10	12	6	6	5	16
4930594O21Rik	0	0	0	0	0	0	0	0	0	0	0	0	0	1	0	0
4930595D18Rik	4	2	3	0	0	0	0	2	1	2	3	1	1	1	1	0
4930596I21Rik	0	0	0	0	0	0	0	1	0	0	0	0	0	0	0	0
4930596M17Rik	1	0	0	1	0	0	0	0	0	0	0	0	0	0	0	0
4930597O21Rik	3	0	1	7	1	0	0	1	0	3	0	2	1	0	2	2
4930599N23Rik	7	11	14	5	3	6	2	6	9	3	5	6	4	11	6	5
4931403E22Rik	2	4	12	9	4	7	3	2	7	10	7	9	4	6	7	3
4931403M11Rik	1	0	1	0	0	1	0	2	1	1	1	0	0	1	0	0
4931406B18Rik	0	0	0	1	0	0	0	0	0	1	0	0	0	0	1	0
4931406C07Rik	176	243	356	245	252	188	311	313	308	252	329	252	228	228	248	335
4931406G06Rik	0	0	0	2	0	1	1	0	1	1	0	1	1	0	0	2
4931406P16Rik	225	542	586	294	361	299	494	604	365	325	661	321	271	342	296	481
4931409K22Rik	4	2	0	1	1	1	3	0	11	2	1	6	1	7	2	3
4931413I07Rik	0	1	0	0	0	0	0	0	0	0	0	0	0	0	0	0
4931413K12Rik	6	0	4	2	4	3	5	6	6	0	7	9	6	3	3	9
4931414P19Rik	26	18	32	27	39	27	35	33	30	34	39	28	33	24	20	32
4931415C17Rik	23	12	38	16	23	30	48	30	38	37	17	36	9	13	56	19
4931422A03Rik	12	15	11	14	17	17	23	19	12	18	19	20	13	13	27	21
4931423N10Rik	2	1	2	0	3	1	3	4	5	2	3	2	2	4	1	1
4931428F04Rik	170	188	197	229	166	119	218	287	260	187	250	253	193	219	134	297
4931429I11Rik	3	3	2	7	1	1	2	3	18	1	3	3	15	13	0	2
4931429L15Rik	2	4	3	4	4	3	2	1	6	6	1	6	3	6	5	8
4931429P17Rik	1	0	0	0	0	1	2	0	1	0	0	0	0	0	1	0
4931431C16Rik	1	2	0	1	0	2	2	0	1	0	0	3	0	0	0	1
4931431F19Rik	0	1	0	0	0	0	0	0	0	0	0	0	0	0	0	0
4931440F15Rik	2	4	9	2	3	2	3	13	7	6	7	4	7	3	5	3
4931440L10Rik	0	0	0	0	0	0	0	0	1	0	0	0	0	1	1	1
4931440P22Rik	7	5	20	8	14	10	14	9	22	11	20	16	11	7	4	10
4932411E22Rik	99	62	65	74	37	9	160	126	198	45	92	146	105	178	69	188
4932412D23Rik	0	0	1	0	2	0	1	3	0	1	1	2	0	0	1	1
4932414J04Rik	0	0	0	0	0	0	0	0	0	0	0	0	1	2	0	0
4932414N04Rik	0	2	0	0	1	0	0	0	1	1	0	0	0	0	0	0
4932415D10Rik	0	0	0	0	0	0	0	0	0	0	0	0	1	0	0	0
4932418E24Rik	53	128	246	40	207	193	261	145	214	173	95	120	33	141	330	171
4932427H20Rik	1	0	0	1	0	0	2	4	0	0	2	0	0	1	0	1
4932431P20Rik	1	0	1	1	0	0	0	1	2	0	2	1	0	0	0	2
4932435O22Rik	1	5	6	4	6	5	4	5	3	5	6	2	2	1	3	9
4932438A13Rik	1690	1908	3145	1874	2075	1811	3331	3564	2874	1800	3195	2524	1921	2478	2623	2970
4932438H23Rik	2	9	12	4	5	7	8	9	28	12	10	8	9	22	0	9
4932442E05Rik	17	8	23	40	15	10	19	22	26	29	15	29	18	32	17	39
4932442L08Rik	0	7	5	3	12	4	17	6	9	12	1	2	2	8	2	13
4932443I19Rik	0	10	11	7	1	2	10	10	28	2	14	6	3	15	7	16
4932443L11Rik	2	8	6	3	6	4	3	6	7	4	8	4	3	14	15	8
4932702P03Rik	12	24	27	9	17	18	35	31	30	21	22	16	15	30	27	36
4933400A11Rik	0	0	0	0	0	0	0	0	1	0	0	0	0	0	0	0
4933400F03Rik	18	7	32	17	25	18	24	13	11	20	28	18	18	10	14	24
4933401P06Rik	3	3	10	5	2	2	10	3	5	4	7	7	4	2	8	7
4933402D24Rik	8	20	21	13	12	9	25	21	22	16	31	23	19	10	19	22
4933402J07Rik	0	0	0	0	0	0	0	0	1	0	1	0	0	0	0	0
4933402P03Rik	0	0	0	0	0	1	1	0	0	0	3	0	0	0	0	2
4933403O03Rik	0	0	0	0	0	0	0	0	0	0	0	1	0	1	0	0
4933403O08Rik	1	7	5	1	5	1	9	39	12	2	14	0	0	0	0	16
4933404K08Rik	0	0	0	1	0	0	0	1	0	0	0	0	0	0	0	0
4933405L10Rik	1	1	4	3	8	2	4	3	2	6	6	7	2	4	2	3
4933405O20Rik	0	0	0	0	0	0	0	0	0	0	0	0	0	1	0	0
4933406G16Rik	0	0	0	0	0	0	0	0	0	0	0	0	0	0	1	1
4933406I18Rik	11	10	15	11	8	0	15	18	17	13	10	13	10	9	3	15
4933406K04Rik	1	0	0	0	0	2	1	0	0	0	0	2	0	0	0	0
4933406M09Rik	1	0	0	0	0	0	0	0	0	0	1	2	0	1	0	2
4933406P04Rik	4	6	2	4	8	3	4	8	10	4	7	4	6	2	2	2
4933407E24Rik	1	1	2	1	3	0	1	0	2	0	3	3	0	1	1	1
4933407I08Rik	0	1	1	1	0	0	1	2	3	0	0	1	1	0	0	1
4933407K13Rik	30	36	87	39	63	56	67	72	51	52	47	65	27	34	85	65
4933407L21Rik	29	20	42	48	51	39	49	26	49	36	13	40	27	32	55	50
4933408B17Rik	5	8	19	16	11	12	12	18	14	14	20	19	11	10	12	18
4933408J17Rik	2	0	0	1	3	2	3	1	1	3	0	3	1	1	0	0
4933408N05Rik	2	2	3	0	3	5	5	1	1	4	0	2	1	3	5	6
4933411K16Rik	1	3	4	1	2	3	2	5	2	1	3	3	1	4	1	4
4933411K20Rik	206	236	421	240	351	277	478	487	416	224	443	328	269	299	380	411
4933411O13Rik	1	0	0	0	0	0	0	0	0	0	1	0	0	0	0	0
4933412A08Rik	0	1	0	1	1	0	0	0	0	0	0	0	1	0	0	0
4933413C19Rik	0	0	0	0	1	0	0	0	0	0	0	0	1	0	0	1
4933413G19Rik	8	54	44	5	25	17	34	48	20	3	55	6	7	15	12	28
4933413J09Rik	0	1	5	4	2	3	2	3	0	3	3	3	1	3	5	3
4933413L06Rik	0	0	0	0	0	0	0	0	1	0	0	0	0	0	0	0
4933415A04Rik	3	3	1	6	4	3	3	3	3	2	4	8	3	3	4	3
4933416C03Rik	0	0	0	0	0	0	0	0	1	0	0	0	0	0	0	0
4933416E14Rik	3	0	4	3	0	0	1	1	1	4	2	3	2	1	5	0
4933416I08Rik	1	2	6	0	4	1	2	4	3	6	0	3	1	0	5	1
4933421A08Rik	0	1	1	1	0	0	2	1	2	1	2	5	1	2	1	1
4933421I07Rik	0	1	0	0	0	0	0	0	0	0	0	0	0	0	0	0
4933421O10Rik	87	102	148	106	127	88	175	160	145	106	139	117	84	98	124	161
4933422H20Rik	1	0	3	0	6	3	3	4	4	0	2	5	0	0	1	3
4933423P22Rik	5	1	3	4	5	5	4	4	9	2	4	4	9	1	9	3
4933424L21Rik	0	0	0	0	0	0	0	0	1	0	0	0	1	0	0	0
4933424M12Rik	1	0	1	1	3	1	1	1	0	1	2	3	1	0	1	0
4933425H06Rik	0	0	0	0	0	0	0	0	0	0	0	0	0	1	0	0
4933425L06Rik	1	0	1	0	1	0	0	0	0	0	1	0	0	0	0	0
4933426D04Rik	2	0	2	4	1	0	3	1	3	2	1	5	3	5	2	3
4933426K07Rik	0	0	1	0	0	0	0	0	0	0	0	0	1	0	0	0
4933426M11Rik	351	472	656	407	432	390	611	570	654	480	737	457	473	487	561	443
4933427D06Rik	1	0	0	1	0	0	0	2	1	0	0	2	0	0	0	0
4933427D14Rik	502	561	734	727	566	407	901	788	876	706	625	906	529	771	676	1170
4933427E11Rik	0	0	1	0	0	4	0	1	3	0	1	1	1	3	2	1
4933427E13Rik	0	0	0	0	0	0	0	0	0	0	0	1	0	0	0	1
4933427G17Rik	4	6	5	12	1	2	4	9	12	2	2	2	8	4	1	12
4933427G23Rik	6	8	8	17	13	10	22	18	14	10	5	5	10	15	11	13
4933427I04Rik	6	13	12	14	12	12	21	19	15	5	17	13	9	6	11	21
4933427I22Rik	0	2	4	5	1	4	5	6	2	4	2	4	4	5	6	4
4933428C19Rik	0	0	0	0	0	0	1	0	0	0	0	0	0	0	0	0
4933428G20Rik	34	122	137	36	69	53	85	103	32	38	111	54	46	35	38	51
4933430I17Rik	8	5	9	9	8	2	7	10	5	8	5	4	5	5	3	6
4933430M04Rik	1	1	0	0	0	0	0	0	1	5	2	0	0	0	1	4
4933431E20Rik	879	1249	1665	1054	903	768	1355	1409	1296	930	1455	1181	935	924	1278	1357
4933431K23Rik	0	1	2	1	1	0	0	0	3	1	0	0	0	0	1	0
4933433C11Rik	0	0	1	1	1	1	2	1	1	0	0	1	2	0	2	1
4933433P16Rik	0	0	0	0	0	0	0	0	0	0	0	0	0	0	1	0
4933434E20Rik	256	357	573	299	389	265	567	482	425	371	472	371	278	360	392	497
4933434I20Rik	0	0	0	1	0	0	0	0	0	0	1	0	0	0	0	0
4933434M16Rik	0	1	0	0	0	0	0	1	0	0	0	0	0	0	0	0
4933436C20Rik	5	12	2	4	4	0	9	10	2	3	11	2	10	3	1	7
4933437N03Rik	0	0	0	1	0	0	0	0	1	0	0	0	0	0	0	0
4933438A12Rik	0	0	0	0	0	0	0	0	0	0	0	1	0	0	1	1
4933438K21Rik	0	0	0	0	0	0	0	0	0	0	1	0	0	0	0	0
4933439C10Rik	184	197	213	203	207	99	217	359	256	276	262	287	159	252	158	374
4933439K11Rik	8	11	5	10	13	3	11	12	15	8	7	10	11	24	9	26
4933440M02Rik	1	0	0	1	0	0	0	1	0	0	0	0	1	0	1	1
4933440N22Rik	0	3	0	2	0	1	3	2	2	2	2	2	1	1	1	1
5031410I06Rik	0	0	1	1	0	0	0	1	0	0	0	0	0	1	0	0
5031414D18Rik	16	12	20	14	19	16	10	7	16	13	17	12	13	8	15	9
5031425E22Rik	96	94	151	114	112	95	144	142	140	115	138	162	99	128	136	189
5031425F14Rik	1	0	0	0	0	0	0	0	1	3	0	1	1	0	1	2
5031434C07Rik	0	0	0	1	0	1	0	2	1	1	1	0	0	0	0	0
5031439G07Rik	1708	4772	4961	2242	3023	2441	4136	5529	2771	2282	5078	2317	2018	2444	2371	4476
5033411D12Rik	12	26	36	14	36	16	30	40	25	29	35	26	17	19	16	25
5033423K11Rik	0	0	0	0	0	0	0	0	0	0	0	0	1	0	0	0
5033430I15Rik	18	11	30	11	19	21	34	17	20	26	15	23	18	17	31	15
5330411J11Rik	1	1	1	5	1	0	1	1	2	0	0	0	3	1	0	5
5330413P13Rik	27	33	31	37	40	19	67	44	65	40	30	45	42	54	23	58
5330416C01Rik	35	2	4	7	2	2	3	2	4	4	3	12	16	10	14	7
5330417C22Rik	382	425	823	452	735	641	1054	680	742	664	552	661	393	600	1063	712
5330426P16Rik	14	27	27	11	30	20	22	29	23	16	23	27	17	31	21	16
5330429C05Rik	1	1	0	1	0	0	0	0	2	1	1	1	0	3	0	4
5330430P22Rik	0	3	4	6	1	2	2	4	4	0	4	2	1	4	2	4
5330434G04Rik	113	146	216	195	144	90	280	287	221	97	252	180	126	198	118	312
5330438D12Rik	47	31	81	55	51	42	79	58	77	73	67	73	56	52	69	80
5330438I03Rik	12	3	13	18	6	3	10	5	15	12	5	28	8	15	13	31
5330439A09Rik	2	1	0	3	1	2	2	3	1	2	1	2	2	5	2	6
5430402O13Rik	2	10	11	11	9	3	11	4	7	12	5	6	7	10	17	3
5430403G16Rik	8	13	23	12	21	19	22	38	21	16	24	22	16	18	18	34
5430405H02Rik	15	11	21	23	19	15	23	20	23	17	19	17	23	20	14	26
5430416O09Rik	5	9	13	9	7	10	14	8	8	5	8	7	7	5	5	13
5430417L22Rik	258	283	451	322	374	294	520	428	499	380	381	406	298	387	455	423
5430419D17Rik	0	0	0	0	0	0	0	1	4	1	0	1	0	1	0	0
5430421N21Rik	0	0	0	0	0	0	0	0	1	0	0	0	1	0	0	0
5430425J12Rik	0	0	0	0	0	0	0	0	1	0	0	0	0	0	0	0
5430427M07Rik	0	0	1	0	0	1	0	0	0	0	0	0	0	0	0	0
5430427O19Rik	3	2	9	1	4	1	4	3	4	4	6	6	1	1	1	3
5430435G22Rik	11	75	44	20	33	21	20	33	24	29	33	14	13	14	20	39
5530401A14Rik	0	0	1	1	0	0	1	1	2	0	0	1	0	2	0	1
5530401N12Rik	2	3	1	0	0	0	1	1	0	1	3	1	2	1	1	1
5530601H04Rik	155	156	308	182	203	150	267	302	279	212	276	299	174	212	237	330
5730405O15Rik	8	12	14	16	11	9	28	29	17	11	20	20	7	10	10	23
5730409E04Rik	616	606	966	685	642	556	1026	887	909	610	928	785	728	643	789	1024
5730412P04Rik	1	0	1	0	1	0	0	1	1	1	1	0	0	0	1	1
5730416F02Rik	0	0	0	0	0	0	1	0	0	0	0	0	0	0	0	0
5730435O14Rik	0	0	1	0	1	2	0	0	1	2	0	2	2	1	1	0
5730437C11Rik	2	1	0	0	0	0	1	0	0	0	0	0	1	3	0	0
5730446D14Rik	0	0	1	0	0	0	0	0	0	0	0	0	0	0	0	0
5730455P16Rik	620	680	1087	741	758	545	1212	1301	947	629	1183	848	715	719	736	995
5730480H06Rik	11	13	28	17	22	14	25	31	27	21	35	22	25	16	26	38
5730507C01Rik	4	2	6	1	4	0	5	8	7	2	3	5	1	2	2	3
5730508B09Rik	12	16	54	30	42	47	48	20	30	30	25	30	18	17	30	13
5730522E02Rik	41	14	48	31	47	36	47	26	47	49	20	72	40	38	67	34
5730559C18Rik	31	60	49	40	47	35	43	52	52	35	48	40	37	33	30	54
5730577I03Rik	17	24	30	26	40	21	51	42	37	26	32	36	35	39	36	51
5730588L14Rik	1	1	0	0	0	0	2	1	5	0	0	2	1	2	1	0
5830403L16Rik	22	24	20	22	21	9	23	15	23	18	20	17	8	31	23	28
5830403M04Rik	3	2	5	3	1	2	8	8	6	2	2	5	5	3	0	8
5830411N06Rik	0	1	0	0	0	0	0	0	0	1	0	0	0	0	0	0
5830415F09Rik	9	21	38	11	36	16	28	17	25	30	30	26	17	30	37	30
5830417I10Rik	128	176	239	151	166	142	256	207	203	156	210	203	106	160	208	221
5830418K08Rik	282	286	505	377	318	299	534	514	450	342	422	457	326	395	399	557
5830418P13Rik	4	5	5	4	4	2	3	7	4	5	3	3	11	6	2	15
5830428H23Rik	441	442	976	615	724	614	1006	870	723	665	684	986	451	622	940	1008
5830444B04Rik	14	10	26	21	28	22	31	7	17	29	11	21	14	10	43	12
5830454E08Rik	3	8	12	5	4	6	6	9	9	7	4	2	7	6	8	5
5830462I19Rik	16	10	16	17	13	8	24	18	16	19	17	22	11	23	20	26
5830472F04Rik	0	0	0	0	0	0	0	0	1	1	0	0	1	1	0	0
5830473C10Rik	1	1	2	0	5	9	2	0	3	3	0	1	0	1	4	2
5930403N24Rik	19	24	20	25	19	15	29	19	20	19	31	31	17	11	12	37
5930412G12Rik	26	16	15	31	14	13	13	10	8	17	3	25	38	7	17	13
5930422O12Rik	5	0	9	6	1	5	9	9	7	5	9	3	3	9	3	11
6030408B16Rik	0	0	5	3	4	1	2	1	1	2	1	3	1	2	5	1
6030419C18Rik	1318	759	1638	1522	1105	1429	1455	999	1391	1506	1239	1324	1468	1269	2002	1352
6030445D17Rik	3	1	6	1	3	2	6	5	2	0	6	2	3	1	4	2
6030455H03Rik	0	0	0	2	0	0	0	1	1	0	2	1	1	1	0	0
6030458C11Rik	363	324	595	435	464	339	607	472	583	395	480	556	458	446	537	541
6030468B19Rik	0	1	4	0	2	1	1	4	3	3	4	4	0	1	0	1
6030469F06Rik	1	0	0	0	0	0	0	0	0	0	0	0	0	0	0	0
6030498E09Rik	0	0	0	1	0	0	0	0	1	0	0	0	0	3	0	0
6330403A02Rik	5951	1430	2268	6047	1596	1424	2624	1058	4729	2894	1844	5565	7694	3842	3975	2526
6330403K07Rik	1355	4077	3412	2103	2961	1355	5504	6357	4741	1828	3690	2063	977	2886	2301	7567
6330403L08Rik	313	187	226	376	166	148	263	241	333	239	252	369	416	345	231	311
6330408A02Rik	146	179	268	175	205	185	270	269	241	184	270	209	169	209	212	279
6330409D20Rik	10	25	35	12	22	18	27	37	12	16	49	10	12	13	3	30
6330416G13Rik	71	200	263	63	173	160	254	275	148	193	235	109	66	106	187	136
6330418K02Rik	9	9	15	5	12	10	11	21	14	15	12	21	10	8	11	16
6330444E15Rik	1	0	0	1	0	0	0	1	0	0	0	0	2	0	0	0
6330549D23Rik	12	7	24	21	12	13	14	19	24	8	23	15	18	12	11	22
6330562C20Rik	4	5	4	5	3	0	0	2	7	1	4	3	3	2	1	8
6430503K07Rik	0	11	14	5	7	7	13	12	3	7	13	5	0	5	1	8
6430531B16Rik	6	1	10	4	2	7	3	9	12	5	4	8	5	4	3	4
6430548M08Rik	3736	2641	3396	3762	1942	1165	3459	3433	3663	3208	3351	4173	3672	3521	2560	4364
6430550D23Rik	9	17	31	15	22	19	26	22	24	11	20	26	13	19	31	27
6430571L13Rik	27	48	97	27	76	60	111	95	52	55	59	32	15	37	60	65
6430573F11Rik	67	92	186	74	122	118	151	123	107	125	139	102	85	100	145	102
6430628N08Rik	12	65	44	16	29	5	120	25	79	5	32	36	1	40	20	102
6430710C18Rik	1	2	4	0	1	1	2	1	4	1	2	5	0	4	1	2
6530401F13Rik	2	0	4	4	3	6	10	2	3	2	0	3	3	1	4	3
6530402F18Rik	258	111	120	144	90	61	104	106	145	251	129	234	215	108	102	103
6530409C15Rik	12	12	19	15	8	13	10	17	14	15	22	15	7	14	19	15
6720401G13Rik	206	255	325	231	256	178	368	347	323	304	299	288	208	245	282	365
6720416L17Rik	1	7	9	1	0	3	3	1	0	0	5	1	1	0	0	2
6720489N17Rik	3	3	3	2	4	4	4	8	4	1	5	1	4	6	3	2
6820408C15Rik	34	33	42	28	29	35	45	49	68	36	18	52	48	69	33	42
6820431F20Rik	10	17	20	13	12	10	22	39	22	12	25	22	13	17	12	32
7330404K18Rik	0	1	0	0	0	1	0	6	3	0	0	1	1	1	1	2
7420426K07Rik	0	0	0	0	0	0	0	1	0	0	0	0	0	0	0	0
7420461P10Rik	1	1	0	5	1	0	0	0	0	0	0	0	0	3	1	0
7530416G11Rik	0	0	1	0	0	0	0	0	0	0	1	0	0	0	0	0
8030423F21Rik	0	3	2	0	1	0	4	4	0	1	3	1	1	2	1	6
8030423J24Rik	1	3	4	1	1	1	2	4	0	2	0	0	0	0	0	3
8030443G20Rik	0	1	1	0	0	0	1	0	0	0	1	0	0	0	0	0
8030451A03Rik	5	0	3	1	1	3	3	2	5	0	1	4	2	3	2	4
8030453O22Rik	23	5	13	9	7	11	3	4	14	10	4	16	8	4	37	2
8030462N17Rik	192	196	484	225	339	243	367	386	322	279	392	282	220	223	451	311
8430403D17Rik	0	0	1	0	0	0	0	1	0	0	0	1	0	0	0	0
8430408G22Rik	4	2	60	13	13	22	20	30	11	12	17	9	5	11	16	23
8430410A17Rik	112	132	212	155	148	115	190	180	177	157	160	152	128	128	140	193
8430419K02Rik	0	0	4	0	1	1	0	0	2	0	1	0	0	0	1	1
8430419L09Rik	1941	2149	3398	2197	2391	1969	3383	3325	2895	2309	2923	2571	2120	2092	3138	2785
8430423G03Rik	0	1	0	0	0	0	0	0	0	1	0	0	0	0	1	1
8430427H17Rik	795	758	928	937	725	492	1027	894	936	735	904	968	884	921	738	1098
8430429K09Rik	47	35	76	65	48	30	60	67	61	62	61	55	50	58	46	53
8430432A02Rik	5	6	11	4	10	3	7	10	9	6	5	10	13	5	6	10
8430436N08Rik	0	0	0	0	0	0	0	0	0	0	0	2	0	0	0	0
8430437L04Rik	0	0	0	0	0	0	0	0	0	0	1	0	0	0	0	1
9030025P20Rik	2	6	9	13	10	6	10	7	6	10	7	15	5	9	6	15
9030204H09Rik	0	0	0	0	0	1	0	0	0	0	0	2	0	0	0	0
9030612E09Rik	22	6	11	23	8	6	14	9	11	15	13	13	24	9	10	14
9030617O03Rik	76	88	102	71	91	77	116	154	124	85	124	114	80	100	113	119
9030622O22Rik	0	0	0	0	0	0	0	0	0	0	0	0	0	0	1	0
9030624G23Rik	3	1	6	4	6	11	6	9	4	3	7	5	5	1	8	8
9030624J02Rik	369	668	878	484	604	465	816	960	709	496	847	548	433	526	591	780
9130008F23Rik	0	0	5	0	1	0	2	1	5	2	1	2	3	1	0	3
9130011E15Rik	123	138	248	138	190	158	238	227	209	137	243	180	152	177	166	227
9130017K11Rik	4	4	1	7	0	0	2	1	4	11	1	3	7	5	1	1
9130017N09Rik	6	3	4	5	6	4	2	7	7	6	6	5	5	7	8	7
9130019O22Rik	17	23	37	26	20	18	36	30	27	17	34	20	16	23	28	22
9130019P16Rik	9	12	29	7	16	15	23	12	16	16	14	23	5	8	22	14
9130020K20Rik	21	35	52	19	24	25	33	37	46	31	31	49	25	32	40	58
9130023H24Rik	17	32	45	20	34	21	28	35	29	29	44	35	28	28	26	38
9130024F11Rik	9	0	0	8	1	2	0	9	6	8	3	9	6	1	2	5
9130204K15Rik	0	0	1	0	0	0	0	0	0	0	0	0	0	0	0	0
9130206I24Rik	0	2	2	5	0	1	3	0	2	1	4	0	1	3	1	1
9130208D14Rik	2	1	0	0	1	0	0	0	0	0	1	1	0	0	2	1
9130213A22Rik	5	8	12	10	12	3	6	12	7	14	14	11	4	12	6	8
9130221H12Rik	42	50	74	47	57	60	75	81	56	53	80	59	55	49	60	87
9130230L23Rik	0	0	0	0	0	0	0	0	0	0	0	0	0	1	0	1
9130230N09Rik	1	6	11	4	5	5	5	2	7	4	8	7	2	2	12	9
9130401M01Rik	170	171	258	179	225	197	293	209	284	213	216	228	152	180	250	277
9130409I23Rik	1	1	3	1	1	1	2	0	0	2	0	2	0	1	0	0
9130409J20Rik	0	0	0	0	0	0	1	0	0	0	0	0	0	0	0	0
9130410C08Rik	0	0	0	0	0	0	0	0	0	0	0	0	0	1	0	0
9230009I02Rik	3	0	13	0	4	10	5	0	1	0	0	4	1	0	16	1
9230104L09Rik	0	0	0	0	0	1	0	1	0	0	0	1	1	0	1	0
9230109A22Rik	0	0	0	0	0	0	0	0	0	0	0	0	1	0	1	0
9230110C19Rik	60	62	69	79	69	39	136	127	153	62	91	114	112	146	78	117
9230111E07Rik	1	2	3	3	5	4	5	8	1	4	8	1	3	1	0	5
9230112D13Rik	0	0	0	0	0	0	0	0	0	0	0	0	1	0	0	0
9230112E08Rik	55	32	63	62	46	51	64	33	70	57	29	83	62	69	67	60
9230113P08Rik	1	0	0	0	0	0	0	0	0	1	1	0	0	0	0	1
9230115E21Rik	1	2	5	1	7	6	7	3	3	9	2	9	3	4	9	11
9230117E06Rik	0	0	0	0	0	0	0	3	3	3	2	2	1	1	0	1
9330020H09Rik	5	7	8	4	7	1	13	7	16	10	6	10	7	6	12	14
9330101J02Rik	21	147	70	87	48	32	124	211	190	40	125	40	51	110	37	286
9330132A10Rik	603	205	687	637	434	326	706	522	604	562	633	768	572	541	530	628
9330133O14Rik	56	40	97	72	52	69	85	64	62	44	62	76	95	44	77	57
9330154J02Rik	2	2	5	1	2	4	6	9	4	4	4	7	2	0	22	5
9330154K18Rik	0	1	1	0	1	1	1	4	2	0	2	0	0	0	0	1
9330158H04Rik	7	10	13	9	6	6	18	35	7	6	27	5	3	8	10	13
9330159F19Rik	685	733	1268	913	844	679	1272	1401	1149	1000	1220	1140	763	958	1081	1468
9330159N05Rik	7	1	1	10	2	5	6	10	2	7	3	4	2	7	1	1
9330160F10Rik	27	9	18	13	9	13	15	7	12	13	16	16	22	12	17	16
9330161L09Rik	2	3	1	0	3	3	9	7	4	3	5	4	3	1	2	3
9330162012Rik	37	54	68	53	66	44	98	78	100	56	73	62	37	66	53	109
9330171B17Rik	7	13	26	11	17	8	21	37	12	10	37	10	9	9	9	15
9330182L06Rik	467	533	1136	545	912	692	1079	937	714	551	913	758	602	594	950	741
9330182O14Rik	0	0	0	0	0	0	0	0	0	0	0	0	0	0	0	1
9330198N18Rik	4	7	11	8	4	4	5	12	4	4	7	8	4	8	6	22
9430002A10Rik	1	1	3	3	1	1	1	6	3	3	2	5	2	2	2	2
9430008C03Rik	95	135	179	111	149	90	182	204	158	153	129	169	112	149	139	214
9430015G10Rik	225	277	343	301	239	205	379	382	372	337	340	356	257	305	305	456
9430016H08Rik	95	128	211	108	100	103	189	204	169	111	180	132	92	123	110	196
9430020K01Rik	1299	906	2371	1205	1904	2559	1659	989	1175	1739	1459	1574	1341	1040	3443	797
9430021M05Rik	57	50	38	57	27	22	56	85	47	36	53	48	64	42	31	109
9430023L20Rik	165	120	225	157	161	133	197	174	221	168	184	186	161	178	213	194
9430024E24Rik	0	0	0	0	0	0	0	0	1	0	1	0	0	1	0	2
9430025C20Rik	3	3	4	2	3	3	4	6	5	4	2	12	0	3	5	7
9430029A11Rik	0	0	1	0	1	1	2	0	4	0	0	2	1	1	0	0
9430038I01Rik	39	31	34	36	21	18	37	29	47	26	27	39	43	23	21	56
9430041J12Rik	39	68	72	47	45	44	87	70	58	59	78	73	49	63	80	61
9430069I07Rik	0	0	0	0	0	0	0	0	0	1	0	0	0	0	0	1
9430073C21Rik	0	0	0	2	0	0	0	1	0	1	0	1	0	0	0	0
9430091E24Rik	19	30	59	25	25	21	30	43	45	43	45	40	24	33	24	37
9430097D07Rik	2	2	7	3	10	1	8	5	6	5	6	6	2	1	4	10
9530003J23Rik	0	0	0	0	0	0	0	1	0	0	0	0	0	1	0	0
9530026F06Rik	0	0	0	0	0	0	1	1	0	1	0	0	0	1	0	0
9530034E10Rik	0	0	1	0	0	0	0	0	0	0	0	1	0	0	0	0
9530036M11Rik	0	1	3	0	2	0	0	4	1	0	2	0	0	1	2	2
9530046B11Rik	5	5	10	7	6	8	12	5	13	7	4	7	7	9	9	26
9530048J24Rik	0	0	0	0	0	0	0	1	1	1	0	0	0	0	0	0
9530051G07Rik	7	8	11	6	10	7	17	13	11	6	20	13	11	5	9	15
9530053A07Rik	2	2	4	1	2	2	3	5	4	2	1	6	5	0	4	0
9530056K15Rik	8	3	7	9	5	8	6	10	8	11	10	8	4	3	9	4
9530068E07Rik	495	739	1080	662	837	597	1051	1082	964	604	924	682	634	737	830	904
9530077C05Rik	28	57	77	51	53	28	94	111	76	71	88	64	43	76	58	88
9530080O11Rik	14	6	11	15	3	8	11	5	12	7	7	20	11	13	10	11
9630013D21Rik	1	1	6	0	3	5	3	2	1	1	0	1	2	2	4	1
9630013K17Rik	5	11	10	10	7	8	8	7	8	14	6	16	7	10	14	15
9630028B13Rik	0	3	1	8	2	3	5	2	2	2	3	2	4	2	4	2
9630028H03Rik	1	0	2	0	1	1	0	1	1	1	0	0	0	0	0	0
9630033F20Rik	314	201	491	264	265	231	410	253	282	205	389	277	352	302	271	219
9630041A04Rik	0	1	3	1	1	2	3	2	1	4	1	3	0	1	4	1
9830144P21Rik	70	33	82	67	68	66	77	55	78	87	64	114	87	95	58	80
9830147E19Rik	8	22	41	17	42	22	53	49	34	35	35	24	10	20	40	31
9930004E17Rik	5	1	4	2	2	2	9	6	4	3	1	5	6	2	6	2
9930012K11Rik	14	51	42	20	25	12	22	59	26	21	47	8	18	31	11	58
9930013L23Rik	145	103	131	217	89	51	150	138	237	274	137	222	212	242	110	224
9930021J03Rik	619	665	1108	698	857	696	1221	1233	1049	698	1146	980	687	866	983	1118
9930022D16Rik	0	0	0	0	0	0	1	0	1	1	1	0	0	1	0	1
9930038B18Rik	0	1	1	1	1	0	0	0	0	2	1	1	1	0	0	0
9930104L06Rik	189	214	306	220	230	174	362	349	282	229	277	282	199	271	277	370
9930111J21Rik1	1	1	8	6	2	5	1	4	6	8	7	3	1	1	2	3
9930111J21Rik2	10	9	7	4	12	5	11	12	6	6	12	6	5	4	9	9
a	1	0	0	0	0	0	0	0	0	0	0	0	0	0	0	0
A030003K02Rik	0	4	2	3	3	3	9	4	4	5	9	4	3	5	11	4
A030009H04Rik	736	1037	1457	819	1163	753	1722	2028	1247	686	1822	875	726	893	760	1678
A130006I12Rik	1	2	6	7	3	4	4	4	3	9	1	4	1	1	3	1
A130010J15Rik	46	65	74	58	34	49	81	78	83	49	71	69	52	70	54	80
A130023I24Rik	0	0	0	0	0	0	0	0	0	0	0	1	0	0	0	0
A130030D18Rik	0	0	0	0	0	2	0	0	1	3	1	0	0	0	0	0
A130049A11Rik	11	9	21	9	10	14	24	14	15	14	10	14	13	11	12	28
A130050O07Rik	0	0	0	0	0	0	0	0	0	1	0	0	0	0	0	0
A130051J06Rik	2	5	2	2	3	1	4	2	1	3	3	1	5	2	4	3
A130057D12Rik	0	0	0	1	0	0	0	0	0	0	1	0	0	0	0	0
A130066N16Rik	3	1	6	4	4	1	2	6	2	1	6	2	1	1	2	7
A1bg	0	0	0	0	0	0	0	1	0	0	0	0	0	0	0	0
A1cf	0	1	0	0	0	0	0	0	1	0	0	0	0	1	0	0
A230004M16Rik	3	1	1	1	2	1	1	4	2	2	3	5	0	3	0	2
A230005M16Rik	17	25	23	25	28	11	20	22	36	23	17	21	28	17	25	25
A230006K03Rik	60	77	90	76	66	52	129	117	103	77	101	94	62	100	81	147
A230009B12Rik	3	18	15	3	15	12	9	23	6	4	18	5	3	12	7	7
A230046K03Rik	433	508	781	523	477	352	822	956	680	366	837	641	520	603	454	816
A230050P20Rik	810	983	1147	928	945	766	1353	1405	1273	1129	1091	1260	743	1095	1232	1771
A230052G05Rik	0	14	9	1	3	6	6	7	5	10	9	1	0	0	0	3
A230056P14Rik	94	106	238	115	149	129	180	203	141	86	214	112	116	113	140	158
A230059L01Rik	1	0	2	0	2	1	0	0	0	1	1	0	0	2	0	2
A230065H16Rik	6	52	12	21	7	0	29	62	22	3	23	2	0	21	1	125
A230065N10Rik	1	0	3	4	3	3	4	5	6	3	3	6	4	4	6	4
A230071N21Rik	1	2	0	3	2	1	1	4	7	5	3	4	0	4	2	1
A230072C01Rik	48	55	73	59	59	45	91	81	74	54	80	71	57	66	60	84
A230072E10Rik	9	9	18	10	21	21	26	43	16	14	20	5	11	19	23	12
A230072I06Rik	0	0	1	0	0	0	0	0	0	0	0	0	0	0	0	0
A230083G16Rik	34	21	52	35	34	34	74	35	34	29	37	47	34	37	47	42
A230083N12Rik	0	0	3	1	0	1	0	1	1	1	3	2	1	2	1	1
A230103J11Rik	56	70	107	88	123	66	154	88	111	87	67	111	65	92	124	106
A230108P19Rik	1	0	0	0	0	0	2	1	0	0	0	2	0	2	0	1
A2m	9	93	35	36	20	21	22	26	276	11	59	6	144	206	11	63
A330008L17Rik	36	33	54	49	36	43	40	71	63	33	57	54	44	61	22	71
A330017A19Rik	14	11	19	27	18	15	24	18	22	25	14	19	20	26	22	29
A330021E22Rik	249	214	285	377	237	109	358	406	441	259	313	486	379	406	179	539
A330035P11Rik	8	10	12	8	13	10	11	7	13	9	10	10	8	12	8	8
A330040F15Rik	23	30	11	16	12	7	26	26	24	15	29	23	21	30	9	32
A330041J22Rik	3	8	3	3	5	3	5	6	4	3	9	6	5	3	2	6
A330043C09Rik	0	1	0	0	1	0	0	0	0	0	1	1	1	0	0	0
A330050B17Rik	16	16	58	24	42	23	48	46	25	16	43	35	23	25	32	27
A330050F15Rik	24	55	117	38	56	37	88	49	72	41	99	33	35	24	20	37
A330070K13Rik	2	4	10	3	5	0	2	2	6	2	2	1	4	3	0	1
A330102I10Rik	28	62	79	24	45	36	69	89	63	76	86	55	35	34	53	93
A3galt2	6	5	7	4	3	5	4	9	6	16	4	8	8	8	11	8
A430005L14Rik	62	84	90	105	68	36	112	110	125	56	98	72	70	84	61	108
A430010J10Rik	0	0	0	1	0	0	0	1	2	0	0	0	2	1	0	2
A430018G15Rik	1	2	10	2	5	3	9	7	3	7	6	3	9	3	8	8
A430033K04Rik	97	138	198	129	160	97	221	248	190	108	178	168	124	184	161	216
A430035B10Rik	25	14	36	14	24	26	36	36	27	23	29	24	18	18	31	37
A430048G15Rik	0	0	0	0	0	0	0	0	0	0	1	0	0	0	0	0
A430057M04Rik	14	26	15	17	17	5	20	20	17	15	18	17	10	13	6	13
A430071A18Rik	0	2	2	2	0	0	0	0	0	2	1	3	0	3	3	0
A430078G23Rik	0	1	1	0	0	1	0	1	1	1	0	1	0	0	0	0
A430078I02Rik	2	2	5	2	0	2	4	2	4	3	2	4	1	0	3	6
A430093F15Rik	0	1	0	0	0	0	0	0	0	1	1	3	1	1	1	2
A430104N18Rik	1	1	2	1	0	0	1	1	0	1	0	2	0	1	1	2
A430105I19Rik	61	129	174	88	117	92	137	149	127	146	150	87	77	94	76	123
A430108G06Rik	18	4	14	7	8	7	14	20	20	16	8	22	11	9	19	11
A430110C17Rik	1	1	1	0	4	2	0	0	0	0	1	5	1	1	1	0
A430110L20Rik	22	34	37	24	28	16	37	38	27	36	32	42	35	28	27	40
A4galt	13	17	30	21	11	8	17	15	16	19	21	16	16	18	16	14
A4gnt	2	1	0	2	2	3	1	0	1	3	0	3	0	1	2	0
A530010F05Rik	0	0	0	0	0	0	1	0	1	0	0	0	0	0	0	0
A530013C23Rik	2	0	1	0	1	1	1	1	0	2	1	0	2	1	0	2
A530016L24Rik	3	5	5	9	1	3	3	4	8	1	2	8	5	6	3	8
A530017D24Rik	72	77	137	70	94	53	147	127	104	101	134	89	79	76	92	115
A530021J07Rik	0	0	0	0	0	0	0	0	0	0	0	1	0	0	0	0
A530032D15Rik	21	19	46	37	27	30	34	37	32	21	36	30	31	35	37	40
A530040E14Rik	2	1	2	0	1	0	1	1	3	0	0	0	1	0	1	1
A530053G22Rik	0	0	0	0	0	0	1	1	0	0	0	0	0	0	0	0
A530054K11Rik	73	99	156	65	102	71	148	162	110	85	114	96	99	95	105	140
A530058N18Rik	33	79	98	86	72	53	106	140	85	47	151	52	43	52	39	184
A530072M11Rik	5	5	3	5	1	4	2	11	4	3	9	6	8	3	2	9
A530076I17Rik	1	0	0	0	0	0	3	1	2	0	2	0	0	1	0	0
A530084C06Rik	0	4	5	3	1	3	6	3	4	8	10	7	2	4	6	12
A530088E08Rik	1	1	0	0	0	1	0	0	2	1	1	1	0	1	0	1
A530095I07Rik	2	3	4	1	1	2	2	2	0	2	1	1	1	1	1	2
A530099J19Rik	0	0	0	0	0	0	0	1	0	0	0	0	0	0	0	0
A630001G21Rik	7	13	20	8	13	7	9	11	8	8	15	13	4	7	6	11
A630007B06Rik	417	436	750	485	469	363	762	824	686	369	773	563	455	520	507	725
A630010A05Rik	0	0	0	0	0	0	0	0	0	0	0	0	0	0	0	1
A630012P03Rik	0	0	0	0	0	0	0	0	0	0	1	0	0	0	0	1
A630014C17Rik	1	0	1	0	3	2	4	1	2	4	2	2	1	1	3	1
A630023P12Rik	11	0	2	11	0	0	3	7	8	5	0	15	20	8	1	5
A630031M04Rik	3	0	0	3	0	0	0	0	2	0	4	5	1	2	4	1
A630033H20Rik	6	3	17	2	7	14	7	8	3	4	23	9	0	2	2	5
A630052C17Rik	43	39	55	47	44	31	58	51	48	52	37	70	44	46	67	49
A630076J17Rik	0	0	0	0	1	2	0	1	0	0	0	0	0	1	1	2
A630077J23Rik	1	0	1	3	3	1	0	1	0	1	0	0	0	0	0	1
A630081J09Rik	171	138	369	210	319	335	396	210	307	271	176	341	164	219	606	356
A630095N17Rik	4	2	1	2	0	2	0	2	2	1	2	3	1	0	0	0
A730011C13Rik	16	17	32	16	16	18	24	25	22	20	24	17	18	34	16	35
A730013G03Rik	0	0	0	0	0	1	2	0	2	0	0	2	0	0	0	1
A730015C16Rik	0	4	4	1	1	1	9	5	8	3	4	5	2	6	5	5
A730017C20Rik	305	737	571	406	557	266	847	1850	794	361	991	466	321	599	322	1204
A730017L22Rik	104	58	134	105	96	73	136	112	140	106	109	131	90	103	95	119
A730018C14Rik	2	9	13	1	21	12	14	16	11	9	9	9	0	2	19	5
A730020M07Rik	2	2	7	0	1	1	4	1	2	3	0	0	0	0	2	2
A730032A03Rik	0	0	0	0	0	0	0	0	1	0	0	0	0	0	0	0
A730036I17Rik	4	3	6	8	5	5	6	0	2	4	3	6	2	1	3	0
A730046J19Rik	8	22	79	37	27	11	109	137	143	12	58	15	7	134	10	136
A730049H05Rik	0	0	0	0	1	1	1	1	2	0	0	0	0	0	0	0
A730060N03Rik	19	27	76	31	44	48	77	37	39	38	52	44	24	13	54	26
A730061H03Rik	1	0	0	2	1	0	2	1	1	0	1	0	0	0	1	1
A730071L15Rik	1	2	1	1	0	1	2	5	2	2	1	2	3	0	0	3
A730081D07Rik	14	15	31	20	21	9	37	25	22	18	27	26	21	14	24	22
A730085A09Rik	0	0	1	5	1	0	2	4	2	0	1	2	4	1	1	5
A730085K08Rik	5	0	6	3	10	8	3	2	1	5	3	5	4	0	12	0
A730090H04Rik	0	0	0	0	0	0	0	0	6	4	0	0	1	5	1	0
A730090N16Rik	1	0	2	0	0	1	3	2	3	0	0	4	1	1	1	1
A830005F24Rik	3	6	11	5	7	3	6	5	5	6	3	6	6	1	1	3
A830010M20Rik	1027	670	1210	1087	916	758	1313	1269	1224	929	955	1661	1163	1089	1384	1050
A830011K09Rik	41	28	53	59	36	26	66	35	61	36	40	56	44	56	49	77
A830012C17Rik	5	3	36	2	25	38	37	5	29	19	14	39	3	8	55	8
A830018L16Rik	675	178	690	608	599	408	599	528	796	662	523	929	712	714	714	447
A830019P07Rik	10	9	24	13	14	7	16	20	12	6	27	14	13	9	11	13
A830031A19Rik	1	3	2	1	4	3	5	1	2	4	2	2	3	3	4	1
A830035A12Rik	0	1	0	0	1	0	1	0	2	1	2	2	0	0	1	1
A830036E02Rik	816	37	641	949	410	502	242	110	197	601	74	1322	758	173	2105	157
A830039N20Rik	557	232	442	607	247	220	450	345	512	542	382	549	610	433	403	509
A830073O21Rik	48	41	93	47	65	90	119	51	68	51	39	99	38	42	102	74
A830080D01Rik	91	89	167	107	128	90	172	180	138	116	154	148	118	105	127	168
A830082K12Rik	153	100	92	158	50	24	98	145	158	35	145	183	163	170	79	222
A830092H15Rik	39	37	70	49	52	65	79	62	92	44	54	58	55	66	118	61
A930001C03Rik	4	4	3	3	1	2	1	2	1	7	0	2	2	5	2	1
A930002H24Rik	1	0	1	0	0	0	3	0	1	1	0	0	1	2	1	6
A930003A15Rik	1	2	2	2	4	3	1	7	4	0	5	0	1	1	2	0
A930004D18Rik	29	35	35	24	18	39	47	47	44	37	45	21	21	29	37	37
A930005H10Rik	14	9	23	16	23	17	30	15	26	21	22	31	20	18	20	31
A930006I01Rik	0	0	0	0	0	0	0	0	0	0	0	0	0	1	0	3
A930006K02Rik	6	13	3	7	3	4	8	8	13	2	9	5	4	10	4	11
A930009A15Rik	1	16	10	5	7	3	16	9	5	9	18	11	9	8	4	11
A930011G23Rik	21	7	21	15	20	19	28	15	12	13	12	19	22	12	29	6
A930012O16Rik	5	7	4	5	6	2	7	6	6	6	6	3	5	2	5	11
A930013B10Rik	2	3	2	3	0	0	0	2	3	1	2	3	2	0	1	0
A930015D03Rik	1	0	1	2	0	1	3	4	0	0	0	0	1	2	1	1
A930016O22Rik	3	2	1	6	4	1	4	6	1	2	3	4	4	2	4	4
A930017K11Rik	8	25	31	6	24	18	16	27	6	5	23	10	4	12	8	10
A930017M01Rik	42	95	108	60	78	53	112	277	78	61	170	64	49	72	48	129
A930018M24Rik	5	18	25	13	14	11	14	34	16	4	24	7	3	3	20	19
A930018P22Rik	0	0	0	0	0	0	0	0	1	0	0	0	0	0	0	0
A930019D19Rik	1	0	2	4	2	4	3	1	2	5	3	6	0	4	2	5
A930024E05Rik	18	12	19	25	17	15	17	27	20	15	16	16	21	16	13	25
A930028C08Rik	6	7	16	10	8	5	10	19	9	8	15	9	10	8	13	10
A930031H19Rik	0	0	0	0	1	0	0	1	0	0	0	0	0	0	0	0
A930033H14Rik	27	16	28	25	27	12	34	22	19	25	26	22	21	18	22	30
A930035D04Rik	5	2	9	9	6	7	9	9	7	6	9	11	5	7	9	12
A930039A15Rik	10	30	46	16	21	22	28	26	25	23	45	22	16	22	21	31
A930041C12Rik	1	0	1	1	2	0	2	0	0	1	1	2	0	0	0	0
A930104D05Rik	0	0	0	0	0	1	0	0	0	0	0	0	1	0	0	0
AA386476	6	5	12	11	5	3	10	8	10	2	15	8	4	3	12	15
AA387200	1	2	5	3	4	2	5	1	0	8	8	1	1	0	1	4
AA413626	3	3	7	3	5	2	3	7	5	3	0	3	2	3	3	6
AA414768	35	54	66	42	50	20	53	69	58	24	47	50	49	51	39	65
AA415398	120	90	113	108	75	43	158	149	136	85	126	133	144	152	84	151
AA465934	12	25	37	35	18	14	30	24	21	12	22	31	20	24	28	36
AA467197	1	2	2	0	1	2	2	1	3	0	0	0	3	3	0	1
AA474331	112	108	173	142	153	133	187	178	182	129	199	173	135	131	156	213
AA474408	18	15	32	19	8	20	25	39	19	14	28	18	15	18	22	20
AA543401	0	1	0	0	0	0	1	0	0	1	0	1	0	0	0	0
AA672651	0	0	0	1	0	0	0	1	0	0	0	0	0	0	0	0
AA986860	39	58	55	35	34	29	59	69	56	38	50	40	34	37	45	64
AA987161	76	69	160	91	112	86	153	156	117	81	146	103	89	96	91	133
Aaas	100	100	175	106	123	79	158	171	163	112	158	152	97	130	146	157
Aacs	449	424	452	448	308	209	454	527	521	329	416	469	542	471	304	538
Aadat	1	0	1	0	0	1	5	5	3	2	3	1	3	0	0	0
Aaed1	15	34	75	32	38	39	52	70	48	40	66	36	19	25	38	52
Aagab	458	511	650	597	470	376	726	632	695	551	578	605	517	565	486	677
Aak1	4558	3025	5468	4776	3530	2982	5848	5476	5525	3510	5304	5467	5064	4821	4842	5250
Aamdc	98	162	179	114	143	122	178	183	139	131	186	126	98	110	146	170
Aamp	876	1159	1495	963	1112	829	1568	1625	1465	1038	1537	1093	1010	1178	1260	1472
Aanat	13	32	11	21	8	8	28	42	33	11	18	16	11	19	13	65
Aar2	278	363	562	357	475	378	557	499	547	357	525	475	358	388	529	459
Aard	10	28	38	16	27	14	37	78	24	20	51	18	17	18	13	35
Aars	1341	1660	2359	1338	1500	1147	2263	2337	1767	1356	2333	1489	1492	1459	1468	1839
Aars2	219	288	372	257	261	224	373	365	372	366	347	299	234	276	301	376
Aarsd1	20	29	43	22	30	18	31	39	33	17	24	22	24	26	29	38
Aasdh	200	200	309	262	263	166	312	330	353	259	247	292	195	307	241	383
Aasdhppt	203	146	353	229	258	182	352	407	334	194	360	285	244	261	298	342
Aass	29	27	50	38	33	37	42	36	58	71	58	50	38	43	50	50
Aatf	87	117	164	84	85	62	128	185	147	85	125	111	95	107	112	117
Aatk	3127	7436	7457	3021	4763	3699	6061	7106	4308	3364	6960	3690	3573	4147	3565	5481
AB041803	5	2	2	1	4	2	5	1	2	5	2	2	4	1	4	4
AB041806	16	12	16	12	13	10	25	18	16	9	11	22	15	14	21	31
AB124611	3	7	9	1	7	5	8	3	3	7	5	4	6	7	6	2
Abat	2211	5875	9999	2866	7289	5687	9049	8879	5091	4509	9845	3931	2483	3542	5992	6035
Abca1	375	685	1573	485	821	752	1181	954	797	656	1459	559	420	661	526	782
Abca12	3	2	2	1	2	0	2	0	6	3	3	6	1	1	0	4
Abca13	0	2	1	4	1	1	5	9	7	0	0	3	2	3	2	2
Abca14	0	0	0	0	1	0	1	0	1	1	0	0	1	0	0	2
Abca17	36	12	12	44	10	4	19	14	40	29	8	35	29	48	18	24
Abca2	3091	8259	8163	3366	5001	3926	6492	7664	4964	4018	8094	3973	3887	4497	4158	6105
Abca3	957	1115	1528	1025	1083	850	1561	1758	1420	947	1570	1112	1164	1239	1174	1427
Abca4	44	36	42	88	30	22	48	24	410	49	61	91	148	117	63	32
Abca5	485	471	1073	697	579	435	917	1054	711	501	1073	678	721	566	501	733
Abca6	19	49	62	31	33	29	34	66	30	30	67	33	31	24	19	38
Abca7	331	337	558	328	257	252	369	369	361	390	481	358	335	272	253	283
Abca8a	46	106	283	57	144	118	180	198	105	50	210	85	76	108	95	77
Abca8b	350	425	538	503	423	296	555	601	528	305	537	539	471	426	371	694
Abca9	78	127	216	129	169	146	184	178	139	134	257	133	109	105	155	146
Abcb10	261	501	663	303	439	296	599	728	434	473	585	340	295	394	362	550
Abcb11	1	1	1	0	1	2	5	3	3	1	1	3	0	1	2	1
Abcb1a	223	337	573	268	307	275	440	428	264	373	500	304	217	208	396	351
Abcb1b	27	26	22	31	20	14	27	39	45	16	41	41	33	48	16	36
Abcb4	78	69	111	107	80	81	121	95	90	86	93	120	103	78	107	95
Abcb5	0	0	0	0	0	0	1	0	0	0	0	1	0	0	0	1
Abcb6	241	304	355	288	280	223	407	346	381	317	309	383	260	304	344	384
Abcb7	287	316	740	371	519	366	738	703	483	339	817	459	308	357	448	615
Abcb8	363	575	796	448	576	485	694	678	640	564	676	568	419	488	636	663
Abcb9	323	396	727	389	473	577	681	506	471	609	518	469	371	310	908	511
Abcc1	290	307	415	315	277	291	378	427	473	332	311	368	325	320	397	415
Abcc10	149	295	358	197	282	226	424	337	358	324	311	298	161	230	315	415
Abcc12	1	6	14	6	14	29	8	8	5	23	6	6	3	10	28	10
Abcc2	3	4	3	2	2	0	3	7	1	3	3	6	3	7	3	4
Abcc3	24	28	71	32	54	46	73	23	24	37	48	37	25	22	23	37
Abcc4	114	162	218	120	99	138	165	150	198	155	217	140	123	132	193	138
Abcc5	2670	2783	4215	3475	3141	2701	4378	3969	3828	3376	3739	4284	2777	3280	4081	5089
Abcc6	18	41	47	39	40	30	50	30	19	44	32	43	32	20	44	20
Abcc8	204	236	353	241	215	256	248	333	250	276	338	246	233	146	299	300
Abcc9	97	134	188	111	70	105	131	167	108	141	181	125	105	129	107	162
Abcd1	165	249	337	194	225	158	281	310	291	215	269	248	196	204	204	316
Abcd2	211	246	598	236	294	389	417	351	272	285	442	372	199	176	580	321
Abcd3	586	727	1088	674	780	583	1029	1108	887	666	1103	769	703	735	825	982
Abcd4	131	194	248	178	172	154	234	293	175	197	221	206	130	129	238	236
Abce1	701	635	1178	910	836	653	1215	1200	1157	754	1094	975	967	933	1008	1003
Abcf1	651	747	1081	693	748	621	1049	1017	917	713	978	861	731	786	984	867
Abcf2	561	628	935	592	686	551	936	807	783	644	877	665	572	585	824	716
Abcf3	443	682	961	572	653	492	937	1088	834	599	912	705	555	683	667	871
Abcg1	430	778	1243	449	875	713	1077	994	771	533	980	686	546	590	985	759
Abcg2	120	177	237	164	99	114	178	201	170	168	199	154	144	112	133	138
Abcg3	3	6	10	3	9	6	5	9	7	1	11	3	2	1	6	9
Abcg4	777	931	1178	1022	791	590	1196	1283	1239	837	1170	1077	1096	1195	741	1424
Abcg5	0	2	3	0	0	1	3	4	4	1	0	0	4	0	1	2
Abcg8	0	4	0	0	1	0	1	2	0	0	0	1	1	2	0	6
Abhd1	0	5	7	2	1	1	7	6	6	4	3	3	5	3	4	6
Abhd10	110	150	299	152	212	174	300	364	209	162	324	180	146	173	156	277
Abhd11	204	213	260	208	199	184	290	289	308	252	282	239	179	232	222	304
Abhd12	1650	1955	2925	2006	2114	1684	2878	2350	2283	2027	2561	2241	1863	1788	2514	2325
Abhd12b	4	1	0	2	1	0	1	1	2	3	0	13	5	1	0	0
Abhd13	328	261	545	358	397	272	498	478	483	316	499	469	406	320	475	430
Abhd14a	186	199	264	184	249	197	278	247	266	237	249	236	211	234	356	241
Abhd14b	150	225	238	171	194	153	243	335	268	190	260	211	156	219	176	262
Abhd15	3	3	13	4	6	4	8	7	5	14	14	6	6	5	9	6
Abhd16a	583	706	856	680	632	476	868	994	765	687	707	749	687	654	754	887
Abhd16b	1	0	1	0	1	0	2	1	2	1	1	1	0	4	1	2
Abhd17a	854	796	1132	823	791	728	1101	725	966	1192	913	1134	906	730	1158	957
Abhd17b	234	311	550	238	351	241	482	521	354	256	526	293	286	299	329	427
Abhd17c	220	209	411	247	303	237	365	259	368	315	283	314	250	301	354	337
Abhd2	1237	866	1912	1354	1452	1334	1523	1171	2087	1415	1184	1589	1768	1439	2140	1043
Abhd3	321	645	1152	504	622	526	944	795	536	484	983	476	365	447	484	657
Abhd4	286	1260	1224	477	789	654	885	1075	618	671	1153	406	421	539	602	795
Abhd5	73	187	249	97	147	105	156	203	147	96	236	125	99	114	124	171
Abhd6	302	253	413	371	265	212	423	360	387	321	323	374	384	315	347	371
Abhd8	1849	1748	2431	2107	1867	1461	2587	2318	2252	2219	2237	2404	1760	1681	2351	2732
Abi1	905	651	1430	902	994	954	1307	1100	1281	818	1206	1184	1022	906	1422	1051
Abi2	1990	1186	2717	2130	2048	1812	2813	2264	2766	1792	2039	2762	2436	2133	3045	2504
Abi3	15	26	29	20	20	20	27	10	17	16	30	15	11	14	15	25
Abi3bp	57	27	155	52	65	162	62	30	114	163	24	200	38	46	175	66
Abl1	564	1316	1589	647	1006	905	1291	1283	951	808	1481	883	679	821	1073	1156
Abl2	873	725	1759	1045	1238	1039	1868	1244	1596	1201	1284	1291	1014	1260	1726	1160
Ablim1	1145	1122	1638	1268	1104	683	1748	1747	1761	1143	1611	1641	1342	1299	1119	1627
Ablim2	1715	1531	2891	1635	2521	2979	2638	1804	2034	1568	1792	2348	1983	1608	4007	1968
Ablim3	259	421	500	356	346	168	672	684	633	376	488	553	221	508	355	917
Abo	0	0	0	1	0	0	0	1	0	0	0	0	0	0	0	0
Abp1	0	1	4	1	2	1	3	0	9	0	2	0	1	0	1	0
Abr	4911	4430	6176	6529	4603	2894	6954	6944	7130	5125	6142	6235	6457	5383	4767	7165
Abra	1	0	0	0	0	0	0	0	1	0	1	1	2	1	0	1
Abracl	24	16	52	22	32	38	45	43	47	30	34	46	17	30	52	30
Abt1	82	105	144	98	105	81	141	141	118	87	140	113	82	113	126	138
Abtb1	213	249	335	222	232	252	318	328	299	318	336	326	211	203	327	368
Abtb2	123	318	349	117	221	153	248	266	163	176	350	160	140	157	176	224
AC020971.1	81	94	163	119	147	127	150	133	181	129	155	137	110	120	184	155
AC020973.1	6	14	16	8	12	11	17	8	19	17	15	25	18	23	13	15
AC025622.1	40	27	45	33	34	32	44	62	43	50	58	63	46	49	57	48
AC025794.1	73	87	112	89	94	58	113	152	120	123	113	99	71	83	82	170
AC027184.1	36	107	217	69	95	71	170	203	89	70	237	46	44	51	49	121
AC055766.1	4	1	2	3	0	2	1	2	0	3	1	2	1	1	2	3
AC055772.1	0	0	3	3	0	1	1	1	2	1	2	1	1	0	0	1
AC073562.1	1	3	1	1	3	1	0	2	0	2	2	0	0	1	4	2
AC079245.1	0	0	0	1	0	1	1	0	0	0	0	0	0	0	0	0
AC079276.1	2	1	0	0	0	1	0	0	0	0	1	0	0	0	2	0
AC079441.1	5	5	4	6	2	1	1	3	11	5	3	5	7	5	3	5
AC079443.1	0	0	1	0	0	0	0	0	0	1	1	0	0	0	1	0
AC084071.1	1	1	7	0	2	2	3	0	4	3	4	1	2	1	0	1
AC087229.1	0	1	8	0	1	2	2	1	2	4	3	1	0	3	1	2
AC087541.1	3	3	3	3	2	6	3	5	3	3	10	5	8	3	9	3
AC087541.2	13	19	25	16	14	19	22	36	20	18	21	33	12	20	27	42
AC087901.1	23	44	57	31	44	24	64	66	37	34	67	30	17	29	27	50
AC092094.1	10	9	24	14	12	5	17	18	17	17	15	12	10	12	6	18
AC092202.1	1	1	4	1	1	0	9	10	4	3	6	2	2	3	1	14
AC093317.1	7	8	9	14	9	5	14	13	8	6	11	9	6	5	9	12
AC093339.1	18	7	22	15	19	12	23	12	22	14	13	22	11	23	14	27
AC093341.1	33	9	39	38	38	32	39	27	33	24	19	40	41	18	45	19
AC098726.1	4	0	5	2	0	1	0	0	5	3	4	4	3	3	1	4
AC099930.1	44	50	84	57	55	52	72	69	78	49	73	75	61	56	64	44
AC099934.1	162	125	223	226	151	115	254	216	237	186	174	232	166	187	206	293
AC100730.1	20	6	22	13	10	12	19	11	12	16	21	24	11	14	26	12
AC100734.1	2	2	2	6	0	1	0	6	1	1	4	3	5	0	2	3
AC100751.1	30	22	38	34	41	34	46	32	42	21	44	36	30	35	45	54
AC101659.1	0	2	3	2	3	1	2	3	1	0	2	1	2	1	2	6
AC101790.1	9	12	9	9	7	6	10	19	20	8	11	15	6	8	8	10
AC101875.1	0	0	2	0	1	0	1	0	0	0	1	1	1	0	1	0
AC101875.2	1	1	0	1	1	1	5	0	1	0	1	2	0	0	0	0
AC102195.1	5	1	8	1	7	12	5	2	7	6	6	6	1	3	29	3
AC102249.1	6	6	16	8	10	7	13	16	13	8	17	12	9	5	2	12
AC102317.1	4	2	7	11	4	3	2	3	14	3	11	9	0	7	5	9
AC102398.1	11	4	21	22	17	17	14	20	27	30	14	32	18	15	27	9
AC102484.1	35	11	44	32	39	25	30	28	33	44	31	41	30	27	39	31
AC102524.1	14	18	17	28	9	10	27	29	26	20	16	25	17	16	28	26
AC102575.1	0	0	0	0	0	0	0	0	0	0	1	1	0	0	0	0
AC102693.1	0	1	0	2	0	2	1	0	1	1	2	0	0	1	0	1
AC102739.1	16	20	21	18	13	12	24	21	21	20	21	25	19	19	22	21
AC102815.1	7	11	8	6	9	5	10	4	6	10	13	10	2	9	10	6
AC102860.1	105	158	177	152	114	104	184	177	169	147	131	161	115	156	139	284
AC102862.1	0	1	10	0	15	6	9	2	3	10	4	6	3	2	16	3
AC102874.1	0	0	0	2	0	0	1	0	0	0	1	0	1	0	0	0
AC103380.1	11	4	16	7	10	7	8	10	5	15	3	15	7	2	14	12
AC104908.1	0	0	0	0	0	0	0	0	1	0	0	0	0	0	0	0
AC105323.1	0	1	1	0	0	1	1	0	1	1	1	2	1	0	1	1
AC105947.1	1	0	2	2	3	0	1	0	0	0	0	2	0	1	2	0
AC107641.1	151	135	285	173	143	123	333	400	261	146	305	324	137	266	173	437
AC107704.1	1	0	2	1	1	0	1	0	3	0	1	1	0	0	0	0
AC107744.1	47	57	81	47	52	56	92	80	82	79	84	76	53	69	57	87
AC107846.1	7	4	6	5	4	3	6	8	7	7	10	12	3	10	6	13
AC108401.1	1	0	1	0	2	3	2	3	4	5	3	2	2	2	4	4
AC108401.2	69	214	221	97	180	132	173	268	164	133	271	130	101	113	90	217
AC108434.1	4	10	7	10	8	10	22	16	8	6	20	12	7	6	8	19
AC108833.1	10	11	13	11	12	10	19	27	22	17	27	17	8	26	13	38
AC109139.1	3	0	3	0	4	2	2	0	3	4	1	2	0	1	3	0
AC109197.1	0	0	0	2	0	0	0	1	2	0	0	0	0	0	0	0
AC109221.1	0	0	0	2	0	2	0	2	0	0	3	1	1	3	1	0
AC109221.2	7	8	8	11	10	12	17	17	14	19	5	15	11	9	13	11
AC109232.1	1	2	4	1	1	1	3	5	2	0	2	5	0	2	5	3
AC110232.1	3	7	2	1	7	6	4	11	13	7	4	8	3	4	3	9
AC110377.1	1	0	2	0	0	1	1	0	1	0	1	0	1	0	0	0
AC110382.1	1	0	1	1	0	0	0	0	1	0	0	0	0	0	0	0
AC110520.1	4	7	24	4	6	10	16	7	4	2	19	2	2	0	1	2
AC110567.1	0	1	2	1	3	0	4	2	3	0	2	5	0	1	1	6
AC110573.1	0	0	0	0	0	0	2	0	0	0	0	0	1	0	0	0
AC111080.1	1	2	3	1	1	0	2	1	4	4	5	1	2	1	3	1
AC111120.1	0	4	0	0	1	1	1	0	2	1	2	3	1	0	1	3
AC111135.1	1	1	1	1	1	4	0	1	1	1	0	0	1	0	0	1
AC112688.1	10	14	27	17	15	26	19	11	21	17	15	20	14	16	21	16
AC112962.1	1	3	4	1	2	1	2	1	3	3	1	3	3	4	2	2
AC113059.1	0	4	6	6	1	1	3	6	6	1	7	4	0	7	3	3
AC113104.1	1	0	1	1	1	0	0	0	0	0	2	1	1	0	1	0
AC113124.1	1	2	5	0	3	5	3	3	4	2	4	5	1	3	8	8
AC113309.1	12	21	28	13	11	14	19	20	21	10	15	21	14	10	15	24
AC113320.1	14	12	28	13	14	11	20	19	20	21	30	21	14	20	11	22
AC113484.1	6	13	20	20	9	10	33	19	18	21	18	17	25	13	10	28
AC113955.1	1	5	6	1	4	0	2	4	6	2	5	5	7	7	4	5
AC113980.1	0	2	3	1	1	0	0	3	2	1	5	1	0	1	1	0
AC114539.1	52	70	93	67	60	57	86	95	77	75	77	87	54	63	75	121
AC114655.1	1	1	6	4	0	0	2	0	3	3	3	3	3	6	1	1
AC114674.1	0	0	0	0	0	0	0	0	0	0	0	0	1	0	0	0
AC114820.1	15	25	29	22	27	20	41	37	38	28	30	31	34	33	32	35
AC114990.1	0	0	1	0	1	1	2	0	0	2	0	1	1	1	2	1
AC114990.2	1	2	4	3	2	1	0	0	1	2	1	1	3	5	2	3
AC114995.1	50	21	49	33	37	35	54	20	44	46	18	50	45	58	82	18
AC115722.1	0	0	1	1	2	1	4	1	2	3	2	7	0	1	2	4
AC115727.1	11	10	12	13	3	6	15	15	7	4	5	16	13	4	24	6
AC115752.1	28	33	37	33	31	21	43	47	46	37	42	40	34	25	29	32
AC115763.1	41	11	7	42	16	10	17	18	29	34	25	26	30	28	14	32
AC115871.1	2	2	11	3	5	2	3	5	8	4	6	9	2	7	6	7
AC115880.1	1	4	5	5	3	1	3	5	6	5	5	1	6	6	1	5
AC115928.1	2	4	6	0	2	2	5	3	4	5	2	4	4	2	1	9
AC116484.1	12	18	39	23	30	26	40	39	31	41	30	23	22	25	21	45
AC116511.1	0	0	0	0	0	0	0	0	0	0	1	2	0	1	0	0
AC116573.1	5	12	6	5	5	2	11	8	7	7	9	8	8	9	10	6
AC116669.1	0	0	0	0	4	1	1	0	0	0	0	0	0	0	1	1
AC116720.1	47	4	6	34	1	0	3	11	29	5	6	22	32	15	11	11
AC116732.1	0	1	1	0	0	0	1	1	0	1	0	2	0	0	1	1
AC116739.1	6	5	15	10	13	6	17	6	11	13	11	9	5	12	6	16
AC116801.1	1	2	5	4	2	0	0	4	2	2	1	3	3	1	1	2
AC117213.1	0	0	0	0	0	0	0	0	0	0	0	0	0	0	0	1
AC117232.1	7	4	14	15	13	4	15	17	14	9	16	15	8	12	11	22
AC117253.1	2	2	2	2	1	1	1	0	1	2	0	1	1	4	0	0
AC117547.1	12	18	31	21	28	17	32	24	19	24	28	31	12	16	15	22
AC117574.1	1	1	0	1	1	0	1	0	0	1	1	1	0	0	2	0
AC117663.1	9	8	17	8	11	5	9	13	13	17	21	19	7	11	8	18
AC117667.1	0	0	0	1	1	0	1	3	3	2	0	0	0	2	0	1
AC117994.1	0	0	3	3	0	2	0	0	6	0	3	2	2	4	1	1
AC118017.1	36	60	42	47	33	31	54	53	59	54	59	68	37	57	47	81
AC118227.1	4	2	3	2	5	2	3	5	1	6	3	3	3	3	4	4
AC118255.1	0	0	0	0	0	0	0	0	1	0	0	1	0	0	1	0
AC118733.1	8	4	6	8	2	4	10	11	6	7	15	4	2	4	7	16
AC118733.2	3	5	7	7	6	6	18	5	10	9	10	12	5	4	6	10
AC119189.1	32	14	33	40	26	26	40	30	46	23	22	44	51	45	55	44
AC119206.1	9	12	6	5	2	3	12	10	14	4	4	15	9	6	8	7
AC119211.1	1	0	3	0	2	1	3	1	1	0	7	2	1	2	0	1
AC119212.1	119	89	164	110	165	103	150	140	132	146	132	112	116	113	134	129
AC119214.1	0	1	5	0	0	0	0	0	1	0	0	0	2	2	0	0
AC119237.1	0	0	1	0	2	0	0	0	1	0	0	0	4	0	0	1
AC119806.1	3	0	2	3	0	1	0	3	4	1	0	3	2	1	1	7
AC119809.1	41	7	18	39	9	5	14	13	23	29	10	29	62	32	10	11
AC119846.1	16	18	22	16	18	20	26	20	25	27	22	24	16	22	21	40
AC119880.1	15	20	31	23	27	9	37	44	19	21	36	26	22	26	19	34
AC119917.1	0	1	0	1	0	0	0	0	0	0	0	0	0	0	0	1
AC120136.1	32	57	84	41	75	44	77	75	59	43	89	46	35	66	72	86
AC120148.1	6	4	10	8	15	7	10	13	7	10	12	11	9	6	12	10
AC120173.1	0	0	0	1	0	0	2	1	0	0	0	0	1	0	1	0
AC120176.1	0	1	0	0	2	2	0	0	0	0	0	0	1	1	0	1
AC120370.1	6	2	7	9	2	5	3	3	8	4	4	10	10	4	8	1
AC120378.1	4	2	6	4	7	5	8	5	5	4	4	2	5	9	6	10
AC120540.1	0	4	2	1	0	1	3	3	1	0	1	2	5	2	1	4
AC121099.1	1	3	1	0	0	0	0	1	1	0	1	0	1	1	0	1
AC121121.1	16	16	59	21	9	19	31	23	33	23	48	26	24	14	22	29
AC121264.1	14	5	7	19	9	2	5	11	6	10	12	22	21	16	4	11
AC121292.1	26	49	53	36	72	44	51	56	66	62	58	87	37	55	74	86
AC121499.1	15	7	14	13	15	5	18	24	11	18	27	21	11	11	8	32
AC121599.1	19	25	37	20	24	18	35	32	22	25	27	31	17	23	23	35
AC121774.1	10	21	40	11	18	14	36	30	20	15	24	16	14	22	16	20
AC121821.1	76	49	75	54	59	41	93	101	80	73	75	92	66	68	54	85
AC121835.1	7	6	17	15	6	11	16	14	14	11	8	14	11	11	11	20
AC121960.1	2	2	1	1	0	0	2	1	2	0	0	2	0	3	0	0
AC122004.1	0	0	0	0	0	0	0	0	0	0	0	0	0	1	0	0
AC122005.1	0	0	0	0	1	0	0	0	0	0	0	0	0	0	0	1
AC122013.1	132	314	344	171	270	68	610	492	497	248	354	249	124	355	217	581
AC122127.1	3	6	7	3	2	5	3	7	4	6	6	1	3	4	4	8
AC122190.1	4	1	12	3	4	0	3	3	2	1	9	2	3	5	0	2
AC122200.1	26	21	26	24	20	19	25	33	31	23	27	31	22	20	22	46
AC122223.1	37	51	77	59	56	40	60	71	91	49	64	64	39	59	42	84
AC122247.1	2	1	5	2	2	3	4	1	2	3	3	2	4	4	4	1
AC122273.1	14	15	18	19	23	15	36	21	28	24	24	19	16	28	20	36
AC122296.1	4	4	4	3	5	3	5	15	4	3	10	3	1	3	3	4
AC122371.1	49	80	83	85	50	54	100	89	97	130	77	97	78	83	86	100
AC122397.1	1	0	2	3	0	2	1	1	0	1	0	0	0	0	0	1
AC122459.1	0	0	0	0	0	0	0	0	0	0	1	0	0	1	0	0
AC122487.1	2	5	17	4	13	6	11	13	7	7	9	3	7	4	4	6
AC122525.1	4	2	7	4	5	3	12	5	8	4	1	5	6	10	6	1
AC122546.1	1	3	2	2	0	1	3	1	2	3	2	0	1	2	2	5
AC122562.1	1	13	20	7	15	10	16	11	8	6	24	8	5	6	4	18
AC122771.1	0	2	8	1	0	0	5	2	1	4	5	0	1	0	0	1
AC122795.1	18	37	25	44	25	10	42	66	58	33	40	38	29	51	14	82
AC122808.1	6	12	31	9	16	8	22	14	14	14	15	7	8	9	17	15
AC122821.1	813	1345	1638	932	1091	825	1692	2010	1320	934	1803	1009	781	983	1103	1763
AC122821.2	26	44	72	31	36	31	59	44	46	32	46	37	36	44	53	65
AC122824.1	0	0	0	0	0	1	0	0	1	0	0	0	0	0	0	0
AC122863.1	8	28	37	11	17	10	19	17	17	13	14	24	9	26	32	14
AC122875.1	0	0	0	1	0	0	0	0	0	0	0	3	0	0	0	1
AC122881.1	0	1	1	0	1	1	1	0	0	1	0	1	2	0	1	0
AC122888.1	0	0	0	0	1	2	2	0	0	0	0	2	0	0	3	0
AC122919.1	0	5	1	3	5	3	2	12	6	6	6	9	4	4	6	6
AC122929.1	3	2	1	3	3	1	3	3	5	2	3	5	0	3	0	8
AC122932.1	0	2	2	0	3	3	0	0	3	1	0	0	1	1	0	0
AC123608.1	5	11	32	11	34	15	29	15	14	27	10	15	5	10	28	9
AC123644.1	2	1	1	3	0	1	3	1	4	0	1	2	7	6	3	1
AC123679.1	0	0	4	2	1	2	1	4	1	0	1	1	1	1	1	0
AC123679.2	1	5	4	2	0	2	1	1	4	1	0	2	1	1	2	2
AC123687.1	212	188	377	252	233	186	334	389	305	260	325	361	197	238	265	437
AC123699.1	11	16	23	21	19	13	29	24	28	19	18	28	13	14	11	19
AC123702.1	82	25	9	153	7	8	14	8	174	48	9	68	84	260	18	111
AC123702.2	0	0	0	0	0	0	1	1	1	2	0	1	2	1	1	1
AC123724.1	7	8	11	11	8	7	11	4	12	3	12	15	11	6	5	8
AC123834.1	1	0	0	0	0	0	0	0	0	0	0	0	0	0	0	0
AC123857.1	4	6	7	9	9	10	7	10	14	19	10	7	3	10	8	9
AC123977.1	0	0	1	1	0	0	0	0	0	0	0	0	0	1	0	0
AC123998.1	0	0	0	1	1	0	0	1	0	0	0	0	2	0	0	2
AC124108.1	6	3	6	6	5	1	9	4	4	11	10	7	7	9	5	15
AC124169.1	0	1	3	0	0	1	1	0	0	1	2	2	0	0	1	1
AC124191.1	27	13	26	31	15	13	24	22	24	26	28	29	37	26	14	15
AC124322.1	0	0	0	0	2	0	0	0	0	1	1	1	0	0	1	0
AC124336.1	5	2	5	9	6	9	9	12	9	6	3	17	6	2	5	7
AC124338.1	0	0	3	1	1	0	0	0	0	1	2	0	0	1	0	3
AC124446.1	0	0	0	0	0	0	1	0	0	0	0	1	0	0	0	0
AC124453.1	0	3	4	3	3	3	2	5	1	4	3	4	1	1	6	1
AC124461.1	19	12	35	11	19	12	37	29	17	22	28	26	10	18	22	32
AC124475.1	0	0	2	0	1	0	0	1	8	0	0	0	0	5	0	1
AC124500.1	4	6	3	20	12	7	14	10	11	9	13	13	15	6	5	14
AC124550.1	0	0	0	1	2	3	2	2	2	0	3	2	2	0	0	2
AC124550.2	2	3	7	6	6	5	7	14	12	3	6	10	3	6	8	7
AC124553.1	2	9	12	1	2	2	6	11	3	4	5	2	6	2	3	3
AC124560.1	0	1	2	0	0	0	0	1	1	0	1	0	0	0	0	0
AC124662.1	7	2	6	3	3	1	7	5	8	3	4	4	4	4	1	7
AC124756.1	5	7	12	7	8	8	12	14	4	7	9	2	9	8	4	6
AC124762.1	0	0	0	0	0	0	0	0	0	0	0	0	1	0	0	0
AC124998.1	1	1	0	0	0	0	1	0	1	1	0	1	0	1	0	1
AC125169.1	3	6	11	6	9	5	9	5	6	7	14	5	5	10	7	5
AC125191.1	0	0	0	1	2	0	0	0	0	0	0	2	1	0	0	1
AC125223.1	4	1	4	4	1	1	2	4	1	5	3	0	9	2	1	8
AC125223.2	35	23	51	48	33	44	55	35	43	30	36	40	52	36	51	40
AC125374.1	4	13	17	11	15	11	21	18	18	7	17	8	6	7	14	16
AC125399.1	3	5	10	9	3	4	3	8	5	4	4	2	5	3	4	3
AC125407.1	1	9	10	14	11	9	15	26	6	5	26	3	7	10	12	24
AC125460.1	2	0	3	2	1	8	1	5	2	0	4	2	0	2	3	6
AC125483.1	17	6	33	10	35	40	38	9	33	27	21	10	21	8	53	4
AC125486.1	7	4	7	4	3	3	4	6	11	6	11	8	7	5	4	9
AC126026.1	12	9	16	10	9	11	11	19	14	11	13	10	13	17	11	16
AC126262.1	0	0	0	0	3	1	1	0	0	0	0	0	0	1	1	0
AC126606.1	0	0	0	0	0	0	0	0	1	2	1	1	0	0	0	3
AC126686.1	2	1	0	0	0	0	2	0	1	0	0	0	0	0	1	0
AC126942.1	2	1	1	0	1	5	2	0	4	4	5	2	2	1	1	2
AC127270.1	0	0	0	0	0	0	0	0	0	2	0	0	0	0	0	0
AC127285.1	1	1	0	1	0	0	0	0	0	0	0	0	0	0	0	0
AC127314.1	0	1	0	0	1	1	1	0	4	0	1	0	0	1	1	5
AC127355.1	1	1	2	2	0	0	1	1	2	1	1	0	0	1	0	1
AC127370.1	11	4	8	6	9	7	12	6	12	11	7	9	10	10	7	5
AC127580.1	26	37	27	21	27	22	45	50	31	12	33	25	17	26	23	58
AC127583.1	2	1	3	1	0	2	1	2	4	1	3	6	2	2	5	4
AC128663.1	1	4	2	0	2	0	3	4	0	0	3	0	0	1	2	1
AC129082.1	1	8	6	7	7	6	13	9	4	4	6	6	3	4	11	4
AC129195.1	0	1	1	1	1	0	1	1	3	0	0	0	1	0	0	1
AC129212.1	2	1	0	0	0	0	0	1	0	0	2	1	0	0	0	0
AC129222.1	0	0	0	0	0	1	1	0	0	0	0	0	0	0	0	0
AC129563.1	16	10	27	15	28	16	21	21	39	12	19	26	17	35	28	25
AC129574.1	0	0	2	1	1	0	2	1	1	0	0	0	1	2	1	2
AC129605.1	46	66	285	45	109	153	192	71	168	45	197	71	38	34	79	25
AC130210.1	7	9	6	10	8	6	14	15	6	13	20	7	13	5	7	21
AC130214.1	66	57	164	99	90	97	128	106	96	97	119	131	63	67	157	83
AC130216.1	14	15	35	19	20	14	29	30	20	10	36	18	18	18	13	23
AC130277.1	21	10	34	15	16	17	29	38	26	29	27	24	9	19	30	40
AC130654.1	0	0	0	0	0	0	0	1	0	0	1	0	0	0	0	0
AC130697.1	2	0	0	1	1	0	4	1	2	0	1	1	0	0	0	1
AC130841.1	8	10	20	13	8	8	11	10	8	17	20	12	7	14	13	13
AC131692.1	8	2	11	12	7	9	16	5	10	12	8	10	6	15	12	3
AC131744.1	2	4	5	3	4	2	5	10	4	3	6	6	2	2	2	1
AC131756.1	81	61	112	84	80	71	144	122	106	91	134	110	90	77	97	114
AC131759.1	12	10	10	7	7	8	15	13	14	8	13	11	10	13	11	20
AC131761.1	27	16	64	38	40	20	52	45	45	26	53	46	26	40	32	53
AC131780.1	0	0	0	0	0	0	0	0	0	0	0	0	0	0	1	0
AC131980.1	35	32	57	37	61	40	95	86	57	36	57	77	42	35	65	77
AC132233.1	6	2	3	5	2	5	6	6	4	2	6	8	5	2	4	3
AC132284.1	0	0	0	0	0	0	0	0	2	0	0	0	0	4	0	0
AC132347.1	21	9	22	18	18	18	29	28	26	26	22	30	21	15	22	37
AC132389.1	0	0	1	0	0	0	0	1	0	0	0	0	0	0	0	0
AC132406.1	0	4	5	2	1	1	3	5	4	0	3	3	3	2	2	2
AC132474.1	1	0	2	0	0	1	0	0	0	0	2	1	0	0	0	1
AC132574.1	0	0	3	1	0	0	0	0	2	0	0	1	1	0	0	1
AC132684.1	1	1	1	0	5	2	3	2	0	1	0	0	0	1	2	3
AC132945.1	11	7	12	9	14	15	16	21	12	13	13	22	8	20	24	20
AC133083.1	3	7	1	3	0	1	5	0	5	0	3	4	1	1	5	5
AC133162.1	4	8	12	10	7	13	10	6	8	5	7	8	5	13	14	12
AC133183.2	5	5	7	10	4	2	8	14	5	4	5	12	7	8	6	14
AC133510.1	3	8	8	7	10	5	19	16	14	4	23	16	5	17	7	26
AC133578.1	10	7	17	7	10	5	12	12	12	16	19	22	11	11	11	15
AC133578.2	6	4	7	7	4	2	5	5	3	7	6	8	3	3	4	10
AC133646.1	19	33	48	28	35	22	45	30	51	30	44	42	28	29	46	47
AC133967.1	1	1	1	0	4	4	3	3	2	4	0	5	1	2	4	1
AC134441.1	0	0	1	0	1	0	1	0	0	2	1	1	0	3	0	2
AC134530.1	2	7	16	6	1	10	8	16	2	2	13	6	0	1	10	14
AC134537.1	0	0	0	1	2	0	3	0	2	0	0	0	1	0	2	1
AC134575.1	0	0	0	0	1	0	1	1	2	1	0	0	1	0	0	1
AC134578.1	8	2	2	3	1	1	2	2	1	1	0	5	8	3	4	0
AC134615.1	21	25	45	34	30	18	50	62	42	27	35	43	23	39	34	52
AC134826.1	16	44	47	18	44	24	40	49	24	25	67	32	11	17	23	23
AC134839.1	0	0	0	0	0	0	0	0	1	0	0	0	0	3	0	0
AC134869.1	0	2	1	1	0	1	0	1	1	0	1	4	1	1	2	3
AC134910.1	7	13	14	15	13	12	28	17	11	16	16	10	10	10	24	20
AC135354.1	0	0	3	1	0	2	0	1	1	2	6	1	1	1	2	1
AC135859.1	1	2	4	6	1	1	0	2	1	2	1	2	2	1	1	2
AC135961.1	0	0	0	0	0	0	0	0	1	0	0	0	1	1	0	0
AC136008.1	23	16	23	36	8	8	24	23	38	16	27	22	22	20	15	36
AC136147.1	6	17	28	4	8	11	35	10	15	10	27	21	6	11	15	14
AC136215.1	6	7	18	4	12	9	13	19	9	9	21	12	12	11	13	7
AC136453.1	1	5	9	7	5	6	5	9	7	5	4	5	8	7	3	10
AC136729.1	3	2	4	4	7	2	7	12	8	11	6	6	0	6	5	4
AC136746.1	192	172	294	185	200	194	268	240	207	179	239	255	185	152	250	213
AC137123.1	7	17	18	25	22	8	23	27	25	22	21	16	15	15	7	22
AC137156.1	2	1	8	1	4	1	6	3	5	6	4	11	5	3	6	11
AC137525.1	5	6	13	7	5	4	6	7	12	8	5	6	3	3	5	5
AC137678.1	1	0	5	2	1	4	1	2	1	3	1	3	2	2	5	5
AC137902.1	1	1	3	0	0	1	1	2	1	3	2	1	4	0	1	1
AC137938.1	39	54	81	45	40	38	75	58	73	49	49	75	59	78	73	83
AC137970.1	0	1	7	4	3	2	6	7	10	5	12	4	6	2	3	4
AC138214.1	1	1	1	1	0	1	1	0	1	2	1	0	0	0	0	2
AC138229.1	0	6	4	0	2	1	3	5	3	1	1	3	3	2	0	3
AC138303.1	0	0	1	0	0	1	0	1	0	0	0	0	0	0	0	0
AC138358.1	0	0	0	0	0	0	0	0	0	0	0	0	0	0	0	1
AC138457.1	7	1	0	2	1	0	1	0	8	1	1	1	6	15	0	1
AC138768.1	0	1	1	0	0	0	0	0	1	1	0	0	1	0	0	1
AC139063.1	7	3	4	1	3	3	4	6	5	3	1	3	3	4	4	2
AC139207.1	2	0	1	0	0	0	1	0	0	0	0	0	0	1	0	0
AC139320.1	1	4	1	2	1	4	2	2	0	5	3	4	4	2	9	2
AC139571.1	14	11	15	9	13	16	18	15	12	11	12	20	21	22	11	19
AC139673.1	4	2	8	2	8	3	7	6	2	7	2	2	5	4	4	4
AC140071.1	0	3	5	4	2	0	4	4	1	0	4	3	0	4	4	4
AC140190.1	9	13	14	6	4	12	11	10	14	12	15	10	5	11	16	12
AC140293.1	8	33	41	10	25	30	31	36	30	20	39	31	12	18	37	29
AC140312.1	3	1	1	2	2	1	3	1	5	1	2	0	5	3	3	6
AC140326.1	28	45	71	39	45	27	37	58	41	45	39	27	19	32	40	62
AC140333.1	0	0	0	0	0	0	0	0	0	0	0	0	0	0	0	1
AC140333.2	5	7	13	11	11	10	15	14	14	15	14	5	8	16	16	24
AC140392.1	6	8	21	8	10	6	24	11	16	9	12	13	3	10	6	14
AC140398.1	0	2	1	4	0	1	0	2	2	2	0	0	0	1	2	0
AC140410.1	0	2	2	2	2	1	4	4	4	3	2	4	4	3	3	1
AC140413.1	0	0	2	0	0	0	0	0	0	0	0	0	1	0	0	0
AC140416.1	3	12	11	5	8	4	21	13	8	5	11	5	7	5	2	5
AC140457.1	25	20	26	35	34	12	25	32	29	18	19	32	26	26	16	45
AC140461.1	6	1	1	9	0	0	2	1	3	1	2	4	6	2	1	0
AC140785.1	14	13	22	28	16	5	22	16	22	18	27	22	26	16	15	34
AC140983.1	2	2	4	2	2	2	5	4	1	1	2	2	3	1	3	3
AC141473.1	1	4	13	1	7	6	4	9	6	0	11	1	0	0	2	7
AC141882.1	44	60	97	52	74	62	111	124	90	61	68	82	63	68	100	116
AC142101.1	36	29	49	56	36	50	55	48	68	38	50	49	50	45	73	42
AC142103.1	2	9	8	4	3	1	1	8	1	4	6	2	2	2	0	5
AC142191.1	1	2	3	2	1	0	5	0	4	4	2	0	5	3	0	2
AC142228.1	5	4	3	6	2	1	5	5	1	2	3	7	2	2	4	10
AC142266.1	1	2	0	2	2	0	0	0	3	1	2	2	0	1	1	1
AC144818.1	13	21	26	14	24	16	27	27	22	17	18	23	18	17	25	29
AC144852.1	60	29	46	68	23	22	45	36	40	51	39	84	60	42	54	44
AC144860.1	5	2	7	6	9	7	9	5	8	3	7	4	5	2	7	8
AC145556.1	5	3	7	2	3	4	5	6	4	4	4	7	3	2	4	8
AC145591.1	0	0	0	1	0	0	2	0	1	0	0	0	1	0	0	1
AC145610.1	2	1	1	3	0	0	1	7	3	6	5	2	8	3	3	6
AC147047.1	5	2	7	1	2	1	9	6	7	5	1	6	2	4	6	9
AC147048.1	3	10	13	14	5	1	15	14	10	5	9	11	11	7	3	14
AC147219.1	0	0	1	0	0	0	4	1	1	1	2	0	0	1	0	0
AC147987.1	132	126	167	194	133	95	193	203	204	168	157	197	152	197	164	259
AC148089.1	2	0	2	2	2	4	1	2	0	2	2	4	0	4	2	2
AC148328.1	7	7	5	5	14	5	14	14	9	3	18	2	3	6	3	9
AC148328.2	6	42	30	8	30	18	28	34	12	10	32	4	10	11	10	17
AC148981.1	54	38	61	50	39	32	54	57	45	40	50	53	59	43	39	58
AC148988.1	0	0	0	0	0	0	0	1	0	0	0	0	0	0	0	0
AC149052.1	35	60	61	44	38	29	72	68	58	33	67	59	28	60	47	69
AC149067.1	3	1	1	1	0	0	1	0	3	1	2	4	2	1	2	2
AC149090.1	3080	2571	4218	3837	3346	3093	4777	3723	4725	4924	3656	5800	3348	3671	4371	4837
AC149282.1	1	0	1	0	0	0	1	1	0	0	0	0	0	0	0	0
AC150685.1	2	0	5	0	3	2	0	2	1	3	1	1	1	0	1	1
AC151836.1	6	8	16	11	9	11	15	19	12	10	12	13	15	11	13	15
AC151841.1	5	1	3	5	1	1	5	7	1	6	2	3	4	1	3	3
AC151989.1	13	4	4	4	0	0	1	6	8	0	6	6	7	7	2	1
AC152058.1	1	3	8	10	10	5	10	6	5	2	7	14	6	8	3	7
AC152076.1	0	0	0	0	0	0	0	0	0	0	0	0	0	0	0	1
AC152164.1	0	0	0	0	1	0	1	1	2	0	1	0	1	0	0	0
AC152181.1	5	4	4	5	2	4	9	7	9	4	3	6	9	9	9	4
AC152410.1	6	8	10	12	8	5	14	13	8	9	9	22	13	16	13	6
AC152453.1	9	20	29	16	28	20	37	35	21	19	31	20	16	19	23	32
AC153356.1	0	0	1	0	0	0	1	0	2	0	0	0	1	0	0	0
AC153382.1	7	7	23	3	10	7	9	5	2	20	14	8	7	4	12	5
AC153382.2	1	0	2	1	2	1	2	1	0	0	3	1	0	1	1	1
AC153506.1	258	209	366	309	324	196	444	384	366	305	345	400	285	272	345	399
AC153516.1	13	13	24	29	9	14	28	28	22	27	17	28	29	20	21	33
AC153556.1	1	7	9	7	9	15	15	6	15	11	3	6	4	4	17	10
AC153562.1	11	6	7	11	9	4	5	4	9	14	7	5	8	4	12	7
AC153569.1	1	1	2	1	0	0	2	4	0	0	1	3	2	1	1	3
AC153580.1	0	3	1	1	2	0	0	0	1	1	0	0	1	1	0	0
AC153591.1	8	0	7	5	5	2	3	7	7	8	7	9	4	5	4	1
AC153801.1	0	0	4	1	1	0	2	2	2	0	0	0	1	0	2	0
AC153823.1	0	0	0	1	0	0	2	1	0	0	0	2	0	0	1	0
AC153830.1	0	3	1	0	3	1	2	2	3	3	1	0	1	1	2	2
AC153842.1	0	0	1	0	0	0	0	0	1	0	0	0	0	0	0	0
AC153860.1	13	20	18	27	20	4	32	24	27	48	30	18	24	11	19	31
AC153872.1	0	3	3	0	2	0	1	2	2	3	1	3	0	1	2	2
AC153919.1	2	4	8	5	7	6	12	4	5	8	6	5	3	3	7	3
AC154013.1	0	3	1	1	4	0	2	3	2	3	2	3	0	0	0	0
AC154015.1	1	3	3	1	0	1	0	2	0	1	5	1	2	1	2	1
AC154200.1	15	26	36	21	15	27	28	37	39	34	31	32	19	20	31	51
AC154235.1	4	2	4	3	3	4	2	3	2	2	4	3	7	0	3	7
AC154274.1	0	2	6	5	0	5	6	3	3	6	1	1	2	1	2	7
AC154378.1	27	33	64	20	58	69	57	52	36	41	64	42	35	28	54	38
AC154412.1	0	5	14	0	7	0	15	1	3	1	22	5	0	0	15	3
AC154449.1	10	31	40	19	23	25	49	47	24	29	32	32	16	22	20	46
AC154455.1	0	4	3	0	1	2	0	2	1	0	0	1	0	3	1	0
AC154486.1	7	14	25	14	11	16	24	22	15	15	23	22	15	11	15	23
AC154625.1	16	24	33	18	26	32	33	45	23	29	44	29	18	26	38	54
AC154675.1	0	0	1	0	0	1	0	1	0	1	0	0	0	0	0	0
AC154685.1	0	0	0	0	1	0	0	0	0	1	0	0	0	0	0	0
AC154731.1	41	50	83	53	63	41	88	102	66	66	91	78	50	49	66	110
AC154766.1	0	0	0	0	0	0	0	0	0	0	1	0	0	0	0	0
AC154781.1	1	2	2	2	1	2	3	5	4	0	2	4	0	3	5	1
AC154811.1	5	14	10	9	10	4	12	16	9	5	14	15	7	15	2	14
AC154861.1	0	1	0	0	0	0	1	3	0	0	2	3	0	0	0	5
AC154910.1	13	16	38	11	19	22	29	26	10	28	28	19	9	19	16	28
AC154910.2	3	3	5	4	4	3	12	5	6	1	3	2	3	1	5	3
AC155158.1	0	1	1	0	0	0	0	0	1	0	1	1	1	0	1	0
AC155258.1	14	16	25	25	25	17	36	28	37	22	28	58	28	25	14	59
AC155636.1	1	0	1	1	2	0	0	2	1	0	0	2	3	1	3	1
AC155814.1	0	1	0	0	2	1	2	0	0	0	0	0	0	0	0	0
AC155921.1	0	1	0	1	0	0	2	1	1	1	1	1	1	0	1	2
AC156021.1	1	1	2	1	0	0	2	1	2	0	1	1	0	0	1	0
AC156028.1	27	20	24	28	28	17	35	22	28	23	20	43	18	17	22	20
AC156934.1	0	0	0	3	1	0	1	1	0	0	0	0	1	0	1	0
AC156980.1	7	9	6	10	9	8	16	13	8	11	10	6	7	11	6	4
AC157213.1	1	1	2	2	1	1	1	8	2	0	2	0	1	3	0	1
AC157278.1	1	0	3	2	1	2	1	1	1	2	3	2	4	0	4	2
AC157572.1	4	6	6	5	5	6	9	5	3	4	4	5	1	0	3	11
AC157610.1	9	4	8	8	13	4	4	12	13	6	12	8	11	11	10	8
AC157650.1	13	24	23	9	13	9	25	25	12	16	29	24	15	18	11	24
AC157896.1	65	55	32	71	19	5	50	136	99	53	50	72	64	60	30	129
AC157950.1	0	0	1	1	1	0	1	0	3	1	0	0	0	0	0	0
AC158114.1	6	2	4	3	5	3	5	5	14	6	7	2	3	7	5	6
AC158135.1	0	1	0	0	0	0	1	1	0	1	1	0	0	1	0	2
AC158296.1	1	2	0	0	0	0	2	1	0	3	0	0	1	4	2	1
AC158537.1	5	2	10	6	6	8	10	4	7	3	4	6	10	1	15	3
AC158595.1	1	0	0	0	0	0	0	0	0	0	0	0	0	0	0	0
AC158608.1	2	1	5	5	5	4	7	3	9	4	1	8	6	4	6	8
AC158614.1	1	0	2	0	0	2	0	0	3	5	1	3	0	1	1	1
AC158642.1	10	6	24	4	14	12	13	10	12	3	6	10	5	7	7	9
AC158662.1	52	65	107	85	85	73	101	87	98	91	64	104	56	65	94	134
AC158751.1	4	9	15	7	23	4	28	35	13	5	29	9	7	5	9	17
AC158898.1	0	4	8	8	0	5	3	12	5	6	7	7	2	5	3	16
AC158921.1	1	1	4	4	2	2	1	3	8	6	4	3	4	12	4	2
AC158928.1	1	1	4	2	4	2	1	4	5	0	1	1	5	7	2	3
AC158943.1	0	0	0	0	0	0	0	0	6	2	0	1	0	1	0	0
AC158956.1	58	64	68	53	60	50	72	80	50	48	63	70	36	48	52	71
AC158970.1	6	10	13	8	7	9	12	16	11	11	4	13	7	11	13	12
AC158975.1	47	84	111	93	76	45	112	120	87	89	101	88	70	91	82	121
AC158992.1	0	17	27	1	11	10	16	49	3	3	37	2	1	3	0	18
AC158993.1	7	4	10	3	7	6	8	17	6	9	3	15	3	7	9	8
AC158998.1	32	22	77	19	79	84	75	34	78	40	27	75	23	33	136	32
AC159256.1	13	19	22	16	20	21	13	21	21	15	17	14	18	16	17	16
AC159277.1	33	48	61	29	34	34	46	47	30	39	54	27	28	18	24	39
AC159277.2	9	5	6	4	6	6	8	6	10	6	5	7	9	4	6	4
AC159313.1	28	34	36	32	30	18	42	41	46	26	29	30	26	33	29	45
AC159314.1	29	47	74	49	64	41	70	61	65	75	65	84	48	67	68	73
AC159318.1	29	42	82	49	47	32	72	89	62	53	67	64	42	47	41	71
AC159318.2	0	2	0	0	0	0	0	1	1	0	1	0	0	1	0	3
AC159323.1	2	0	5	0	0	0	2	2	3	1	3	3	0	1	0	0
AC159622.1	0	4	2	3	2	2	3	2	3	1	1	1	3	1	3	1
AC159633.1	8	4	3	6	2	1	7	2	8	7	7	8	9	4	5	1
AC159900.1	2	6	5	5	4	1	3	4	4	5	8	3	1	2	2	8
AC160138.1	2	3	7	1	2	2	2	2	2	0	4	1	5	1	4	5
AC160538.1	25	24	35	20	28	21	48	31	41	25	26	33	24	25	36	43
AC160757.1	24	27	40	23	26	22	38	29	34	25	33	38	19	34	43	33
AC160759.1	3	2	3	8	7	2	6	4	6	5	3	6	1	4	2	2
AC160929.1	0	2	2	6	4	2	3	2	4	3	4	1	2	2	1	8
AC160935.1	0	4	2	4	3	0	6	3	7	3	8	5	1	6	1	4
AC161165.1	65	38	87	76	69	50	69	56	83	86	42	84	53	76	73	84
AC161166.1	0	0	0	0	0	0	0	1	0	0	0	0	0	0	0	1
AC161167.1	3	2	11	8	7	7	7	10	9	3	8	7	7	10	5	12
AC161229.1	7	5	7	7	5	5	9	6	9	4	4	6	4	5	7	5
AC161348.1	2	2	2	0	4	0	1	0	2	3	2	1	2	2	2	2
AC161371.1	0	1	1	0	1	0	0	0	2	0	0	0	0	0	2	3
AC161456.1	0	1	2	0	0	0	0	1	1	0	0	0	0	0	0	0
AC161493.1	0	0	1	1	2	0	1	3	1	1	0	0	0	2	0	0
AC161511.1	1	1	2	2	1	3	1	2	3	2	4	1	4	3	6	1
AC161534.1	8	7	13	13	10	6	21	15	12	8	16	9	12	4	14	18
AC161601.1	22	24	50	36	25	11	50	76	48	32	49	48	43	39	22	56
AC161602.1	13	5	7	13	5	4	6	7	8	8	4	16	14	11	21	9
AC161763.1	0	1	0	1	1	1	1	1	4	1	0	5	3	1	0	0
AC161812.1	108	22	52	120	46	32	60	28	73	67	42	98	129	67	112	48
AC162384.1	0	0	2	3	1	0	4	1	3	0	1	2	1	2	0	0
AC162449.1	0	1	0	0	0	0	0	0	0	0	0	0	0	0	0	0
AC162464.1	9	3	7	9	4	5	6	7	9	10	10	8	5	6	7	9
AC162692.1	3	11	8	10	9	5	7	9	16	6	8	9	5	8	8	11
AC162693.1	1	0	0	0	0	0	1	0	0	0	0	0	0	0	0	0
AC162936.1	27	44	62	54	43	32	42	37	55	41	56	44	38	26	51	57
AC163038.1	3	7	6	5	0	3	12	8	12	7	5	2	6	12	4	19
AC163038.2	0	1	0	1	0	0	2	2	0	0	1	0	1	2	1	1
AC163094.1	27	17	52	43	25	32	35	35	50	30	27	39	46	25	31	38
AC163097.1	0	0	1	0	1	1	1	0	1	0	0	1	1	1	0	1
AC163108.1	5	9	18	4	18	7	21	14	8	8	14	11	10	12	11	25
AC163280.1	16	13	4	6	9	2	6	8	5	6	6	7	8	13	6	17
AC163282.1	32	70	71	55	65	31	112	137	104	57	96	59	44	73	37	143
AC163287.1	0	0	0	0	0	0	0	0	0	0	0	0	0	0	0	1
AC163291.1	0	2	4	1	0	0	1	2	0	0	3	0	0	2	1	1
AC163292.1	1	6	10	6	1	0	5	4	5	5	6	9	2	4	1	4
[truncated: 24,121 more rows]
