# Supplementary material for: Experimental validation of methods for differential gene expression analysis and sample pooling in RNA-seq
Source: BMC Genomics. 2015 Jul 25;16(1):548. doi: 10.1186/s12864-015-1767-y (PMC4515013; doi:10.1186/s12864-015-1767-y)
Supplement: Additional file 2: — A table presenting Cuffdiff2 analyses of RNA-seq data from amygdalae of female Brd1 +/− mice (n = 8) and female WT littermates (n = 8). [file 12864_2015_1767_MOESM2_ESM.xlsx]

## Sheet: Sheet1
Gene	Log2Fold-change	p	Adjusted p
1500015O10Rik	5.26784	5e-05	0.00851453
1810032O08Rik	2.02564	5e-05	0.00851453
2410004P03Rik	1.85791	5e-05	0.00851453
4930451C15Rik	2.12297	5e-05	0.00851453
A2m	1.48678	5e-05	0.00851453
Actr5	-6.09233	5e-05	0.00851453
Adamts4	-1.01049	5e-05	0.00851453
Adamtsl4	-1.60367	5e-05	0.00851453
Adssl1	-0.865907	5e-05	0.00851453
Ak7	2.24117	5e-05	0.00851453
Aqp1	4.49633	5e-05	0.00851453
Ccdc108	1.12923	5e-05	0.00851453
Ccdc135	2.95598	5e-05	0.00851453
Ccdc153	3.09438	5e-05	0.00851453
Cldn1	1.21763	5e-05	0.00851453
Cldn11	-0.775542	5e-05	0.00851453
Col8a1	1.85841	5e-05	0.00851453
Col8a2	4.04346	5e-05	0.00851453
Crybb3	1.54217	5e-05	0.00851453
Erbb3	-0.966473	5e-05	0.00851453
Ermn	-0.827685	5e-05	0.00851453
F5	4.10478	5e-05	0.00851453
Fa2h	-0.852767	5e-05	0.00851453
Fezf2	1.06427	5e-05	0.00851453
Galnt6	-1.15712	5e-05	0.00851453
Gh	5.43534	5e-05	0.00851453
Gjb1	-1.2128	5e-05	0.00851453
Gjc2	-1.14719	5e-05	0.00851453
Gm4540	∞	5e-05	0.00851453
Gpr37	-0.880402	5e-05	0.00851453
Igfbp2	1.29168	5e-05	0.00851453
Kl	2.43628	5e-05	0.00851453
Krt18	3.50249	5e-05	0.00851453
Lbp	3.97248	5e-05	0.00851453
Lpo	-2.29077	5e-05	0.00851453
Lrrc23	1.77775	5e-05	0.00851453
Mag	-1.03617	5e-05	0.00851453
Mir124a-3	1.09768	5e-05	0.00851453
Mir181a-1	-5.5317	5e-05	0.00851453
Mir30b	-4.84414	5e-05	0.00851453
Mog	-0.957615	5e-05	0.00851453
Msx1	2.23466	5e-05	0.00851453
Myo1d	-0.77922	5e-05	0.00851453
Myo3b	-1.31428	5e-05	0.00851453
Myrf	-0.805931	5e-05	0.00851453
Nefh	-0.776236	5e-05	0.00851453
Opalin	-1.12536	5e-05	0.00851453
Otx2	2.82745	5e-05	0.00851453
Oxt	-3.44553	5e-05	0.00851453
Pde1c	-0.800047	5e-05	0.00851453
Pdia4	-2.01871	5e-05	0.00851453
Pkd2l1	-1.57102	5e-05	0.00851453
Plekhg3	-0.689645	5e-05	0.00851453
Plekhh1	-1.03756	5e-05	0.00851453
Pllp	-0.85333	5e-05	0.00851453
Pomc	1.74067	5e-05	0.00851453
Ppp1r14a	-0.951716	5e-05	0.00851453
Pvalb	-1.18685	5e-05	0.00851453
Rab37	-1.73643	5e-05	0.00851453
Rassf4	-1.01391	5e-05	0.00851453
Rgs10	-0.773416	5e-05	0.00851453
Rhog	-0.765912	5e-05	0.00851453
Rsph4a	0.999022	5e-05	0.00851453
S1pr5	-1.08792	5e-05	0.00851453
Sema3b	1.12423	5e-05	0.00851453
Serpinb1a	-1.24813	5e-05	0.00851453
Slc4a5	4.37291	5e-05	0.00851453
Sostdc1	1.42445	5e-05	0.00851453
Spp1	-1.53428	5e-05	0.00851453
Stra6	1.47567	5e-05	0.00851453
Sulf1	1.30556	5e-05	0.00851453
Syt2	-1.15465	5e-05	0.00851453
Tfcp2l1	6.13906	5e-05	0.00851453
Thumpd3	1.25127	5e-05	0.00851453
Tmem72	3.72378	5e-05	0.00851453
Tmem88b	-0.991174	5e-05	0.00851453
Tnni1	-1.64325	5e-05	0.00851453
Trh	-1.27547	5e-05	0.00851453
Trpm1	-2.15677	5e-05	0.00851453
Trpv4	1.66021	5e-05	0.00851453
Ttr	7.56376	5e-05	0.00851453
Ttyh2	-0.801386	5e-05	0.00851453
Unc5b	-0.875458	5e-05	0.00851453
Vamp1	-0.794567	5e-05	0.00851453
Wdr86	2.85356	5e-05	0.00851453
Zbtb16	0.885213	5e-05	0.00851453
Anln	-0.733813	0.0001	0.0155798
Aspa	-1.01873	0.0001	0.0155798
Cryab	-0.743032	0.0001	0.0155798
Cxxc4	-1.58774	0.0001	0.0155798
Klk6	-2.39716	0.0001	0.0155798
Mir670	-1.61221	0.0001	0.0155798
Plxnb3	-0.733418	0.0001	0.0155798
Sec14l5	-0.859531	0.0001	0.0155798
1700009P17Rik	1.21846	0.00015	0.0211226
Cdc42ep1	-0.73588	0.00015	0.0211226
Clic4	-0.678364	0.00015	0.0211226
Gjc3	-0.717892	0.00015	0.0211226
Kcne2	4.74108	0.00015	0.0211226
mt-Ta	-0.947551	0.00015	0.0211226
Ninj2	-1.38914	0.00015	0.0211226
Slc13a4	1.3021	0.00015	0.0211226
Sox10	-0.688504	0.00015	0.0211226
Ugt8a	-0.735338	0.00015	0.0211226
Abcb1a	-1.05988	0.0002	0.025693
Apod	-0.761985	0.0002	0.025693
C5ar2	-2.68287	0.0002	0.025693
Cbln1	-1.0575	0.0002	0.025693
Celsr1	0.85577	0.0002	0.025693
Cmtm5	-0.642741	0.0002	0.025693
Dgkk	-0.809821	0.0002	0.025693
Gab1	-0.634761	0.0002	0.025693
Lgi3	-0.652035	0.0002	0.025693
Prss12	0.967189	0.0002	0.025693
Cdc42ep2	-0.891076	0.00025	0.0312927
Nipal4	-0.970986	0.00025	0.0312927
Wdr16	3.08082	0.00025	0.0312927
Folr1	6.56526	0.0003	0.0366125
Insc	-1.08531	0.0003	0.0366125
Litaf	-0.969158	0.0003	0.0366125
Cyp27a1	-0.952463	0.00035	0.0403602
Gng11	-0.869784	0.00035	0.0403602
Hapln2	-1.03933	0.00035	0.0403602
Kcnj10	-0.672149	0.00035	0.0403602
Pdlim2	-0.863104	0.00035	0.0403602
Ppp1r36	1.69069	0.00035	0.0403602
Sebox	1.9516	0.00035	0.0403602
Chrd	0.775845	0.0004	0.0443788
Itprip	2.20569	0.0004	0.0443788
Mir9-2	-0.93241	0.0004	0.0443788
Mmp17	0.988354	0.0004	0.0443788
Nkx2-1	-0.996699	0.0004	0.0443788
Efhd1	-0.792814	0.00045	0.0484577
Gamt	-0.816243	0.00045	0.0484577
Mir1247	5.87109	0.00045	0.0484577
Unc13c	-0.694333	0.00045	0.0484577
Dynlrb2	2.13022	0.0005	0.0523036
Ribc1	1.92597	0.0005	0.0523036
Sept4	-0.820239	0.0005	0.0523036
Tgfb2	0.681945	0.0005	0.0523036
Gm10863	-1.2711	0.00055	0.0567236
Pifo	1.5123	0.00055	0.0567236
Enpp1	-0.906521	0.0006	0.0593716
Nxph3	0.883964	0.0006	0.0593716
Otof	0.661389	0.0006	0.0593716
P2ry1	-0.74818	0.0006	0.0593716
Slc45a3	-1.19439	0.0006	0.0593716
Steap1	3.17853	0.0006	0.0593716
Rasgrp3	-0.644113	0.0007	0.068802
Gltp	-0.647814	0.0008	0.0770789
Neurod2	0.885063	0.0008	0.0770789
Tekt1	1.09021	0.0008	0.0770789
2810468N07Rik	-0.591775	0.00085	0.0803113
Il33	-0.774923	0.00085	0.0803113
Tac2	-0.801804	0.00085	0.0803113
Fads6	-0.628747	0.0009	0.0844904
Islr2	0.629614	0.00095	0.0880554
Trpm2	-1.13782	0.00095	0.0880554
Crhr2	0.846883	0.001	0.0898466
Esrrg	-0.729699	0.001	0.0898466
Fndc5	-0.572993	0.001	0.0898466
Per2	0.555978	0.001	0.0898466
Slc44a1	-0.739157	0.001	0.0898466
Gria4	-1.00278	0.00105	0.0931955
Kcng2	0.849306	0.00105	0.0931955
Cntn2	-0.625952	0.0011	0.0964641
Itih3	-1.02142	0.0011	0.0964641
Cldn2	5.10592	0.00115	0.0990691
Phlda3	-0.732934	0.00115	0.0990691
Ppap2c	-0.977487	0.00115	0.0990691
Qdpr	-0.693057	0.0012	0.101584
Sh3tc2	-0.887373	0.0012	0.101584
Smyd1	-1.60516	0.0012	0.101584
Pou3f1	-0.656151	0.00125	0.105208
Ezr	0.791421	0.0014	0.11716
Mapk15	1.03753	0.00145	0.120655
Rsph1	0.892455	0.0015	0.123413
Tmem63a	-0.901075	0.0015	0.123413
1700003M02Rik	1.19092	0.00155	0.124042
Agt	-0.680828	0.00155	0.124042
Car2	-0.533682	0.00155	0.124042
Hr	-0.787532	0.00155	0.124042
Sh3bgr	-1.24186	0.00155	0.124042
Klhl4	-0.622702	0.0017	0.135307
Apba3	-0.891809	0.00175	0.137789
Mlf1	1.45459	0.00175	0.137789
1110059M19Rik	7.188	0.0018	0.139476
Npr3	0.685637	0.0018	0.139476
Pde8a	-0.894744	0.0018	0.139476
Cyp2j12	-0.95348	0.00185	0.141111
Fam131c	-0.903257	0.00185	0.141111
Fosl2	0.544219	0.00185	0.141111
Gal3st1	-0.659003	0.0019	0.144174
1700026D08Rik	1.50213	0.00195	0.147205
Aldh1a1	-0.575445	0.002	0.150205
Nr2f2	0.702674	0.00205	0.153175
Gm3636	-1.20473	0.0021	0.154545
Paqr6	-0.809523	0.0021	0.154545
Slc9b1	1.7864	0.0021	0.154545
2900026A02Rik	0.541251	0.0022	0.1595
Asb4	-1.10381	0.0022	0.1595
Thbs4	1.94217	0.0022	0.1595
Dio2	0.578273	0.00225	0.162321
Serinc2	1.45464	0.00235	0.168705
Kcnj6	0.692525	0.0024	0.171454
Rhod	3.45886	0.00245	0.174176
9930013L23Rik	0.653219	0.0025	0.176022
Enpp2	1.0576	0.0025	0.176022
Clic6	1.09234	0.0026	0.181319
Ucp3	-0.844336	0.0026	0.181319
4932411E22Rik	0.683647	0.0027	0.186517
Nkain1	-0.56336	0.0027	0.186517
Mcam	-0.86736	0.00275	0.189079
Gatm	-0.603374	0.00285	0.193233
Gm13293	-1.26124	0.00285	0.193233
Nxph2	0.951305	0.00285	0.193233
Dock5	-0.576185	0.0029	0.195717
Bhlhe22	0.718372	0.003	0.199705
Olfml1	-0.673603	0.003	0.199705
Plekhf1	-0.865758	0.003	0.199705
Plcl1	-0.535141	0.00315	0.208741
Carhsp1	-0.517775	0.00325	0.213436
Padi2	-0.890906	0.00325	0.213436
Kcng4	-0.934007	0.0033	0.214793
Slain1	-0.586901	0.0033	0.214793
Fkbp5	0.633258	0.00335	0.216127
Olig1	-0.516385	0.00335	0.216127
Capsl	1.22664	0.0034	0.217437
Fam179a	0.9394	0.0034	0.217437
Calml4	5.5446	0.00355	0.225064
Gbx1	-0.829003	0.00355	0.225064
Csrp1	-0.532703	0.0036	0.22725
Gldc	0.543579	0.0037	0.23256
Orc1	-1.85135	0.00385	0.240954
Ednrb	-0.492669	0.0039	0.242015
Lhx9	1.11758	0.0039	0.242015
Cd38	-0.761378	0.00395	0.244083
Kcnh3	0.523452	0.004	0.246134
Col5a1	0.872361	0.00405	0.247134
Plod3	0.875043	0.00405	0.247134
Arhgef28	0.492272	0.00415	0.25011
Ccnd2	0.494767	0.00415	0.25011
Micall1	-0.529623	0.00415	0.25011
B230206H07Rik	-0.782016	0.0042	0.252086
Slc6a11	-0.631362	0.0043	0.257035
Kcng1	0.655645	0.0044	0.261943
Cd82	-0.618174	0.00445	0.262783
Matn2	0.528142	0.00445	0.262783
Cdkn1c	0.695023	0.00465	0.273491
Akap12	-0.501067	0.0048	0.281184
Grhl1	0.574885	0.00485	0.282981
Gm216	0.93026	0.005	0.287157
Prkch	-0.648189	0.00495	0.287157
Prr18	-0.685549	0.005	0.287157
Tmem98	-0.581832	0.005	0.287157
Ptpn14	0.666618	0.00505	0.288896
Enpp6	-0.810557	0.00515	0.29347
Asah2	-0.553469	0.0054	0.30233
Cck	0.669806	0.00535	0.30233
Neurod6	0.773287	0.00545	0.30233
Prlhr	-1.11932	0.00535	0.30233
Ptgds	-0.587478	0.00545	0.30233
Slc16a2	0.530954	0.0054	0.30233
Trf	-0.907391	0.00545	0.30233
Odf3b	1.10263	0.00575	0.317769
Ppp1r32	1.07139	0.0058	0.319327
Rasl11a	0.837218	0.00585	0.319676
Slc35f6	-0.572216	0.00585	0.319676
Ankfn1	0.664402	0.00595	0.322732
Pls1	-0.694772	0.00595	0.322732
Dnaja1	-0.745405	0.006	0.324244
Gpr101	-0.523765	0.00605	0.32455
Kif13b	-0.478898	0.00605	0.32455
AC129605.1	-0.646143	0.0061	0.324853
Syne1	0.443935	0.0061	0.324853
Slco5a1	0.674926	0.00615	0.326329
Rreb1	0.907152	0.0062	0.327794
Tpbg	0.549337	0.00635	0.334517
Plekhb1	-0.633492	0.0065	0.339973
Ppp1r3g	0.652114	0.0065	0.339973
Rnf122	-0.623201	0.00665	0.346581
Ndrg1	-0.753932	0.0067	0.346719
Oaf	0.631845	0.0067	0.346719
Fam81a	0.588537	0.00675	0.348077
Megf10	-0.483005	0.00685	0.351994
Kcnab3	-0.599849	0.0069	0.353323
Fhad1	1.02402	0.00695	0.354644
Bag3	-0.596849	0.007	0.354723
Iqub	0.812306	0.007	0.354723
Hopx	0.619919	0.00705	0.354802
Nr4a3	0.628242	0.00705	0.354802
Dmrtb1	-1.14924	0.0071	0.356094
Cdkl4	0.534532	0.00715	0.357378
Maats1	1.40975	0.0073	0.363634
AI836003	-0.50022	0.00735	0.363651
Rai14	0.579907	0.00735	0.363651
Trhr	0.659996	0.00745	0.367358
Akt1s1	1.01845	0.0075	0.368582
Cab39l	0.465494	0.00765	0.374696
Lhfpl5	-0.733675	0.0077	0.375888
Rint1	0.8577	0.00775	0.377072
Eya1	0.587965	0.0078	0.378248
Dgkg	0.458093	0.008	0.384131
Nrtn	-0.917561	0.00795	0.384131
Tmem144	-0.621933	0.008	0.384131
Hgf	0.805701	0.00805	0.385269
Rfx2	0.704035	0.0082	0.391169
1110059E24Rik	0.577367	0.0083	0.394654
Sgk2	-1.20323	0.00835	0.395747
Alox8	-0.921273	0.0085	0.401556
Ccdc42	0.804265	0.0086	0.402387
Endod1	-0.451359	0.0086	0.402387
Lgals3	1.43791	0.00855	0.402387
Creb5	-0.767582	0.0087	0.404481
Prr5l	-0.784765	0.0087	0.404481
Kif9	0.613635	0.00885	0.410153
Neurl1b	0.457396	0.009	0.415789
Sidt1	0.735666	0.00935	0.4306
Enkur	0.971624	0.0097	0.440706
Fzd4	0.543625	0.0097	0.440706
Nmral1	-0.547863	0.00975	0.440706
Plch2	0.594903	0.0097	0.440706
Psrc1	0.924813	0.00975	0.440706
Tox	0.581097	0.0097	0.440706
Egfl6	-0.722944	0.0098	0.441603
Ddr1	-0.463015	0.01	0.443788
Rps6ka2	0.417454	0.01	0.443788
Snx33	-0.524135	0.01	0.443788
Trpm3	0.48879	0.0099	0.443788
Tspan15	-0.483019	0.00995	0.443788
Flt3	-0.573547	0.0101	0.444188
Klf10	0.487936	0.0101	0.444188
Sgms2	0.70312	0.01005	0.444188
Galnt9	0.50872	0.0102	0.447243
Tnfaip6	-0.571307	0.01025	0.448093
Thsd4	0.824405	0.0104	0.453298
Adra1d	0.774317	0.0105	0.454948
Nov	0.678108	0.0105	0.454948
Klhdc8a	-0.458023	0.0106	0.457926
Sema6a	-0.482192	0.01065	0.458733
Rnf13	-0.426143	0.0109	0.468125
Cdh20	-0.483474	0.011	0.471038
Fbxo32	-0.521402	0.0111	0.472557
Mal	-0.877467	0.0111	0.472557
Kcnk13	-0.540172	0.01115	0.473309
C2cd4c	0.501041	0.01135	0.480407
Ngfr	-0.785623	0.0115	0.483958
Serinc5	-0.417027	0.0115	0.483958
Pacs2	-0.463932	0.01165	0.488866
Wfdc18	-0.94498	0.0117	0.489561
Junb	0.42727	0.01185	0.493021
Tspan2	-0.675208	0.01185	0.493021
Cpne4	0.571061	0.01205	0.499921
Asap3	-0.564289	0.01225	0.506783
Gm8292	2.85685	0.0123	0.507418
Bcas1	-0.610734	0.01265	0.520391
Dusp18	0.439924	0.0128	0.525087
Wdr66	0.890888	0.01295	0.529756
Hdc	1.41019	0.01305	0.53236
Arr3	0.990962	0.01325	0.534563
Chst3	-0.705464	0.01315	0.534563
Gna12	-0.499673	0.01325	0.534563
Hcn2	-0.431383	0.01325	0.534563
Kcne1l	-0.554074	0.01345	0.539658
Tmem125	-1.22566	0.01345	0.539658
Krt20	0.796901	0.01365	0.546186
Fam211b	-0.454101	0.01385	0.552679
Adcy7	-0.488137	0.0141	0.559606
Rtn4r	0.546428	0.0141	0.559606
Myof	0.625088	0.0142	0.562051
AC123702.1	1.0245	0.01435	0.564935
Dmrta2	0.736843	0.01435	0.564935
C1ql3	0.69996	0.0144	0.565383
Cldn14	-1.13157	0.0146	0.571703
Mboat1	-0.697782	0.0148	0.576452
Tjp2	-0.41879	0.0148	0.576452
Fgf11	-0.405638	0.01485	0.576865
Trim59	-0.843609	0.0149	0.577276
Abhd4	-0.409298	0.01525	0.58465
Fbxo24	0.618852	0.0152	0.58465
Isoc1	-0.43346	0.01525	0.58465
Slc16a1	-0.406183	0.01515	0.58465
Nfib	0.550645	0.0153	0.585035
Mdfic	0.744714	0.0156	0.594953
Dlk1	-0.778728	0.01565	0.59531
Gsn	-0.664348	0.0157	0.595665
Dnajb2	-0.4123	0.01575	0.596017
Ccdc169	-0.521448	0.01605	0.604247
Cd9	-0.437741	0.01605	0.604247
Zfp831	0.41159	0.01615	0.606453
Efcab12	0.533111	0.01655	0.61673
Enpp4	-0.409152	0.01655	0.61673
Trpc4	0.461386	0.0165	0.61673
Chpf2	-1.37549	0.01675	0.622598
Elovl7	-0.432254	0.01685	0.62473
Fcer1g	-0.578352	0.01715	0.634247
Sh2d6	0.849368	0.01725	0.636338
Nek10	0.714432	0.01755	0.645778
Slc16a3	-0.783311	0.0176	0.645995
Itpkb	-0.417377	0.01765	0.646211
Gm129	0.606971	0.01775	0.648251
Rerg	0.531349	0.0178	0.64846
Car14	-0.674145	0.0179	0.648875
Zbtb7c	0.59087	0.0179	0.648875
Spint2	0.436491	0.01815	0.656313
Cerk	-0.405365	0.01825	0.656686
Plekhg1	-0.529689	0.01825	0.656686
Aqp4	-0.39747	0.0186	0.664548
Hist1h1c	-0.444744	0.01865	0.664548
Mast1	0.550205	0.01865	0.664548
Pmp22	-0.51022	0.01865	0.664548
Zfhx3	-0.433419	0.0187	0.664712
Wnt9a	0.712363	0.01875	0.664876
Kcnj5	-0.72327	0.01895	0.670345
Ttc25	0.965714	0.0192	0.677552
Ebf1	-0.942353	0.0193	0.679444
Klhl40	0.764619	0.0194	0.679696
Wnt3	-0.671365	0.0194	0.679696
Zfpm2	0.493944	0.01945	0.679822
Ado	-0.386526	0.0197	0.68692
Plcz1	0.686607	0.01975	0.687028
Ccdc136	0.557407	0.01985	0.687242
Gstm7	-0.505817	0.01985	0.687242
1700016K19Rik	0.918782	0.0201	0.694256
Igf2	0.626646	0.02015	0.694345
D7Ertd443e	-0.897633	0.02035	0.699591
Ucn3	0.956564	0.0205	0.703097
Map6d1	-0.387002	0.02055	0.703165
Gabrq	-0.676166	0.02075	0.708354
Slc26a4	0.8275	0.0208	0.708409
Nrp2	0.406863	0.02085	0.708465
Atp6ap1l	0.751369	0.021	0.71191
Grin2a	0.522414	0.02115	0.715339
Klhl3	0.411456	0.02125	0.717065
Pstpip2	-0.608704	0.02135	0.718783
Lrriq1	0.732472	0.0214	0.718814
Gm12408	0.970869	0.0217	0.725563
Prl	4.83161	0.0217	0.725563
Dusp5	0.553003	0.02175	0.725578
Ace	0.552562	0.02195	0.730586
Htr1f	0.612172	0.022	0.73059
Ctss	-0.382126	0.02205	0.730593
Cpne6	0.530218	0.02235	0.737198
Pth1r	-0.536403	0.0223	0.737198
Ppfibp2	-0.484883	0.02295	0.755235
Stk32a	-0.503049	0.023	0.755235
C1qtnf1	0.888336	0.02325	0.759974
Mocos	0.693708	0.02325	0.759974
Rxfp2	-0.863612	0.0233	0.759974
Rbp1	0.547988	0.0235	0.764794
Meig1	0.8402	0.024	0.779335
Grem1	-0.625542	0.0241	0.780851
Tshz1	0.378104	0.02425	0.783976
Cd24a	0.586863	0.0246	0.78833
Cpm	-0.631588	0.02445	0.78833
Slc37a2	0.609824	0.02455	0.78833
Slc9a4	1.88771	0.0246	0.78833
Abca4	0.904614	0.02515	0.788577
Acy1	-0.502322	0.02475	0.788577
B230206L02Rik	-0.827018	0.02515	0.788577
Ccdc3	0.571026	0.02475	0.788577
Frmd8	-0.54365	0.0252	0.788577
Itga11	0.60271	0.02505	0.788577
Pcdh8	0.375023	0.02505	0.788577
Rabepk	-0.602963	0.02515	0.788577
Rcan2	-0.444931	0.025	0.788577
Sstr4	0.478482	0.0248	0.788577
Tfeb	-0.594325	0.0249	0.788577
Htr4	0.513455	0.0254	0.793011
Plcxd2	-0.411878	0.02545	0.793011
Lhx8	-1.02477	0.0258	0.798818
Myl4	0.692287	0.0257	0.798818
Sytl2	-0.373212	0.0258	0.798818
Scrt1	-0.379306	0.0259	0.800223
Wnt4	0.522347	0.026	0.801621
Frem1	0.900546	0.02615	0.804552
S100a16	-0.399175	0.0263	0.807471
Thrb	0.384583	0.0264	0.808845
1110017D15Rik	0.960706	0.0266	0.811577
Tmem212	5.57132	0.02655	0.811577
Ighm	-0.51776	0.02675	0.812767
Scd1	-0.401238	0.0267	0.812767
Dusp16	-0.621908	0.0271	0.821512
Kif13a	-0.366056	0.02715	0.821512
Erbb2ip	-0.376211	0.0276	0.831691
Sh3rf1	0.380278	0.02755	0.831691
Pter	0.590031	0.0277	0.832784
Relt	-0.664602	0.02775	0.832784
Boc	0.472594	0.0281	0.833046
Ica1	0.444703	0.028	0.833046
Igfbp3	0.4615	0.02805	0.833046
Nog	0.511808	0.0279	0.833046
Ppp2r4	-0.505709	0.0281	0.833046
Tll1	0.606558	0.028	0.833046
Cxcr4	1.32134	0.02845	0.836647
Lpar1	-0.936519	0.02835	0.836647
Sncg	-0.655239	0.0283	0.836647
Ucma	0.997047	0.0284	0.836647
Icam2	-0.74393	0.0287	0.842308
2610018G03Rik	-0.496529	0.0292	0.84825
Brd1	-0.428557	0.02905	0.84825
Fcgr2b	-0.672072	0.02905	0.84825
Homer2	0.382431	0.0292	0.84825
Rps20	-0.452299	0.02915	0.84825
Vstm4	-0.62654	0.02925	0.84825
Dyrk2	0.481093	0.02945	0.852362
Apln	-0.415006	0.0296	0.854772
Gm24897	∞	0.02965	0.854772
Ccdc33	1.32154	0.02975	0.85597
Abhd3	-0.354623	0.0301	0.864342
Cd74	-0.652145	0.0303	0.868383
Papln	0.467908	0.03055	0.873837
C1ql2	-0.619033	0.03075	0.876136
Cryga	0.603939	0.03075	0.876136
Snord11	-∞	0.03105	0.881254
Spag8	0.955799	0.03105	0.881254
Glis3	0.704369	0.0312	0.882093
Prox1	-0.422932	0.03115	0.882093
Chrm5	-0.644132	0.0313	0.883215
Prmt2	0.521046	0.03145	0.885741
Ctf1	0.806798	0.03175	0.890764
Tmem229a	-0.353107	0.0317	0.890764
Arhgap23	-0.399252	0.03205	0.897461
Ppp1r42	0.807	0.03215	0.898543
Crh	-0.537829	0.03275	0.902286
Csrp2	0.567553	0.0326	0.902286
Dusp26	-0.384849	0.0327	0.902286
Gm10491	-∞	0.03245	0.902286
Gpc4	0.488249	0.03235	0.902286
Mmp11	-0.865092	0.03285	0.902286
Ngf	0.80255	0.03255	0.902286
Ntng1	0.431082	0.0328	0.902286
Slc5a7	-0.529284	0.0329	0.902286
Srgap1	-0.363262	0.0326	0.902286
As3mt	-0.434668	0.0331	0.902478
Dock10	-0.35617	0.033	0.902478
Gm23390	∞	0.03305	0.902478
Ldb2	0.368728	0.0334	0.902478
Neat1	-0.423326	0.03335	0.902478
Rasa4	-0.65398	0.0333	0.902478
Rimbp2	0.375903	0.0334	0.902478
Th	-0.818144	0.03325	0.902478
Nos1	0.393906	0.0335	0.903513
Cfl2	-0.342993	0.03415	0.917664
Lgals1	0.59021	0.0341	0.917664
9230110C19Rik	0.47333	0.03425	0.918665
1700040L02Rik	0.87901	0.03445	0.920961
Gm514	-0.495676	0.03465	0.920961
Igsf21	0.374313	0.0346	0.920961
Klhl34	0.367819	0.03465	0.920961
Pcdh9	-0.338425	0.03455	0.920961
Mobp	-0.703432	0.03485	0.924598
Ccdc40	0.929803	0.035	0.926899
Atoh8	0.686573	0.03525	0.931834
Sphk1	-0.620196	0.03535	0.932794
Iqgap2	0.407254	0.0355	0.933389
Necab1	0.397652	0.0355	0.933389
Clstn2	0.35846	0.03565	0.935653
Aspg	-0.591334	0.03615	0.940349
Kcnj3	0.439485	0.036	0.940349
Mid1ip1	-0.507323	0.03605	0.940349
Ntsr2	-0.349027	0.03615	0.940349
P2rx7	-0.527868	0.03605	0.940349
Chia	0.616784	0.03635	0.94054
E130012A19Rik	0.443012	0.03625	0.94054
Rpl21	0.406801	0.03635	0.94054
Fam5b	0.353796	0.0367	0.941281
Gprc5b	-0.488162	0.03655	0.941281
Josd2	-0.392805	0.03665	0.941281
Slc12a2	-0.359911	0.0365	0.941281
Slit3	0.392225	0.0367	0.941281
Zdhhc23	0.509237	0.03685	0.943476
Glra1	-0.730314	0.03725	0.948741
Lhx2	0.492371	0.03715	0.948741
Prdm8	0.597284	0.0372	0.948741
Gm23964	∞	0.03735	0.94926
Pcdh20	0.371687	0.0374	0.94926
Chrm1	0.399717	0.0375	0.950151
Msantd3	0.53047	0.0377	0.953569
Cdr2	-0.411488	0.0383	0.964611
Cort	0.790459	0.03825	0.964611
Lrrc56	0.629555	0.03835	0.964611
Slc17a8	-0.581943	0.0384	0.964611
Cnih3	0.54247	0.03885	0.966818
Moxd1	0.455447	0.0389	0.966818
Nexn	-0.58243	0.0389	0.966818
Pcdh19	0.42763	0.03895	0.966818
Tacr3	-0.473376	0.0386	0.966818
Ttc9	-0.35489	0.03895	0.966818
Wipi1	-0.45535	0.03895	0.966818
Gm13659	1.16308	0.03935	0.975094
Nr4a1	0.349155	0.0396	0.979632
Pdgfd	0.642965	0.03985	0.984154
Ncaph	-0.667021	0.04005	0.987428
Ass1	-0.39823	0.0402	0.989461
Arhgef10	-0.421051	0.04045	0.989758
Gm25351	-∞	0.04055	0.989758
Olfml3	-0.379541	0.04055	0.989758
Parvg	-0.69116	0.04035	0.989758
Sag	0.680322	0.04035	0.989758
3110035E14Rik	0.567624	0.0416	0.995477
Arhgap15	0.703848	0.04125	0.995477
Crtac1	0.351618	0.04135	0.995477
Fam134b	-0.359641	0.04095	0.995477
Gm25029	-∞	0.04095	0.995477
Golga7	-0.345542	0.04135	0.995477
Ksr1	0.343877	0.0415	0.995477
Noxred1	0.71993	0.0414	0.995477
Sh3gl3	-0.382353	0.04145	0.995477
Slc6a13	-0.586951	0.0414	0.995477
St6galnac3	-0.593228	0.0416	0.995477
Tnfaip8l3	0.454579	0.0416	0.995477
RP23-156K23.2	1.4102	0.0418	0.998631
0610005C13Rik	0.124259	0.8417	0.999787
0610007P14Rik	-0.178515	0.4185	0.999787
0610009B22Rik	0.0646246	0.76325	0.999787
0610009D07Rik	0.0252106	0.88645	0.999787
0610009E02Rik,Gm13568	0.020422	0.98735	0.999787
0610009L18Rik	-0.0214296	0.9419	0.999787
0610009O20Rik	-0.00946559	0.95615	0.999787
0610010F05Rik	-0.0701733	0.7665	0.999787
0610010K14Rik,Gm21988,Rnasek	-0.0118364	0.94345	0.999787
0610011F06Rik	0.0758305	0.98195	0.999787
0610012G03Rik	0.132178	0.5087	0.999787
0610030E20Rik	-0.0479842	0.78	0.999787
0610031J06Rik	-0.12498	0.51905	0.999787
0610037L13Rik	0.168339	0.4743	0.999787
0610038L08Rik	0.0886555	0.97215	0.999787
0610038P03Rik,Gm14256	0.191643	0.94475	0.999787
0610039K10Rik	-0.097126	0.9306	0.999787
0610040B10Rik	-0.192009	0.83935	0.999787
0610040J01Rik	0.113691	0.6645	0.999787
0610043K17Rik	-0.0489934	0.9526	0.999787
1110001A16Rik	-0.0697078	0.8614	0.999787
1110001J03Rik	-0.0511788	0.80735	0.999787
1110002L01Rik	0.0616885	0.9027	0.999787
1110004E09Rik	0.0418101	0.86345	0.999787
1110004F10Rik	0.0277124	0.873	0.999787
1110007C09Rik	-0.404984	0.1134	0.999787
1110008F13Rik	-0.0530661	0.8336	0.999787
1110008J03Rik	0.0496942	0.8235	0.999787
1110008L16Rik	-0.0675684	0.84155	0.999787
1110008P14Rik	0.0695421	0.9649	0.999787
1110012L19Rik	0.00586852	0.98215	0.999787
1110018G07Rik	0.141468	0.51895	0.999787
1110018N20Rik	0.185293	0.7929	0.999787
1110032A03Rik	-0.0398001	0.88225	0.999787
1110032F04Rik	0.213821	0.38305	0.999787
1110034G24Rik	0.148523	0.57435	0.999787
1110035H17Rik	0.112592	0.85285	0.999787
1110035M17Rik	0.00219845	0.996	0.999787
1110037F02Rik	0.134006	0.41385	0.999787
1110038B12Rik,Gm24101,Gm25744,Snord52	-3.30875	0.07775	0.999787
1110038F14Rik	-0.0340305	0.86405	0.999787
1110046J04Rik	0.295096	0.7296	0.999787
1110051M20Rik	0.0192255	0.95535	0.999787
1110057K04Rik	-0.112497	0.5129	0.999787
1110058L19Rik	-0.000526611	0.9986	0.999787
1110059G10Rik	-0.157444	0.53865	0.999787
1110065P20Rik	0.102642	0.79805	0.999787
1190002N15Rik	-0.0233479	0.8874	0.999787
1190007I07Rik	0.0186652	0.9461	0.999787
1200011I18Rik	0.0174591	0.9141	0.999787
1200014J11Rik	0.088018	0.6358	0.999787
1300018J18Rik	-0.10399	0.784	0.999787
1500002C15Rik	-0.0428521	0.89165	0.999787
1500009C09Rik	-0.0918766	0.56	0.999787
1500009L16Rik	-0.0786421	0.70865	0.999787
1500011B03Rik,2610524H06Rik,Gm20499	0.00205236	0.99065	0.999787
1500011K16Rik	0.157598	0.42255	0.999787
1500012F01Rik	-1.16386	0.09445	0.999787
1500015L24Rik	-0.335083	0.5668	0.999787
1500016L03Rik	-1.87735	0.16545	0.999787
1500017E21Rik	0.0267103	0.93515	0.999787
1500035N22Rik	0.31167	0.8338	0.999787
1600002H07Rik	0.0640711	0.9374	0.999787
1600002K03Rik	0.224255	0.4492	0.999787
1600012H06Rik	0.0577472	0.8744	0.999787
1600012P17Rik,Pappa2	0.400271	0.49345	0.999787
1600014C10Rik	-0.243773	0.3273	0.999787
1600029O15Rik	0.480104	0.7531	0.999787
1700001C02Rik	3.80091	0.1204	0.999787
1700001K19Rik	-0.240572	0.47865	0.999787
1700001L05Rik	0.388368	0.4296	0.999787
1700001L19Rik	0.424476	0.06735	0.999787
1700001O22Rik	-0.152014	0.60125	0.999787
1700003D09Rik	-0.164854	0.9306	0.999787
1700003E16Rik	0.253063	0.17395	0.999787
1700003F12Rik	-0.0370497	0.961	0.999787
1700003M07Rik	0.0309404	0.90635	0.999787
1700006P19Rik	0.106317	0.9471	0.999787
1700007J10Rik	0.00827489	0.9783	0.999787
1700007K13Rik	0.567573	0.1266	0.999787
1700008O03Rik	0.00911416	0.99115	0.999787
1700010I14Rik	-0.0520569	0.85955	0.999787
1700010K23Rik	-0.304839	0.8286	0.999787
1700011J10Rik	0.107135	0.85505	0.999787
1700012B15Rik	0.0100366	0.98085	0.999787
1700013F07Rik	0.475485	0.7022	0.999787
1700013G23Rik	-0.492551	0.338	0.999787
1700016P03Rik	0.609101	0.4592	0.999787
1700017B05Rik	-0.0665794	0.7298	0.999787
1700018M17Rik	0.504082	0.79945	0.999787
1700019D03Rik	-0.0705627	0.78155	0.999787
1700019G06Rik	0.822886	0.1353	0.999787
1700019G17Rik	-0.305376	0.1853	0.999787
1700019L03Rik	0.141104	0.86415	0.999787
1700020A23Rik	0.292415	0.4341	0.999787
1700020I14Rik	0.0140206	0.94225	0.999787
1700021F05Rik	0.10589	0.6502	0.999787
1700021J08Rik	-0.121693	0.8386	0.999787
1700021K19Rik	-0.00520989	0.98575	0.999787
1700023F06Rik	-0.00806066	0.9813	0.999787
1700025G04Rik	0.0526412	0.85105	0.999787
1700026L06Rik	2.12324	0.14395	0.999787
1700028K03Rik,A830010M20Rik	0.215147	0.3677	0.999787
1700029I15Rik	0.012687	0.99485	0.999787
1700029J07Rik	0.119619	0.62135	0.999787
1700030C12Rik	-0.688064	0.8312	0.999787
1700030J22Rik	0.228221	0.2791	0.999787
1700030K09Rik	0.742905	0.24495	0.999787
1700034H15Rik	0.403262	0.59645	0.999787
1700037C18Rik	0.0415533	0.9373	0.999787
1700037H04Rik	-0.32646	0.34575	0.999787
1700040N02Rik	-0.343898	0.8869	0.999787
1700047K16Rik	0.0192529	0.98585	0.999787
1700048O20Rik	-0.35199	0.1031	0.999787
1700049G17Rik	0.185808	0.5513	0.999787
1700052N19Rik	-0.0853426	0.7088	0.999787
1700056N10Rik	0.584857	0.11695	0.999787
1700058G18Rik	-0.148973	0.6227	0.999787
1700058P15Rik	0.282143	0.82985	0.999787
1700060J05Rik	-0.697658	0.6393	0.999787
1700064E03Rik	0.481204	0.5195	0.999787
1700066M21Rik	-0.0931223	0.60705	0.999787
1700069B07Rik	-0.00423233	0.99375	0.999787
1700071M16Rik	-0.247591	0.70215	0.999787
1700084C01Rik	-0.0754793	0.7903	0.999787
1700084C06Rik	-0.141936	0.89455	0.999787
1700084E18Rik	0.0354703	0.9834	0.999787
1700086L19Rik	0.191584	0.34015	0.999787
1700087M22Rik	-0.242571	0.9111	0.999787
1700088E04Rik	-0.472043	0.27225	0.999787
1700091E21Rik	0.235382	0.94295	0.999787
1700094C10Rik	0.829022	0.7859	0.999787
1700094D03Rik,4933434E20Rik	-0.0614428	0.8707	0.999787
1700095B22Rik	0.0837067	0.9545	0.999787
1700099I09Rik	-0.394209	0.8143	0.999787
1700109H08Rik	-0.0479666	0.97265	0.999787
1700110K17Rik	0.251699	0.90225	0.999787
1700112M01Rik	0.209742	0.80865	0.999787
1700121F15Rik	0.201171	0.86595	0.999787
1700123M08Rik	-0.475043	0.2321	0.999787
1700123O20Rik	0.139748	0.8321	0.999787
1700125G02Rik	0.135447	0.9409	0.999787
1810009A15Rik	-0.12074	0.59385	0.999787
1810009N23Rik	-1.24144	0.2179	0.999787
1810010H24Rik	-0.0918804	0.7569	0.999787
1810011O10Rik	0.661896	0.1631	0.999787
1810012K08Rik	-0.129554	0.7608	0.999787
1810013L24Rik	0.0025111	0.9883	0.999787
1810020O05Rik	0.131854	0.6832	0.999787
1810021B22Rik	0.409386	0.80065	0.999787
1810022K09Rik	0.049189	0.8485	0.999787
1810026J23Rik	0.0240127	0.9297	0.999787
1810030O07Rik	0.0251203	0.8861	0.999787
1810037I17Rik	-0.0961992	0.60685	0.999787
1810041L15Rik	0.149323	0.3528	0.999787
1810043G02Rik	-0.0221346	0.9495	0.999787
1810043H04Rik	0.0255377	0.91415	0.999787
1810049J17Rik	-0.107471	0.9461	0.999787
1810055G02Rik	0.163037	0.39735	0.999787
1810058I24Rik	-0.180818	0.43995	0.999787
1810059H22Rik	-0.575625	0.6639	0.999787
1810062O18Rik	0.171628	0.9647	0.999787
2010001A14Rik	-0.326615	0.3084	0.999787
2010001M06Rik	-0.866127	0.2547	0.999787
2010003O02Rik	0.16617	0.88255	0.999787
2010012O05Rik	-0.0297993	0.8665	0.999787
2010015L04Rik	0.391212	0.11035	0.999787
2010107E04Rik	0.0407794	0.80475	0.999787
2010107G23Rik	0.0469317	0.81435	0.999787
2010111I01Rik	0.106669	0.6655	0.999787
2010204K13Rik	0.00360435	0.9875	0.999787
2010300C02Rik	0.381654	0.09925	0.999787
2010315B03Rik	0.011491	0.9588	0.999787
2200002D01Rik	-0.0357061	0.9334	0.999787
2210013O21Rik	-0.0743341	0.694	0.999787
2210015D19Rik	-0.00903839	0.9847	0.999787
2210016F16Rik	-0.314503	0.156	0.999787
2210016L21Rik	-0.0464367	0.83935	0.999787
2210018M11Rik	0.0678424	0.6793	0.999787
2210404J11Rik	-0.00547595	0.983	0.999787
2210404O07Rik	-0.0850605	0.8046	0.999787
2210404O09Rik	-0.0208664	0.94215	0.999787
2210406O10Rik	-0.0246331	0.9453	0.999787
2210408F21Rik	0.127875	0.6205	0.999787
2210408I21Rik	0.161035	0.4409	0.999787
2210411M09Rik	-0.727138	0.6095	0.999787
2210417K05Rik	0.452569	0.91515	0.999787
2300009A05Rik	-0.076206	0.7638	0.999787
2310003H01Rik	0.204358	0.4161	0.999787
2310009B15Rik	0.0180886	0.95335	0.999787
2310011J03Rik	-0.0456701	0.94605	0.999787
2310014L17Rik	1.28443	0.1502	0.999787
2310022A10Rik	-0.0809123	0.6539	0.999787
2310022B05Rik	-0.34254	0.0498	0.999787
2310026L22Rik	0.137403	0.75085	0.999787
2310030G06Rik	0.0667502	0.8304	0.999787
2310033P09Rik	-0.0244877	0.9058	0.999787
2310035C23Rik	0.0759053	0.63035	0.999787
2310036O22Rik	0.138615	0.409	0.999787
2310039H08Rik	0.10544	0.8901	0.999787
2310042D19Rik	0.0228642	0.92395	0.999787
2310044G17Rik	-0.0959843	0.53985	0.999787
2310045N01Rik,Mef2b	0.0286887	0.8743	0.999787
2310047M10Rik	-0.169142	0.36955	0.999787
2310050B05Rik	0.180761	0.87535	0.999787
2310057M21Rik	0.0637125	0.98	0.999787
2310058D17Rik	0.0502488	0.934	0.999787
2310061I04Rik	-0.0738615	0.82935	0.999787
2310067B10Rik	0.0277714	0.9085	0.999787
2310075C17Rik	-0.148921	0.2181	0.999787
2410002F23Rik	0.198684	0.8087	0.999787
2410004B18Rik	-0.067905	0.78045	0.999787
2410004N09Rik	0.142681	0.6491	0.999787
2410006H16Rik	0.00762062	0.9733	0.999787
2410015M20Rik	-0.036072	0.83115	0.999787
2410016O06Rik	0.156911	0.49395	0.999787
2410018L13Rik	0.161641	0.7178	0.999787
2410018M08Rik	-0.0924918	0.87655	0.999787
2410066E13Rik	-0.0565957	0.73915	0.999787
2410076I21Rik	0.299011	0.86035	0.999787
2410089E03Rik	0.170183	0.37865	0.999787
2410127L17Rik	-0.0476266	0.87305	0.999787
2410131K14Rik	-0.121441	0.45985	0.999787
2410133F24Rik	0.344236	0.8396	0.999787
2410137F16Rik	0.233225	0.7454	0.999787
2500004C02Rik	0.0539392	0.9367	0.999787
2510002D24Rik	0.188756	0.56695	0.999787
2510003E04Rik	0.0206293	0.9065	0.999787
2510009E07Rik	-0.146103	0.3635	0.999787
2510039O18Rik	-0.0189746	0.911	0.999787
2600006K01Rik	-0.598011	0.4899	0.999787
2610001J05Rik	-0.210408	0.2993	0.999787
2610002J02Rik	-0.230974	0.2798	0.999787
2610002M06Rik	0.0614285	0.70415	0.999787
2610008E11Rik	0.0204723	0.8987	0.999787
2610015P09Rik	0.139976	0.78375	0.999787
2610017I09Rik	-0.0547974	0.81025	0.999787
2610019E17Rik	0.109673	0.9717	0.999787
2610019F03Rik	-0.0824892	0.6861	0.999787
2610020H08Rik	0.276568	0.78915	0.999787
2610021A01Rik	-0.0320019	0.86555	0.999787
2610027K06Rik	-0.043227	0.9608	0.999787
2610028E06Rik	-0.369612	0.4488	0.999787
2610034B18Rik	-0.154526	0.41195	0.999787
2610034M16Rik	-0.322236	0.37865	0.999787
2610035D17Rik	0.18952	0.3474	0.999787
2610044O15Rik8	-0.32718	0.31935	0.999787
2610203C20Rik	-0.0779247	0.7335	0.999787
2610203C22Rik	0.356037	0.8515	0.999787
2610204G22Rik	-0.623723	0.6131	0.999787
2610206C17Rik,Gm22835	5.76638	0.31825	0.999787
2610301B20Rik	0.0419748	0.8495	0.999787
2610301G19Rik	0.0971406	0.5554	0.999787
2610507B11Rik	0.0654454	0.83335	0.999787
2610507I01Rik	-0.0514673	0.83215	0.999787
2700029M09Rik	-0.121194	0.5499	0.999787
2700033N17Rik	0.0832532	0.7889	0.999787
2700046A07Rik	-0.373974	0.4315	0.999787
2700049A03Rik	0.322079	0.24275	0.999787
2700050L05Rik	-0.0313089	0.915	0.999787
2700060E02Rik	-0.047903	0.802	0.999787
2700062C07Rik	-0.0437399	0.8507	0.999787
2700069I18Rik	-0.615605	0.6824	0.999787
2700073G19Rik,Alkbh1	0.0647466	0.8814	0.999787
2700081O15Rik	0.160928	0.8985	0.999787
2700089E24Rik	-0.033174	0.8356	0.999787
2700094K13Rik	0.0412955	0.85235	0.999787
2700097O09Rik	0.119606	0.6433	0.999787
2810001G20Rik	0.0289729	0.89845	0.999787
2810002D19Rik	0.0572841	0.94935	0.999787
2810004N23Rik	-0.0774717	0.8589	0.999787
2810006K23Rik	-0.00551467	0.9787	0.999787
2810008D09Rik	-0.0194553	0.9284	0.999787
2810021J22Rik	-0.108627	0.7675	0.999787
2810025M15Rik	0.00535053	0.99465	0.999787
2810032G03Rik	-0.352921	0.1104	0.999787
2810055G20Rik	0.324157	0.43195	0.999787
2810403A07Rik	0.0479256	0.7717	0.999787
2810403D21Rik	0.192702	0.58685	0.999787
2810407C02Rik	-0.143237	0.42845	0.999787
2810408M09Rik	0.00737175	0.97135	0.999787
2810410L24Rik	-0.180711	0.57855	0.999787
2810428I15Rik	0.0242752	0.89545	0.999787
2810442N19Rik	-0.0129839	0.9852	0.999787
2810459M11Rik	0.0446322	0.83605	0.999787
2810474O19Rik	-0.0519597	0.81975	0.999787
2900002K06Rik	0.318918	0.6397	0.999787
2900005J15Rik	0.135861	0.6189	0.999787
2900011O08Rik	0.0863859	0.6721	0.999787
2900052L18Rik	0.00311759	0.99345	0.999787
2900053O20Rik	0.0564586	0.89905	0.999787
2900055J20Rik	0.185583	0.473	0.999787
2900056M20Rik	0.29959	0.2243	0.999787
2900072N19Rik	-0.121957	0.9281	0.999787
2900079G21Rik	0.428603	0.8228	0.999787
2900089D17Rik	0.278307	0.6995	0.999787
3000002C10Rik	0.0573166	0.86355	0.999787
3010001F23Rik	0.218126	0.761	0.999787
3010026O09Rik	-0.0563786	0.9782	0.999787
3110001D03Rik	0.0705222	0.72315	0.999787
3110001I22Rik,Bfar	-0.0461357	0.7976	0.999787
3110002H16Rik	-0.0588326	0.8886	0.999787
3110009E18Rik	0.107999	0.79035	0.999787
3110021N24Rik	-0.111816	0.9022	0.999787
3110039M20Rik,Foxg1	0.180853	0.3466	0.999787
3110040N11Rik	0.0279995	0.9112	0.999787
3110043A19Rik	0.358173	0.30415	0.999787
3110043O21Rik	-0.0474987	0.8101	0.999787
3110047P20Rik	1.16321	0.17225	0.999787
3110052M02Rik	-0.16999	0.50075	0.999787
3110053B16Rik	-0.0220898	0.94155	0.999787
3110056K07Rik	0.0112239	0.9803	0.999787
3110057O12Rik	-0.00773532	0.97	0.999787
3110062M04Rik	0.0475103	0.8951	0.999787
3110082I17Rik	0.365555	0.44385	0.999787
3230401D17Rik	-0.292457	0.4217	0.999787
3300002I08Rik	0.13831	0.7151	0.999787
3632451O06Rik	-0.279293	0.12755	0.999787
3632454L22Rik	0.182485	0.5382	0.999787
3830406C13Rik	-0.0850993	0.6402	0.999787
3830408C21Rik	0.299993	0.34955	0.999787
4430402I18Rik,AC163993.1	0.158185	0.68515	0.999787
4632404H12Rik	0.0299696	0.88875	0.999787
4632415L05Rik	-0.0492364	0.82015	0.999787
4632419I22Rik	-0.453225	0.4719	0.999787
4632427E13Rik	0.0266737	0.95195	0.999787
4632428N05Rik	-0.365158	0.3024	0.999787
4732414G09Rik	0.0681651	0.91385	0.999787
4732440D04Rik	-0.406194	0.7821	0.999787
4732447D17Rik	0.358549	0.8555	0.999787
4732471J01Rik	-0.263079	0.711	0.999787
4833418N02Rik	-0.15378	0.7	0.999787
4833420G17Rik	0.115466	0.51905	0.999787
4833422C13Rik	0.0828286	0.7775	0.999787
4833424O15Rik	0.0469718	0.7766	0.999787
4833439L19Rik	0.0143323	0.95365	0.999787
4921506J03RIK	0.000768124	0.99905	0.999787
4921514A10Rik	-0.268596	0.6258	0.999787
4921518J05Rik	0.348077	0.593	0.999787
4921524J17Rik	-0.123592	0.63995	0.999787
4921525B02Rik	-0.276871	0.644	0.999787
4921531C22Rik	0.448253	0.58705	0.999787
4922501C03Rik	0.234332	0.48655	0.999787
4922501L14Rik	0.167633	0.38365	0.999787
4922502B01Rik	0.238835	0.49515	0.999787
4922502B01Rik	0.373994	0.2318	0.999787
4930402H24Rik	-0.196587	0.49765	0.999787
4930404I05Rik	0.505345	0.8969	0.999787
4930404N11Rik	-0.147552	0.79905	0.999787
4930405A21Rik	-0.651336	0.8748	0.999787
4930412C18Rik	0.182188	0.74035	0.999787
4930417H01Rik	0.122289	0.8989	0.999787
4930422G04Rik	0.262903	0.21455	0.999787
4930426D05Rik	0.829403	0.11475	0.999787
4930429B21Rik	-0.0461687	0.85975	0.999787
4930429F24Rik	0.359705	0.2364	0.999787
4930430F08Rik	-0.0679617	0.8008	0.999787
4930432K21Rik	0.244001	0.5667	0.999787
4930441O14Rik	0.132136	0.6968	0.999787
4930444A02Rik	-0.0407852	0.81265	0.999787
4930444P10Rik	0.273869	0.44865	0.999787
4930447C04Rik	-0.393727	0.1491	0.999787
4930447M23Rik	0.0359218	0.89795	0.999787
4930451G09Rik	-0.233149	0.3833	0.999787
4930452B06Rik	0.0201699	0.91995	0.999787
4930453N24Rik	-0.148176	0.52375	0.999787
4930469G21Rik	0.312655	0.7177	0.999787
4930470G03Rik,Mir1896	0.0719742	0.9778	0.999787
4930471I20Rik	-0.0340936	0.9882	0.999787
4930473A02Rik	-0.194512	0.83375	0.999787
4930474H06Rik	0.202729	0.5877	0.999787
4930481A15Rik	0.0468738	0.9688	0.999787
4930481B07Rik	-0.1216	0.8289	0.999787
4930483K19Rik	0.28875	0.77525	0.999787
4930500J02Rik	0.0536837	0.9271	0.999787
4930500M09Rik	-0.105709	0.9511	0.999787
4930503L19Rik	-0.11016	0.6102	0.999787
4930505A04Rik	-0.458322	0.25585	0.999787
4930506C21Rik	0.107411	0.8325	0.999787
4930506M07Rik	-0.264975	0.1132	0.999787
4930512B01Rik	-0.35485	0.56145	0.999787
4930513N10Rik	0.40242	0.74135	0.999787
4930518I15Rik	0.329326	0.52845	0.999787
4930520O04Rik	-0.287232	0.6504	0.999787
4930523C07Rik	-0.251006	0.7341	0.999787
4930524J08Rik	0.313177	0.46305	0.999787
4930524O07Rik	-0.0683975	0.87845	0.999787
4930529M08Rik	0.254143	0.7232	0.999787
4930535I16Rik	-0.123854	0.89925	0.999787
4930538E20Rik	0.218585	0.77805	0.999787
4930538K18Rik,AU022252	-0.0545323	0.8978	0.999787
4930539E08Rik	0.329871	0.10365	0.999787
4930556I23Rik	0.416554	0.8977	0.999787
4930563E22Rik	-0.122336	0.75525	0.999787
4930570G19Rik	0.13164	0.62645	0.999787
4930579G18Rik	0.272556	0.825	0.999787
4930581F22Rik	-0.297005	0.51355	0.999787
4931403E22Rik	-0.0549951	0.89825	0.999787
4931406C07Rik	0.0114595	0.9537	0.999787
4931406P16Rik	-0.314477	0.38815	0.999787
4931414P19Rik	-0.0383455	0.89495	0.999787
4931415C17Rik	-0.038259	0.96595	0.999787
4931422A03Rik	0.255479	0.8584	0.999787
4931428F04Rik	0.066934	0.73395	0.999787
4932418E24Rik	-0.302929	0.3267	0.999787
4932427H20Rik	-0.188761	0.85515	0.999787
4932438A13Rik	0.0951689	0.7931	0.999787
4932438H23Rik	-0.0838014	0.8765	0.999787
4932442E05Rik	0.370308	0.3827	0.999787
4932443I19Rik	0.658448	0.1211	0.999787
4933400F03Rik	0.0844269	0.8132	0.999787
4933402D24Rik	0.277252	0.3872	0.999787
4933406I18Rik	-0.0768579	0.86515	0.999787
4933407K13Rik	-0.27102	0.37815	0.999787
4933407L21Rik	-0.170103	0.6354	0.999787
4933411K16Rik,Hoga1	0.271917	0.4864	0.999787
4933411K20Rik	-0.0281037	0.93285	0.999787
4933412A08Rik	-0.240485	0.70405	0.999787
4933413G19Rik,Foxm1	-0.237939	0.6915	0.999787
4933415A04Rik,Ccnjl	0.0859388	0.7833	0.999787
4933421O10Rik	-0.0656227	0.74885	0.999787
4933426M11Rik	0.103299	0.5202	0.999787
4933427D14Rik	0.0605848	0.83105	0.999787
4933427G23Rik	-0.642149	0.39215	0.999787
4933428G20Rik	-0.599272	0.4063	0.999787
4933431E20Rik	-0.00583566	0.98995	0.999787
4933439C10Rik	0.310587	0.2646	0.999787
4933439K11Rik	0.439459	0.47285	0.999787
4933440N22Rik	0.184899	0.83285	0.999787
5031425E22Rik	0.169417	0.39525	0.999787
5031439G07Rik	-0.361141	0.4872	0.999787
5033411D12Rik	-0.16418	0.5849	0.999787
5033430I15Rik	0.0844937	0.7885	0.999787
5330413P13Rik,Gm14282	0.282203	0.5808	0.999787
5330417C22Rik	0.037561	0.88215	0.999787
5330426P16Rik	-0.116772	0.71035	0.999787
5330434G04Rik	0.0323678	0.90215	0.999787
5330438D12Rik	0.240283	0.6429	0.999787
5330438I03Rik	0.346539	0.6206	0.999787
5430405H02Rik	0.0668984	0.85745	0.999787
5430417L22Rik	0.1086	0.50975	0.999787
5430435G22Rik	-0.492987	0.2454	0.999787
5530601H04Rik	0.298359	0.3638	0.999787
5730405O15Rik	-0.0743168	0.85995	0.999787
5730409E04Rik	0.0553752	0.72905	0.999787
5730455P16Rik	-0.0624518	0.75655	0.999787
5730480H06Rik	0.273858	0.732	0.999787
5730508B09Rik	-0.477119	0.10715	0.999787
5730522E02Rik	0.0270864	0.92525	0.999787
5730559C18Rik	-0.104865	0.75395	0.999787
5730577I03Rik	0.128972	0.77575	0.999787
5830403L16Rik	-0.0339803	0.889	0.999787
5830403M04Rik	0.089627	0.90875	0.999787
5830415F09Rik	0.378344	0.2028	0.999787
5830417I10Rik	0.0319265	0.87665	0.999787
5830418K08Rik	-0.326212	0.30505	0.999787
5830428H23Rik	0.052927	0.9414	0.999787
5830462I19Rik	0.0348362	0.93445	0.999787
5930403N24Rik	-0.118307	0.70855	0.999787
5930412G12Rik	0.0447486	0.9404	0.999787
6030419C18Rik	0.103178	0.53295	0.999787
6030458C11Rik	0.107806	0.50905	0.999787
6330403A02Rik	0.368804	0.2342	0.999787
6330403K07Rik	-0.102908	0.59795	0.999787
6330403L08Rik	0.284501	0.2829	0.999787
6330408A02Rik	-0.0143682	0.9607	0.999787
6330409D20Rik	-0.44639	0.54715	0.999787
6330416G13Rik	-0.58659	0.0559	0.999787
6330418K02Rik	0.265205	0.8202	0.999787
6430503K07Rik	-0.670066	0.56205	0.999787
6430550D23Rik	0.0575547	0.8982	0.999787
6430571L13Rik	-0.441646	0.1396	0.999787
6430573F11Rik	-0.0145086	0.95675	0.999787
6430628N08Rik	-0.0464593	0.87775	0.999787
6530403G13Rik,Ginm1	-0.0421448	0.89525	0.999787
6530409C15Rik	0.118339	0.8824	0.999787
6720401G13Rik	0.039755	0.8322	0.999787
6820408C15Rik	0.162352	0.5782	0.999787
8030443G20Rik	0.333829	0.7884	0.999787
8030453O22Rik	0.520713	0.6561	0.999787
8030462N17Rik	0.000640969	0.99605	0.999787
8430408G22Rik	-0.608545	0.4266	0.999787
8430410A17Rik	-0.0718966	0.9387	0.999787
8430419L09Rik	0.0368848	0.83265	0.999787
8430427H17Rik	0.0714142	0.7235	0.999787
8430429K09Rik	0.176255	0.55265	0.999787
9030617O03Rik	0.234041	0.52195	0.999787
9030624G23Rik	-0.0944005	0.83435	0.999787
9030624J02Rik	-0.144683	0.7951	0.999787
9130011E15Rik	-0.0220101	0.9149	0.999787
9130019P16Rik	-0.140437	0.8802	0.999787
9130020K20Rik	0.304757	0.3078	0.999787
9130221H12Rik	-0.00542386	0.9882	0.999787
9130401M01Rik,Zhx1	0.0384635	0.92785	0.999787
9230111E07Rik,Gm14321	-0.527341	0.3118	0.999787
9230112E08Rik	0.256561	0.2989	0.999787
9230115E21Rik	-0.103462	0.9261	0.999787
9330101J02Rik	0.186623	0.56145	0.999787
9330132A10Rik	0.135769	0.40995	0.999787
9330158H04Rik	-0.691639	0.40395	0.999787
9330159F19Rik	0.139755	0.3787	0.999787
9330162012Rik	0.0192931	0.9774	0.999787
9330171B17Rik	-0.363175	0.4034	0.999787
9330182L06Rik	-0.158094	0.34755	0.999787
9430008C03Rik,Gm23925,Gm26003	0.628578	0.12115	0.999787
9430015G10Rik	0.0498968	0.85445	0.999787
9430016H08Rik	0.0157931	0.9442	0.999787
9430020K01Rik	-0.10871	0.5593	0.999787
9430021M05Rik	0.123788	0.63295	0.999787
9430023L20Rik	0.124559	0.5139	0.999787
9430038I01Rik	-0.0432614	0.90625	0.999787
9430041J12Rik	0.0707801	0.9818	0.999787
9430069I07Rik	0.859532	0.7499	0.999787
9430091E24Rik	0.235308	0.7283	0.999787
9530068E07Rik	-0.114379	0.5076	0.999787
9530077C05Rik	0.209679	0.37625	0.999787
9630014M24Rik,Arhgap26	-0.0676724	0.84765	0.999787
9630028H03Rik	0.313938	0.82415	0.999787
9630033F20Rik	-0.107171	0.54255	0.999787
9830144P21Rik	0.112474	0.81715	0.999787
9930012K11Rik	-0.303742	0.45885	0.999787
9930021J03Rik	0.0385438	0.8593	0.999787
9930104L06Rik	0.152192	0.6197	0.999787
A030003K02Rik	0.0151812	0.9827	0.999787
A030009H04Rik	-0.248579	0.38745	0.999787
A130006I12Rik	-0.681748	0.84075	0.999787
A130010J15Rik,Irf6	-0.0140489	0.95795	0.999787
A130049A11Rik	0.0580791	0.92185	0.999787
A230005M16Rik	0.00824816	0.9916	0.999787
A230006K03Rik	0.10534	0.64685	0.999787
A230009B12Rik	-0.69789	0.41525	0.999787
A230046K03Rik	-0.0128553	0.9389	0.999787
A230050P20Rik	0.152978	0.46435	0.999787
A230056P14Rik,Gm15888	0.042422	0.93235	0.999787
A230065H16Rik	-0.0395789	0.9204	0.999787
A230072C01Rik	0.0275736	0.96515	0.999787
A230072E10Rik	-0.177998	0.8742	0.999787
A230083G16Rik	-0.136847	0.9509	0.999787
A230103J11Rik	0.0287849	0.96135	0.999787
A330008L17Rik	0.0737947	0.9067	0.999787
A330017A19Rik	0.233644	0.4609	0.999787
A330021E22Rik	0.238314	0.38635	0.999787
A330040F15Rik	0.182653	0.662	0.999787
A330041J22Rik	-0.305812	0.88295	0.999787
A330050B17Rik	-0.348554	0.57275	0.999787
A330050F15Rik	-0.373125	0.15095	0.999787
A330102I10Rik	0.216734	0.4138	0.999787
A430005L14Rik	-0.0288939	0.90045	0.999787
A430033K04Rik	0.0483854	0.8037	0.999787
A430035B10Rik	-0.351702	0.69885	0.999787
A430057M04Rik	-0.235733	0.77795	0.999787
A430104N18Rik	-0.235493	0.8289	0.999787
A430105I19Rik	-0.194918	0.3876	0.999787
A430108G06Rik	0.34471	0.3269	0.999787
A430110L20Rik	0.168656	0.54485	0.999787
A530017D24Rik	0.0194921	0.94555	0.999787
A530032D15Rik	0.0205403	0.948	0.999787
A530054K11Rik	-0.054276	0.79205	0.999787
A530058N18Rik,C130080G10Rik	-0.366401	0.2727	0.999787
A630001G21Rik	-0.33928	0.41715	0.999787
A630007B06Rik	-0.0574521	0.8437	0.999787
A630023P12Rik	0.766715	0.43555	0.999787
A630052C17Rik	0.126913	0.8391	0.999787
A630081J09Rik	0.154229	0.3996	0.999787
A730011C13Rik	0.0550109	0.94595	0.999787
A730017C20Rik	-0.195507	0.3279	0.999787
A730035I17Rik	0.789771	0.2342	0.999787
A730046J19Rik	0.39552	0.1472	0.999787
A730060N03Rik	-0.304284	0.6232	0.999787
A730071L15Rik	-0.0615121	0.95725	0.999787
A730081D07Rik	-0.10883	0.8573	0.999787
A730085K08Rik	-0.326676	0.3651	0.999787
A830011K09Rik	0.212722	0.87345	0.999787
A830012C17Rik	0.0214923	0.9444	0.999787
A830018L16Rik	0.35213	0.1306	0.999787
A830036E02Rik	0.395497	0.17815	0.999787
A830039N20Rik	0.272321	0.39495	0.999787
A830073O21Rik	-0.207222	0.6565	0.999787
A830080D01Rik	0.118063	0.6438	0.999787
A830082K12Rik,Gm8327	0.37329	0.4096	0.999787
A830092H15Rik	0.205747	0.39975	0.999787
A930004D18Rik	-0.373241	0.52695	0.999787
A930005H10Rik	0.0963757	0.77405	0.999787
A930017M01Rik	-0.281203	0.21225	0.999787
A930018M24Rik	-0.542335	0.14	0.999787
A930024E05Rik	-0.136295	0.8527	0.999787
A930028C08Rik	0.0224341	0.97545	0.999787
A930035D04Rik	0.117931	0.9553	0.999787
A930039A15Rik	0.018166	0.85625	0.999787
AA413626	-0.165585	0.93425	0.999787
AA414768	-0.0573776	0.82445	0.999787
AA415398	0.116357	0.8581	0.999787
AA465934	-0.0910503	0.7837	0.999787
AA467197	-5.97104	0.0588	0.999787
AA474331	0.0843674	0.66775	0.999787
AA986860	-0.113569	0.6614	0.999787
AA987161	-0.138835	0.53175	0.999787
Aaas	0.105173	0.59825	0.999787
Aacs	0.184212	0.36185	0.999787
Aaed1	-0.188904	0.4911	0.999787
Aagab	0.042311	0.7944	0.999787
Aak1	0.0966026	0.62805	0.999787
Aamdc	-0.112925	0.58865	0.999787
Aamp	0.0218799	0.8897	0.999787
Aanat	-0.243365	0.75435	0.999787
Aar2	0.038374	0.82925	0.999787
Aard	-0.29666	0.3229	0.999787
Aars	-0.139181	0.72295	0.999787
Aars2	0.0581626	0.74055	0.999787
Aarsd1,Ptges3l,RP23-124N11.3	0.0619023	0.807	0.999787
Aasdh	0.218591	0.47375	0.999787
Aasdhppt	0.0984122	0.57735	0.999787
Aass	0.24097	0.5464	0.999787
Aatf	-0.060589	0.77725	0.999787
Aatk	-0.426315	0.20145	0.999787
AB041806	0.0341376	0.9153	0.999787
Abat	-0.392656	0.16245	0.999787
Abca1	-0.412946	0.15695	0.999787
Abca2	-0.240088	0.57155	0.999787
Abca3	0.00627503	0.97245	0.999787
Abca5	-0.0566095	0.7422	0.999787
Abca7	-0.0696733	0.6873	0.999787
Abca8a	-0.669673	0.1264	0.999787
Abca8b	-0.0350724	0.83635	0.999787
Abca9	-0.126793	0.52085	0.999787
Abcb4	0.0277681	0.89755	0.999787
Abcb6	0.149588	0.5542	0.999787
Abcb7	-0.1068	0.51805	0.999787
Abcb8	-0.129831	0.52655	0.999787
Abcb9	-0.122748	0.55595	0.999787
Abcc1	0.0148256	0.93575	0.999787
Abcc10	0.0448329	0.89225	0.999787
Abcc3	-0.492237	0.22155	0.999787
Abcc4	0.0732177	0.71155	0.999787
Abcc5	0.166037	0.5714	0.999787
Abcc6	0.182835	0.6803	0.999787
Abcc8	-0.0704906	0.6922	0.999787
Abcc9	0.0170267	0.93275	0.999787
Abcd1	-0.0335706	0.85505	0.999787
Abcd2	-0.0980709	0.5741	0.999787
Abcd3	-0.0606435	0.8033	0.999787
Abcd4	-0.0984395	0.5961	0.999787
Abce1	0.0738001	0.64565	0.999787
Abcf1	-0.0181495	0.95565	0.999787
Abcf2	-0.0577468	0.71735	0.999787
Abcf3	-0.000452323	0.99815	0.999787
Abcg1	-0.18557	0.25595	0.999787
Abcg2	0.0500243	0.8499	0.999787
Abcg4	0.148228	0.5493	0.999787
Abhd1	0.238478	0.83555	0.999787
Abhd10	-0.128627	0.6279	0.999787
Abhd11	0.065258	0.74355	0.999787
Abhd12	-0.0395182	0.84445	0.999787
Abhd13	0.0814702	0.62605	0.999787
Abhd14a	0.105506	0.56455	0.999787
Abhd14b	-0.0187949	0.91765	0.999787
Abhd16a	-0.074718	0.72925	0.999787
Abhd17a	0.126433	0.43445	0.999787
Abhd17b	-0.0962204	0.56785	0.999787
Abhd17c	0.12676	0.48755	0.999787
Abhd2	0.178837	0.285	0.999787
Abhd5	-0.318163	0.2309	0.999787
Abhd6	0.0651521	0.709	0.999787
Abhd8	0.0456086	0.78055	0.999787
Abi1	0.076643	0.7824	0.999787
Abi2	0.142502	0.3925	0.999787
Abi3	-0.194587	0.62505	0.999787
Abi3bp	0.289999	0.2342	0.999787
Abl1	-0.17901	0.48445	0.999787
Abl2	0.0476215	0.8325	0.999787
Ablim1	0.165467	0.48295	0.999787
Ablim2	-0.151569	0.6326	0.999787
Ablim3	0.221023	0.19085	0.999787
Abr	0.10251	0.6887	0.999787
Abracl	0.0138343	0.9635	0.999787
Abt1	-0.00454744	0.98395	0.999787
Abtb1	0.0882956	0.60875	0.999787
Abtb2	-0.23367	0.2519	0.999787
AC020971.1	0.123565	0.9184	0.999787
AC025622.1	0.122063	0.66895	0.999787
AC025794.1,Gm22680,Gm22744,Gm23246,Gm24452,Gm24453,Gm25855,Gm25894,Snord22	-1.46318	0.2802	0.999787
AC027184.1	-0.554494	0.08495	0.999787
AC073562.1	0.215571	0.84955	0.999787
AC087901.1	-0.327664	0.22565	0.999787
AC092094.1	-0.207056	0.65335	0.999787
AC093341.1	-0.0545767	0.91435	0.999787
AC098726.1	0.0892751	0.9326	0.999787
AC098877.1	-0.223149	0.3457	0.999787
AC099930.1	0.0185793	0.9412	0.999787
AC099934.1	0.168496	0.36215	0.999787
AC100730.1	0.116399	0.9126	0.999787
AC100751.1	0.12696	0.8321	0.999787
AC102524.1	0.233235	0.79455	0.999787
AC102815.1	-0.162724	0.31245	0.999787
AC102860.1	-0.0238692	0.97505	0.999787
AC107641.1,Mir344g	0.33927	0.8584	0.999787
AC107744.1	0.32906	0.33365	0.999787
AC107837.1	0.369189	0.4957	0.999787
AC107846.1	-0.165835	0.85225	0.999787
AC108401.1	0.214895	0.42495	0.999787
AC108401.2	-0.207681	0.2876	0.999787
AC108434.1	-0.0452689	0.9002	0.999787
AC109221.1	-0.0125929	0.9939	0.999787
AC110573.1	0.183505	0.48865	0.999787
AC113309.1	-0.0833933	0.8525	0.999787
AC113320.1	0.219882	0.6962	0.999787
AC113484.1	0.264272	0.7422	0.999787
AC114539.1	0.0188729	0.9737	0.999787
AC114995.1	0.275475	0.32715	0.999787
AC115752.1	-0.0191033	0.9765	0.999787
AC116484.1	0.0416622	0.93785	0.999787
AC116732.1	-0.0568718	0.87085	0.999787
AC117547.1	-0.215331	0.50575	0.999787
AC117663.1	0.436457	0.22295	0.999787
AC118017.1	0.217061	0.58075	0.999787
AC118260.1	0.104657	0.633	0.999787
AC119189.1	0.377987	0.17505	0.999787
AC119212.1	-0.0722928	0.7297	0.999787
AC119809.1	0.17944	0.77965	0.999787
AC119846.1	0.268881	0.6267	0.999787
AC120136.1	0.00862429	0.97945	0.999787
AC120176.1	-0.13451	0.7732	0.999787
AC120378.1	-0.0176794	0.95665	0.999787
AC121292.1	0.226104	0.5658	0.999787
AC121499.1	0.190897	0.84075	0.999787
AC121599.1	-0.0587265	0.94565	0.999787
AC121821.1	0.0693262	0.7653	0.999787
AC121835.1	0.0488271	0.9582	0.999787
AC122013.1	0.152436	0.4058	0.999787
AC122200.1	-0.103526	0.8819	0.999787
AC122223.1	-0.0798741	0.82105	0.999787
AC122273.1	0.0885138	0.88985	0.999787
AC122371.1	0.151415	0.44535	0.999787
AC122808.1	-0.248313	0.47885	0.999787
AC122821.1	-0.135954	0.4043	0.999787
AC122821.2	0.014249	0.9569	0.999787
AC122863.1	-0.231313	0.5529	0.999787
AC122919.1	0.61449	0.77315	0.999787
AC123608.1,Mir1895	-0.0820555	0.96425	0.999787
AC123687.1	0.0981627	0.58565	0.999787
AC123699.1	-0.0327213	0.9706	0.999787
AC123857.1	0.362401	0.3445	0.999787
AC124169.1	0.233516	0.903	0.999787
AC124191.1	-0.0182133	0.97085	0.999787
AC124550.2	-0.201196	0.8615	0.999787
AC124756.1	-0.238919	0.437	0.999787
AC124762.1	0.107135	0.92075	0.999787
AC125169.1	-0.0914606	0.9318	0.999787
AC125223.2	-0.0590778	0.87985	0.999787
AC125483.1	-0.0093867	0.9926	0.999787
AC126026.1	0.103648	0.9714	0.999787
AC127580.1	-0.185853	0.9198	0.999787
AC129021.1	-0.277113	0.917	0.999787
AC129021.2	0.129032	0.8598	0.999787
AC129563.1	0.307513	0.32535	0.999787
AC130210.1	0.265338	0.50515	0.999787
AC130214.1	-0.204192	0.57565	0.999787
AC131744.1	0.00653558	0.76245	0.999787
AC131756.1	0.127136	0.5519	0.999787
AC131759.1	0.147297	0.72625	0.999787
AC131761.1	0.083078	0.90485	0.999787
AC131980.1	-0.0210311	0.9706	0.999787
AC132347.1	0.0565544	0.876	0.999787
AC132945.1	0.0637203	0.97195	0.999787
AC133183.1	0.567683	0.29425	0.999787
AC133646.1	0.183218	0.76595	0.999787
AC134530.1	-0.254902	0.6613	0.999787
AC134537.1	0.0222424	0.9633	0.999787
AC134826.1	-0.208569	0.67185	0.999787
AC134910.1	0.0109824	0.98345	0.999787
AC135354.1	-0.228361	0.80205	0.999787
AC136746.1	-0.10365	0.7091	0.999787
AC136976.1	0.0573219	0.81065	0.999787
AC137123.1	-0.0429258	0.89025	0.999787
AC137525.1	0.0850761	0.90765	0.999787
AC137678.1	0.410409	0.6066	0.999787
AC137938.1	0.0990756	0.76435	0.999787
AC138229.1	0.232034	0.6409	0.999787
AC140190.1	0.225596	0.9332	0.999787
AC140293.1	-0.00801083	0.99325	0.999787
AC140326.1	-0.261929	0.74205	0.999787
AC140327.1	-0.0415958	0.92145	0.999787
AC140410.1	0.0774982	0.89915	0.999787
AC140416.1	-0.470372	0.64325	0.999787
AC140457.1	-0.0399376	0.89375	0.999787
AC141473.1	-0.266003	0.69535	0.999787
AC141882.1	0.0209083	0.96175	0.999787
AC142101.1	0.0970759	0.7081	0.999787
AC144852.1	0.302266	0.85895	0.999787
AC147987.1	0.220864	0.2456	0.999787
AC148328.2	-0.923649	0.27635	0.999787
AC148981.1	-0.0360448	0.8885	0.999787
AC149052.1	-0.00995725	0.98825	0.999787
AC149090.1	0.250113	0.1906	0.999787
AC152063.1	0.124477	0.97735	0.999787
AC152453.1	-0.240387	0.92865	0.999787
AC153506.1	0.0858489	0.6101	0.999787
AC153516.1	0.300641	0.68445	0.999787
AC153525.1	0.10057	0.95865	0.999787
AC153569.1	-0.0242297	0.98925	0.999787
AC153830.1	0.157891	0.62435	0.999787
AC153860.1	0.372574	0.7999	0.999787
AC153872.1	0.0284733	0.9742	0.999787
AC153919.1	-0.119276	0.7165	0.999787
AC154200.1	0.150758	0.74915	0.999787
AC154378.1	-0.204288	0.5183	0.999787
AC154449.1	-0.199488	0.81345	0.999787
AC154486.1	0.000541032	0.98555	0.999787
AC154625.1	0.106458	0.88165	0.999787
AC154731.1	-0.0124055	0.97255	0.999787
AC154811.1	-0.139694	0.92445	0.999787
AC154910.1	-0.158623	0.8945	0.999787
AC154910.2	-0.484308	0.6053	0.999787
AC155258.1	0.579303	0.06005	0.999787
AC156028.1	-0.18417	0.5606	0.999787
AC157213.1	-0.248139	0.7776	0.999787
AC157572.1	-0.584766	0.7375	0.999787
AC157896.1	0.346751	0.19725	0.999787
AC158135.1	-0.363146	0.8995	0.999787
AC158662.1	-0.0302937	0.9167	0.999787
AC158928.1	0.0670332	0.90685	0.999787
AC158956.1	-0.274619	0.26355	0.999787
AC158975.1	0.0710484	0.7454	0.999787
AC158993.1	0.278937	0.80725	0.999787
AC158998.1	-0.0651362	0.7928	0.999787
AC159277.1	-0.288875	0.8987	0.999787
AC159313.1	-0.109571	0.69925	0.999787
AC159314.1	0.356037	0.34495	0.999787
AC159318.1	0.0454447	0.8988	0.999787
AC159633.1	0.165627	0.8509	0.999787
AC160757.1	0.128178	0.8331	0.999787
AC161165.1	0.278765	0.894	0.999787
AC161167.1	0.00433773	0.9937	0.999787
AC161229.1	0.234102	0.7183	0.999787
AC161511.1	-0.0680749	0.81335	0.999787
AC161534.1	-0.0269801	0.9436	0.999787
AC161601.1	0.314016	0.2751	0.999787
AC161602.1	0.514158	0.87845	0.999787
AC161812.1	0.358564	0.1448	0.999787
AC162936.1	0.0258901	0.93635	0.999787
AC163094.1	0.0664986	0.81075	0.999787
AC163282.1	0.0618266	0.79645	0.999787
AC163357.1	0.167588	0.435	0.999787
AC163623.1	-0.0393883	0.96725	0.999787
AC163666.1,Gm23017	-0.160267	0.83185	0.999787
AC163677.1	-0.168082	0.36745	0.999787
AC163747.1	0.115062	0.92255	0.999787
AC164430.1	-0.248196	0.8341	0.999787
AC164431.1	0.45302	0.60105	0.999787
AC164548.1	-0.100478	0.7873	0.999787
AC165080.1	0.036351	0.87225	0.999787
AC165246.1	-0.0138041	0.96195	0.999787
AC166052.1	-0.134044	0.583	0.999787
AC167018.1	0.403072	0.73615	0.999787
AC167537.1	-0.167644	0.78125	0.999787
AC168090.1	-0.189013	0.56365	0.999787
AC169129.1	-0.0368048	0.96885	0.999787
AC170752.1	0.0863636	0.6774	0.999787
AC170864.1	0.21522	0.4931	0.999787
AC209577.1	0.484932	0.79845	0.999787
Acaa1a	-0.0694791	0.841	0.999787
Acaa2	0.144133	0.42325	0.999787
Acaca	-0.2452	0.7463	0.999787
Acacb	0.369102	0.43125	0.999787
Acad10	0.18165	0.7446	0.999787
Acad11,Nphp3	0.132673	0.7094	0.999787
Acad8	0.300311	0.21185	0.999787
Acad9	-0.0781125	0.72725	0.999787
Acadl	-0.109531	0.52985	0.999787
Acadm	0.0657058	0.76325	0.999787
Acads	-0.103364	0.7257	0.999787
Acadsb	0.147204	0.9173	0.999787
Acadvl	-0.0830778	0.73355	0.999787
Acap2	0.0255935	0.87095	0.999787
Acap3	0.297523	0.27615	0.999787
Acat1	-0.171322	0.5034	0.999787
Acat2	-0.132922	0.4577	0.999787
Acat3	0.000620206	0.9989	0.999787
Acbd3	-0.0773825	0.643	0.999787
Acbd4	0.0647259	0.7643	0.999787
Acbd5	-0.114996	0.5363	0.999787
Acbd6	-0.00466758	0.9777	0.999787
Accs	-0.114346	0.72565	0.999787
Acd	0.126551	0.63135	0.999787
Acer2	-0.206948	0.4437	0.999787
Acer3	-0.242307	0.60215	0.999787
Ache	-0.371967	0.3507	0.999787
Acin1	0.172991	0.54105	0.999787
Acly	-0.328572	0.15665	0.999787
Acn9	-0.181556	0.38755	0.999787
Aco1	-0.149743	0.52965	0.999787
Aco2	-0.0753428	0.7489	0.999787
Acot1	0.189584	0.4681	0.999787
Acot11	-0.0800885	0.6998	0.999787
Acot13	-0.00174992	0.9921	0.999787
Acot2	0.19795	0.4556	0.999787
Acot6	-0.113158	0.6196	0.999787
Acot7	-0.123553	0.4553	0.999787
Acot8	0.00281661	0.9944	0.999787
Acot9	0.0261303	0.9053	0.999787
Acox1	-0.00596511	0.97445	0.999787
Acox3	-0.0820065	0.74085	0.999787
Acp1	0.0862937	0.64495	0.999787
Acp2	0.0262316	0.92485	0.999787
Acp6	0.00496154	0.9814	0.999787
Acpl2	0.29782	0.27505	0.999787
Acpt	-0.072867	0.93325	0.999787
Acr	-0.0916855	0.7711	0.999787
Acrbp,Ing4	0.0553533	0.7738	0.999787
Acsbg1	-0.150036	0.4288	0.999787
Acsf2	0.0249581	0.91135	0.999787
Acsl1	-0.138626	0.65965	0.999787
Acsl3,Utp14b	-0.110724	0.60975	0.999787
Acsl4	0.247065	0.4705	0.999787
Acsl5	0.1553	0.3564	0.999787
Acsl6	-0.165629	0.54935	0.999787
Acss1	-0.10635	0.6107	0.999787
Acss2	-0.00218046	0.9959	0.999787
Acta2	0.144486	0.48965	0.999787
Actb	-0.044093	0.8942	0.999787
Actg1	0.0110014	0.9533	0.999787
Actl10	0.216926	0.76165	0.999787
Actl6a	0.0885651	0.87095	0.999787
Actl6b	0.166069	0.45635	0.999787
Actn1	0.114187	0.5229	0.999787
Actn2	0.138116	0.5425	0.999787
Actn4	0.119778	0.5667	0.999787
Actr10	-0.0278875	0.8593	0.999787
Actr1a	-0.0807747	0.61585	0.999787
Actr1b	0.120369	0.6081	0.999787
Actr2	-0.0160397	0.92575	0.999787
Actr3	0.0335169	0.8318	0.999787
Actr3b	0.132807	0.41785	0.999787
Actr6	0.0301989	0.8779	0.999787
Actr8	-0.0428949	0.78935	0.999787
Acvr1	-0.0786543	0.6823	0.999787
Acvr1b	0.0700945	0.661	0.999787
Acvr1c	0.112968	0.6467	0.999787
Acvr2a	0.256804	0.4789	0.999787
Acvr2b	0.0501229	0.82695	0.999787
Acvrl1	0.194093	0.5007	0.999787
Acy3	-0.117475	0.73105	0.999787
Acyp1	-0.0427748	0.8539	0.999787
Acyp2	-0.375341	0.07995	0.999787
Adal	0.133435	0.5963	0.999787
Adam10	0.00514002	0.97595	0.999787
Adam11	0.219568	0.41105	0.999787
Adam12	-0.071862	0.8769	0.999787
Adam15	0.136999	0.53515	0.999787
Adam17	-0.11836	0.67485	0.999787
Adam19	0.14368	0.50055	0.999787
Adam1a,Mapkapk5	0.152433	0.75355	0.999787
Adam22	0.214436	0.5663	0.999787
Adam23	-0.0283098	0.90025	0.999787
Adam33	0.292451	0.39065	0.999787
Adam8	0.28965	0.51705	0.999787
Adam9	-0.0894942	0.58605	0.999787
Adamts1	0.0871385	0.75255	0.999787
Adamts10	0.0971346	0.6425	0.999787
Adamts15	0.361962	0.125	0.999787
Adamts16	-0.249738	0.2469	0.999787
Adamts17	-0.441802	0.25975	0.999787
Adamts18	0.105452	0.67655	0.999787
Adamts2	-0.361413	0.19075	0.999787
Adamts20	-0.00753497	0.97275	0.999787
Adamts3	-0.155143	0.40715	0.999787
Adamts6	-0.248885	0.22665	0.999787
Adamts8	0.382293	0.21695	0.999787
Adamts9	-0.00147903	0.99595	0.999787
Adamtsl1	0.0140769	0.96565	0.999787
Adamtsl2	0.375066	0.32785	0.999787
Adamtsl5	-0.0757661	0.8847	0.999787
Adap1	-0.0339504	0.86675	0.999787
Adap2	0.0219995	0.9286	0.999787
Adar	-0.0416917	0.85685	0.999787
Adarb1	-0.0474208	0.8342	0.999787
Adarb2	-0.168532	0.34425	0.999787
Adat1	-0.0471912	0.8241	0.999787
Adat2	-0.0683557	0.86775	0.999787
Adat3,Scamp4	0.00484057	0.97715	0.999787
Adc	0.0906937	0.6395	0.999787
Adck1	-0.092056	0.59105	0.999787
Adck2,Ndufb2	0.0605444	0.8859	0.999787
Adck3	-0.0649327	0.94855	0.999787
Adck4,Numbl	0.281289	0.21445	0.999787
Adck5	0.433437	0.32545	0.999787
Adcy1	0.362292	0.12025	0.999787
Adcy2	-0.0168822	0.91665	0.999787
Adcy3	0.150799	0.6244	0.999787
Adcy4	0.08942	0.732	0.999787
Adcy5	-0.109992	0.7394	0.999787
Adcy6	0.249872	0.1317	0.999787
Adcy8	-0.194861	0.3487	0.999787
Adcy9	0.074323	0.6568	0.999787
Adcyap1	0.443466	0.089	0.999787
Adcyap1r1	-0.0720996	0.7143	0.999787
Add1	-0.0572132	0.83285	0.999787
Add2	0.134509	0.41225	0.999787
Add3	0.132774	0.3986	0.999787
Adh5	-0.0538866	0.7569	0.999787
Adhfe1	-0.0656369	0.92625	0.999787
Adi1	-0.137861	0.52185	0.999787
Adipor1	-0.198965	0.258	0.999787
Adipor2	-0.161603	0.3371	0.999787
Adk	-0.100967	0.55425	0.999787
Adnp,Dpm1	-0.0701355	0.8419	0.999787
Adnp2	0.0646912	0.7021	0.999787
Adora1	0.135907	0.43245	0.999787
Adora2a	-0.160474	0.5817	0.999787
Adora2b	0.0937384	0.731	0.999787
Adpgk	0.0285298	0.87915	0.999787
Adprh	-0.0273778	0.86265	0.999787
Adprhl2	0.0423978	0.82885	0.999787
Adprm	-0.11257	0.70165	0.999787
Adra1a	0.0457408	0.81385	0.999787
Adra1b	-0.410591	0.09525	0.999787
Adra2a	0.159387	0.3747	0.999787
Adra2c	0.160864	0.38815	0.999787
Adrb1	0.174585	0.36075	0.999787
Adrb3	0.0153678	0.9639	0.999787
Adrbk1	0.0566965	0.8387	0.999787
Adrbk2	0.326378	0.05115	0.999787
Adrm1	0.0313727	0.8789	0.999787
Adsl	-0.0212981	0.9171	0.999787
Adss	-0.0453792	0.7793	0.999787
Aebp1	-0.265569	0.3242	0.999787
Aebp2	0.0461143	0.8361	0.999787
Aen	-0.062274	0.81985	0.999787
Aes	-0.0833209	0.6392	0.999787
AF251705	-0.241707	0.4284	0.999787
AF357355,DQ267100,Gm23508,Gm24895,Rian	0.430392	0.5326	0.999787
AF357399	0.614134	0.75785	0.999787
AF529169	-0.50638	0.05345	0.999787
Afap1	-0.106908	0.5459	0.999787
Afap1l1	-0.215983	0.2485	0.999787
Afap1l2	0.0429961	0.848	0.999787
Aff1	0.00329402	0.98755	0.999787
Aff2	-0.0238827	0.9088	0.999787
Aff3	0.00135579	0.994	0.999787
Aff4	0.0214602	0.9526	0.999787
Afg3l2	0.0110041	0.94395	0.999787
Afmid,Gm20708,Syngr2	-0.0527619	0.88115	0.999787
Aftph	-0.222379	0.45695	0.999787
Aga	-0.10119	0.70555	0.999787
Agap1	-0.0612805	0.7112	0.999787
Agap2	0.343301	0.20965	0.999787
Agap3	0.168209	0.29625	0.999787
Agbl2	0.278427	0.3775	0.999787
Agbl3	-0.040736	0.8785	0.999787
Agbl4	0.222534	0.44995	0.999787
Agbl5	-0.0742918	0.7795	0.999787
Agfg1	0.0583687	0.7208	0.999787
Agfg2	0.020453	0.9064	0.999787
Aggf1	0.0295975	0.85065	0.999787
Agk	-0.0273339	0.88235	0.999787
Agl	-0.207678	0.2444	0.999787
Agmo	-0.136421	0.5622	0.999787
Ago1	-0.0887772	0.68325	0.999787
Ago2	0.099325	0.5416	0.999787
Ago2	0.144471	0.6279	0.999787
Ago3	-0.0736953	0.83125	0.999787
Ago4	-0.0414991	0.84905	0.999787
Agpat1	0.0519252	0.79895	0.999787
Agpat2	0.195342	0.86215	0.999787
Agpat3	-0.12198	0.61045	0.999787
Agpat4	-0.213529	0.2742	0.999787
Agpat5	-0.113562	0.5345	0.999787
Agpat6	-0.00578988	0.97075	0.999787
Agpat9	-0.537354	0.32865	0.999787
Agphd1	-0.285174	0.254	0.999787
Agps	0.0104153	0.97415	0.999787
Agrn	0.0273951	0.9169	0.999787
Agtpbp1	0.098683	0.8464	0.999787
Agtr2	0.313386	0.7005	0.999787
Agtrap	-0.678414	0.45315	0.999787
Agxt2,Gm21973,Prlr	0.834194	0.10815	0.999787
Agxt2l1	-0.34524	0.1298	0.999787
Agxt2l2	0.314404	0.57005	0.999787
Ahctf1,Gm1305	0.0729035	0.7952	0.999787
Ahcy	-0.458682	0.12635	0.999787
Ahcyl1	-0.0913417	0.71005	0.999787
Ahcyl2	0.0126389	0.97825	0.999787
Ahdc1	0.125495	0.65895	0.999787
Ahi1	0.0930587	0.6964	0.999787
Ahnak	0.286778	0.28215	0.999787
Ahr	0.333045	0.27415	0.999787
Ahsa1	-4.78568e-05	0.999	0.999787
Ahsa2	0.0562715	0.91025	0.999787
AI118078	0.188344	0.408	0.999787
AI314180	-0.0242725	0.93125	0.999787
AI413582	0.0435939	0.8685	0.999787
AI429214	0.210588	0.48555	0.999787
AI462493	0.026621	0.8979	0.999787
AI464131	-0.0286983	0.86595	0.999787
AI467606	0.11159	0.73495	0.999787
AI480526	0.103972	0.7847	0.999787
AI504432	-0.0310521	0.87	0.999787
AI593442	-0.133887	0.4596	0.999787
AI597468	0.00138745	0.9934	0.999787
AI597479	-0.0366211	0.8257	0.999787
AI606181	0.0600038	0.8018	0.999787
AI606473	-1.1485	0.0738	0.999787
AI837181	-0.0557668	0.74065	0.999787
AI846148	0.237828	0.1724	0.999787
AI848285	-0.495742	0.0728	0.999787
AI854703	-0.195118	0.2623	0.999787
AI987944	-0.0949317	0.69985	0.999787
Aida	0.0691222	0.7836	0.999787
Aif1	-0.348691	0.20665	0.999787
Aif1l	-0.967517	0.07205	0.999787
Aifm1	-0.050569	0.8012	0.999787
Aifm2	0.0204927	0.96005	0.999787
Aifm3	0.112521	0.6353	0.999787
Aig1	-0.237428	0.2412	0.999787
Aim1l	0.449386	0.2807	0.999787
Aim2	-0.322139	0.9161	0.999787
Aimp1	-0.0566911	0.7373	0.999787
Aimp2	-0.0786384	0.83495	0.999787
Airn	0.163761	0.87755	0.999787
Ajap1	0.161658	0.5207	0.999787
AK010878,Gm20604,Itpk1,Moap1	0.0688022	0.7589	0.999787
Ak1,Eng	0.0162984	0.95685	0.999787
AK129341	-0.0986367	0.5991	0.999787
Ak2	0.0506487	0.80865	0.999787
Ak3	-0.0247869	0.92565	0.999787
Ak4	0.42007	0.09085	0.999787
Ak5	0.482155	0.09755	0.999787
Ak8	0.776283	0.05295	0.999787
Akap1	-0.0271653	0.8878	0.999787
Akap10	-0.0289264	0.872	0.999787
Akap11	0.105449	0.56165	0.999787
Akap13	0.313215	0.17195	0.999787
Akap17b	-0.0215117	0.91215	0.999787
Akap2,Gm20459,Palm2	0.0140562	0.9539	0.999787
Akap5	-0.0892193	0.6582	0.999787
Akap6	0.0298697	0.86255	0.999787
Akap7	0.073588	0.7746	0.999787
Akap8	0.0974261	0.5409	0.999787
Akap8l	0.147347	0.35595	0.999787
Akap9	0.0710866	0.8641	0.999787
Akip1	-0.202358	0.6083	0.999787
Akirin1	-0.0614228	0.82385	0.999787
Akirin2	0.108977	0.51245	0.999787
Akna	-0.0882074	0.7049	0.999787
Akr1a1	0.0176385	0.92025	0.999787
Akr1b10	-0.131182	0.52235	0.999787
Akr1b3	-0.0788973	0.6875	0.999787
Akr1c14	-0.215498	0.6554	0.999787
Akr1e1	0.0772382	0.78765	0.999787
Akr7a5	0.00759157	0.96735	0.999787
Akt1	0.0028007	0.9883	0.999787
Akt2	-0.00515872	0.98355	0.999787
Akt3	0.156647	0.4129	0.999787
Aktip	-0.2164	0.42285	0.999787
AL513014.1	0.0908752	0.91825	0.999787
AL589650.1	-0.163092	0.6447	0.999787
AL591113.1	-0.0695853	0.92655	0.999787
AL593853.1	0.166756	0.95015	0.999787
AL603843.1	0.0498553	0.9803	0.999787
AL606962.1	0.404418	0.3893	0.999787
AL607072.1	0.0626097	0.8259	0.999787
AL607123.1	0.0250768	0.9562	0.999787
AL645470.1	0.1226	0.83905	0.999787
AL645646.1	-0.0261829	0.91795	0.999787
AL662835.1	-0.067853	0.91665	0.999787
AL663030.1	0.0944655	0.7281	0.999787
AL669855.1	0.0578787	0.90915	0.999787
AL669948.1	-0.0296334	0.9175	0.999787
AL670236.1	-0.479037	0.135	0.999787
AL672219.1	0.00845807	0.9828	0.999787
AL672246.1	-0.0805545	0.86965	0.999787
AL672268.1	0.0563674	0.79565	0.999787
AL672276.1	-0.223914	0.82055	0.999787
AL672276.2	0.174898	0.8916	0.999787
AL714024.1	-0.129058	0.94435	0.999787
AL731670.1	0.145332	0.93635	0.999787
AL732311.1,Snora17,Snora43	-0.814954	0.4158	0.999787
AL732590.1	0.152265	0.37915	0.999787
AL772299.1	-0.0655261	0.8513	0.999787
AL807833.1	0.0658992	0.9645	0.999787
AL833775.1	0.0130285	0.9928	0.999787
AL845162.1	0.281203	0.77955	0.999787
AL845483.1	0.469625	0.5727	0.999787
AL929563.1	-0.0341059	0.85115	0.999787
Alad	-0.11909	0.5262	0.999787
Alas1	0.0564634	0.765	0.999787
Alas2	0.00740249	0.99235	0.999787
Alcam	0.154269	0.486	0.999787
Aldh16a1	-0.21988	0.6477	0.999787
Aldh18a1	0.249198	0.4104	0.999787
Aldh1a2	-0.47181	0.10955	0.999787
Aldh1b1	-0.062733	0.85355	0.999787
Aldh1l1	0.0257151	0.90345	0.999787
Aldh1l2	-0.251648	0.3971	0.999787
Aldh2	-0.051177	0.7895	0.999787
Aldh3a2	-0.151346	0.41975	0.999787
Aldh3b1	-0.451665	0.06645	0.999787
Aldh3b2	0.527735	0.094	0.999787
Aldh4a1,Gm21969,Iffo2,Tas1r2	-0.0392051	0.82155	0.999787
Aldh5a1	-0.165833	0.3361	0.999787
Aldh6a1	-0.040206	0.8158	0.999787
Aldh7a1	-0.121047	0.5966	0.999787
Aldh9a1	-0.12129	0.46535	0.999787
Aldoa	0.0318475	0.896	0.999787
Aldob	0.394955	0.22405	0.999787
Aldoc	0.028165	0.9162	0.999787
Alg1	-0.118503	0.63455	0.999787
Alg10b	0.0953112	0.56755	0.999787
Alg11	-0.00647099	0.9804	0.999787
Alg12	-0.119508	0.62205	0.999787
Alg13	0.446734	0.2502	0.999787
Alg14	-0.191733	0.42665	0.999787
Alg2	-0.0103481	0.9663	0.999787
Alg3	-0.0997787	0.7232	0.999787
Alg5	-0.000345123	0.9988	0.999787
Alg6	0.000869003	0.9974	0.999787
Alg8	0.0117429	0.96875	0.999787
Alg9	0.199014	0.68105	0.999787
Alk	-0.365019	0.06315	0.999787
Alkbh2	-0.142366	0.63565	0.999787
Alkbh3,RP23-375N21.5	0.0968339	0.596	0.999787
Alkbh4	-0.0436433	0.88405	0.999787
Alkbh5	-0.13858	0.5275	0.999787
Alkbh6	0.0314769	0.86615	0.999787
Alkbh7	0.0360437	0.8716	0.999787
Alkbh8	0.0103741	0.9551	0.999787
Alms1	0.157611	0.4198	0.999787
Alox5	-0.744757	0.0692	0.999787
Alox5ap	-0.904981	0.24	0.999787
Aloxe3	0.329396	0.44485	0.999787
Alpk1	0.0485698	0.88555	0.999787
Alpl	0.0384389	0.9105	0.999787
Als2,Mpp4	0.0515493	0.8454	0.999787
Als2cl	-0.274358	0.3893	0.999787
Alyref	0.0310298	0.9012	0.999787
Alyref2	-0.261023	0.3766	0.999787
Amacr	0.193036	0.38415	0.999787
Ambra1	0.0857072	0.8392	0.999787
Amd1	-0.0918191	0.58795	0.999787
Amdhd2	-0.0532725	0.8083	0.999787
Amer1	0.0335407	0.86585	0.999787
Amer2	0.0525075	0.7532	0.999787
Amer3	0.161522	0.3336	0.999787
Amfr	-0.0169054	0.9467	0.999787
Amh	0.406782	0.2312	0.999787
Amhr2	-0.672857	0.24865	0.999787
Amigo1	-0.039224	0.8606	0.999787
Amigo2	-0.0649246	0.77985	0.999787
Amigo3	0.336231	0.58675	0.999787
Ammecr1l	0.0176781	0.92695	0.999787
Amn	-0.252266	0.3453	0.999787
Amn1	-0.137236	0.6188	0.999787
Amot	-0.0241957	0.89675	0.999787
Amotl1	0.0116894	0.95215	0.999787
Amotl2	-0.472138	0.09775	0.999787
Ampd2	0.00638222	0.9777	0.999787
Ampd3	-0.0879025	0.7935	0.999787
Amph	0.22102	0.2127	0.999787
Amt	0.218164	0.31815	0.999787
Amy1,Rnpc3	0.162245	0.40345	0.999787
Amz1	0.19763	0.70665	0.999787
Amz2	-0.00535835	0.98685	0.999787
Anapc1	0.0501965	0.8701	0.999787
Anapc10	-0.0795309	0.7356	0.999787
Anapc11	-0.0244924	0.8948	0.999787
Anapc13	-0.179523	0.64305	0.999787
Anapc15	-0.605702	0.14825	0.999787
Anapc16	0.133104	0.57005	0.999787
Anapc2	-0.0816477	0.68995	0.999787
Anapc4	0.0248971	0.91035	0.999787
Anapc5	0.158466	0.33025	0.999787
Anapc7	0.0583016	0.95985	0.999787
Ang,Rnase4	-0.277963	0.16255	0.999787
Angel1	-0.153085	0.6086	0.999787
Angel2	-0.103891	0.63835	0.999787
Angpt1	0.166261	0.5247	0.999787
Angptl2	0.691789	0.42075	0.999787
Angptl4	-0.06059	0.88005	0.999787
Angptl6	0.116756	0.7958	0.999787
Ank	-0.0756684	0.74655	0.999787
Ank1	-0.448765	0.3066	0.999787
Ank2	0.101754	0.8126	0.999787
Ank3	-0.116569	0.78625	0.999787
Ankdd1a	0.093507	0.74455	0.999787
Ankdd1b	0.0353292	0.8658	0.999787
Ankef1,BC034902	0.175942	0.64255	0.999787
Ankfy1	0.0834504	0.7448	0.999787
Ankhd1,Eif4ebp3	0.119299	0.66035	0.999787
Ankib1	-0.113553	0.48415	0.999787
Ankle2	-0.003319	0.9828	0.999787
Ankmy2	0.0344722	0.83205	0.999787
Ankra2	0.0464583	0.82635	0.999787
Ankrd10	0.106071	0.51455	0.999787
Ankrd12	0.272108	0.3169	0.999787
Ankrd13a	-0.231067	0.3828	0.999787
Ankrd13b	0.121448	0.49175	0.999787
Ankrd13c	0.0880997	0.6004	0.999787
Ankrd13d	0.0659386	0.7726	0.999787
Ankrd16	0.133822	0.5736	0.999787
Ankrd17	-0.0198681	0.90655	0.999787
Ankrd23	0.192433	0.44595	0.999787
Ankrd24	-0.0952205	0.70765	0.999787
Ankrd26	-0.0197408	0.90815	0.999787
Ankrd27	0.169795	0.31985	0.999787
Ankrd28	-0.093016	0.5604	0.999787
Ankrd29	-0.0731353	0.78915	0.999787
Ankrd32	0.11314	0.68555	0.999787
Ankrd33b	0.39958	0.05865	0.999787
Ankrd34a	0.167588	0.2999	0.999787
Ankrd34b	-0.341935	0.08095	0.999787
Ankrd34c	0.0374348	0.8849	0.999787
Ankrd35	0.277512	0.23045	0.999787
Ankrd37	-0.450794	0.4067	0.999787
Ankrd39	-0.0299044	0.8917	0.999787
Ankrd40	-0.232171	0.28085	0.999787
Ankrd42	0.206043	0.40965	0.999787
Ankrd44	-0.0307813	0.90935	0.999787
Ankrd45	0.162592	0.4191	0.999787
Ankrd46	-0.0292201	0.8648	0.999787
Ankrd49	-0.0614958	0.7808	0.999787
Ankrd50	-0.076424	0.8008	0.999787
Ankrd52	0.0989685	0.6784	0.999787
Ankrd53	0.266602	0.41735	0.999787
Ankrd54	0.137719	0.5536	0.999787
Ankrd55	-0.505906	0.0546	0.999787
Ankrd6	-0.0726817	0.67475	0.999787
Ankrd61	-0.082713	0.909	0.999787
Ankrd63	-0.0207012	0.91475	0.999787
Ankrd9	-0.0384837	0.8994	0.999787
Anks1	-0.14885	0.38765	0.999787
Anks1b	-0.0156149	0.97205	0.999787
Anks3	0.0886763	0.58955	0.999787
Anks6	0.162817	0.48855	0.999787
Ankzf1	0.121262	0.61365	0.999787
Ano1	-0.348408	0.3933	0.999787
Ano10	-0.113175	0.54005	0.999787
Ano2	-0.408176	0.2672	0.999787
Ano3	0.00184887	0.9945	0.999787
Ano4	-0.0722226	0.76855	0.999787
Ano6	0.189191	0.2601	0.999787
Ano8	0.0560392	0.79505	0.999787
Anp32a	0.112703	0.62075	0.999787
Anp32b	-0.0544523	0.74045	0.999787
Anp32e	-0.0492041	0.86055	0.999787
Anpep	0.0370947	0.9135	0.999787
Antxr1	0.11852	0.51035	0.999787
Anxa1	-0.309448	0.49635	0.999787
Anxa11	0.3779	0.1065	0.999787
Anxa2	0.106309	0.68715	0.999787
Anxa3	-0.187485	0.39925	0.999787
Anxa4	0.0758913	0.78815	0.999787
Anxa5	-0.244645	0.14815	0.999787
Anxa6	-0.112517	0.4906	0.999787
Anxa7	0.0749556	0.63315	0.999787
Anxa9	0.431854	0.6476	0.999787
Aoc2	0.403482	0.0966	0.999787
Aox1	0.343718	0.12205	0.999787
Ap1ar	-0.103061	0.53225	0.999787
Ap1b1	0.0545919	0.82225	0.999787
Ap1g1	0.0638744	0.8786	0.999787
Ap1g1	0.092706	0.69015	0.999787
Ap1g2	0.20646	0.6702	0.999787
Ap1m1	0.0702106	0.69445	0.999787
Ap1s1	0.0555187	0.80095	0.999787
Ap1s2	-0.231031	0.1785	0.999787
Ap1s3	-0.728749	0.21035	0.999787
Ap2a1	0.0445673	0.8734	0.999787
Ap2a2	0.207957	0.24645	0.999787
Ap2b1	0.0100926	0.9561	0.999787
Ap2m1	0.0360729	0.8731	0.999787
Ap2s1	0.0973727	0.5487	0.999787
Ap3b1	0.107902	0.5051	0.999787
Ap3b2	0.0886983	0.6278	0.999787
Ap3d1	0.0960553	0.55355	0.999787
Ap3m1	-0.102308	0.7651	0.999787
Ap3m2	0.0857466	0.6046	0.999787
Ap3s1	0.0867087	0.63765	0.999787
Ap3s2	-0.0439057	0.78175	0.999787
Ap4b1	-0.0445456	0.8113	0.999787
Ap4e1	0.151647	0.567	0.999787
Ap4m1	0.205825	0.72875	0.999787
Ap4s1	0.00722495	0.98265	0.999787
Ap5b1	-0.05007	0.8499	0.999787
Ap5m1	-0.0301344	0.92675	0.999787
Ap5s1	-0.212393	0.4064	0.999787
Ap5z1	0.0250684	0.8802	0.999787
[truncated: 22,833 more rows]
[truncated: 1 more columns]
