# Supplementary material for: Experimental validation of methods for differential gene expression analysis and sample pooling in RNA-seq
Source: BMC Genomics. 2015 Jul 25;16(1):548. doi: 10.1186/s12864-015-1767-y (PMC4515013; doi:10.1186/s12864-015-1767-y)
Supplement: Additional file 3: — A table presenting DESeq2 analyses of RNA-seq data from amygdalae of female Brd1 +/− mice (n = 8) and female WT littermates (n = 8). [file 12864_2015_1767_MOESM3_ESM.xlsx]

## Sheet: DESeq2
Gene	Log2Fold-change	p	Adjusted p
Brd1	-0.419361	6.72546e-12	1.60738e-07
Steap1	1.17552	5.34783e-05	0.639066
Sulf1	1.01389	8.34577e-05	0.66488
Gm10863	-1.02323	0.000207783	0.920976
Chmp4b	-0.143129	0.000298249	0.920976
Fbxw15	-1.00021	0.000332357	0.920976
Scaf4	0.252395	0.000338461	0.920976
Gm15841	1.06961	0.00034781	0.920976
Nrtn	-0.89261	0.00066962	0.920976
Igfbp3	0.489079	0.00073133	0.920976
Per2	0.522175	0.00075408	0.920976
Smyd1	-0.821149	0.000827774	0.920976
Cndp1	0.97847	0.000837052	0.920976
Vwa1	-0.38222	0.00086661	0.920976
Sebox	0.978242	0.00093387	0.920976
Rasgrp3	-0.570647	0.0009796	0.920976
Ly6g6f	-0.983312	0.000988806	0.920976
Dnahc12	0.985818	0.00102046	0.920976
Exoc3l4	-0.858698	0.00105683	0.920976
Enpep	-0.678104	0.00111925	0.920976
Gm15829	0.884665	0.00112702	0.920976
Wfdc18	-0.916981	0.00129596	0.920976
Armc2	0.460318	0.00136938	0.920976
BX284639.1	-0.936425	0.00145017	0.920976
Tet2	0.277422	0.00154995	0.920976
Gyltl1b	0.913321	0.00167245	0.920976
Mthfd2	-0.575763	0.00168728	0.920976
Dlec1	0.763196	0.00174376	0.920976
Sgms2	0.720435	0.00179683	0.920976
Chka	0.224297	0.00186894	0.920976
Egfl6	-0.738307	0.0019671	0.920976
Serpinb1a	-0.862197	0.00211086	0.920976
Atp8b1	-0.694706	0.0021548	0.920976
Crebbp	0.177786	0.00218094	0.920976
Trio	0.267458	0.00220726	0.920976
Ldb3	-0.37662	0.00220785	0.920976
Gprc5c	0.666899	0.00230994	0.920976
Erich2	0.879027	0.00235929	0.920976
Ifitm7	0.295253	0.00239015	0.920976
Grpel2	0.281246	0.00250977	0.920976
Lrrc36	0.852091	0.00253549	0.920976
Gm12843	-0.875058	0.00281999	0.920976
Cdh3	0.860871	0.00282699	0.920976
Dmrtb1	-0.84296	0.00286608	0.920976
Wipi1	-0.406322	0.00290577	0.920976
Nxph2	0.825922	0.00302396	0.920976
Rbm47	0.88659	0.00311664	0.920976
Ccdc33	0.868349	0.00316066	0.920976
Slc16a1	-0.407085	0.00317276	0.920976
Tmem144	-0.642168	0.00319854	0.920976
Pcgf2	0.298971	0.00322599	0.920976
Gm16234	-0.437988	0.00329555	0.920976
Cdhr3	0.876937	0.00333046	0.920976
Tgfb2	0.649986	0.00333445	0.920976
Oca2	0.793307	0.00346354	0.920976
Rit1	-0.268198	0.00351423	0.920976
Cnn2	-0.466528	0.0035267	0.920976
1110017D15Rik	0.725548	0.00359987	0.920976
Mcam	-0.700036	0.00370853	0.920976
Ppap2c	-0.826371	0.00372054	0.920976
Gm13749	0.832823	0.00377209	0.920976
Sltm	0.145073	0.00390158	0.920976
Pdcd4	0.250138	0.00395569	0.920976
Gadd45g	0.4	0.00396266	0.920976
Mapk12	-0.5831	0.00401136	0.920976
Ppp3cc	0.359985	0.00402255	0.920976
F8	-0.449884	0.00419163	0.920976
Krt8	0.688724	0.00421173	0.920976
Cd37	-0.593569	0.00423224	0.920976
Lgals3	0.859463	0.00423702	0.920976
AI836003	-0.540293	0.00437017	0.920976
Rgs22	0.846975	0.00447498	0.920976
1700026D08Rik	0.853411	0.00449115	0.920976
Gamt	-0.613589	0.00450786	0.920976
Gm12216	0.843599	0.00453929	0.920976
Insc	-0.770469	0.00457266	0.920976
Ccdc146	0.796859	0.00466494	0.920976
Kcng2	0.659919	0.00469905	0.920976
1700024G13Rik	0.686301	0.00474544	0.920976
Slc37a2	0.590748	0.00482765	0.920976
Crb1	0.77031	0.00484102	0.920976
Myb	0.837913	0.00488481	0.920976
Hif3a	0.590512	0.00494287	0.920976
Cd180	-0.591212	0.00502331	0.920976
Baz1b	0.136068	0.00503881	0.920976
Eno4	0.656452	0.005062	0.920976
AL589650.1	-0.210238	0.0050735	0.920976
Gm14662	-0.759826	0.00514288	0.920976
Rgs10	-0.593375	0.00514484	0.920976
Mipol1	-0.529245	0.00515008	0.920976
Dnali1	0.80063	0.0051991	0.920976
Cdhr4	0.816004	0.0054426	0.920976
Tnni1	-0.788976	0.00556011	0.920976
Ccdc170	0.794011	0.00560805	0.920976
Rnase1	-0.830835	0.00566185	0.920976
Gm3636	-0.808027	0.00568773	0.920976
Yes1	-0.332259	0.0057662	0.920976
AC110520.1	-0.82698	0.00577764	0.920976
Fkbp5	0.479373	0.00589923	0.920976
Efhb	0.801455	0.00590977	0.920976
Spag17	0.75756	0.00593805	0.920976
Echs1	-0.268793	0.00595156	0.920976
Csrnp1	0.529016	0.00600307	0.920976
Sult1a1	0.398221	0.00609627	0.920976
Gm25238	0.737051	0.00612763	0.920976
Stra6	0.821465	0.00626799	0.920976
Ccr5	-0.520359	0.00637701	0.920976
Cacna2d4	-0.741044	0.00645768	0.920976
Celsr1	0.631958	0.00647154	0.920976
Rhoq	-0.400448	0.00650931	0.920976
Zfp78	0.623384	0.00652038	0.920976
Rsph1	0.754427	0.00657085	0.920976
Lgals12	0.783075	0.00658014	0.920976
Pkd2l1	-0.814143	0.00659925	0.920976
Csrp2	0.626823	0.00661355	0.920976
Aoc2	0.472713	0.00661923	0.920976
Gm12031	0.794631	0.00661923	0.920976
Iqub	0.689049	0.0069208	0.920976
Tfeb	-0.522854	0.00698876	0.920976
Dock7	0.210833	0.00704305	0.920976
Riok2	-0.246324	0.00704544	0.920976
Setbp1	0.369231	0.00714041	0.920976
Iqca	0.750606	0.00717245	0.920976
Ankmy1	0.761048	0.00717591	0.920976
Mll2	0.191949	0.00724235	0.920976
Cybrd1	0.683581	0.00728029	0.920976
AL606962.1	0.53481	0.00739651	0.920976
Tekt1	0.798154	0.00746513	0.920976
Wdr52	0.703983	0.00746989	0.920976
Snrnp70	0.179455	0.00748616	0.920976
Zfp704	0.160766	0.00751717	0.920976
Fez2	-0.272226	0.00752618	0.920976
AL670236.1	-0.409513	0.00764027	0.920976
Prdm15	0.293807	0.00764108	0.920976
Tmem199	-0.225427	0.00770551	0.920976
Ndufa10	-0.149421	0.0077068	0.920976
Gm15911	0.598416	0.00779645	0.920976
Pvrl4	-0.47659	0.00789806	0.920976
BC053749	0.465474	0.00790484	0.920976
Fzd2	0.354312	0.00790988	0.920976
Lrrc23	0.798193	0.007924	0.920976
Gm17606	0.40485	0.00793871	0.920976
Faf2	-0.160682	0.00802246	0.920976
Prpf38b	0.204317	0.00802315	0.920976
Cd34	-0.338273	0.00802781	0.920976
Aptx	-0.187365	0.00803296	0.920976
Mfsd9	-0.412487	0.00803996	0.920976
Bmp15	0.647116	0.00815264	0.920976
Hipk1	0.140348	0.00822666	0.920976
Cxcr4	0.792515	0.00831195	0.920976
Lgals2	-0.785389	0.00834229	0.920976
Sh3kbp1	-0.235365	0.0084222	0.920976
Tmem232	0.743561	0.00849713	0.920976
Ccdc30	0.287068	0.00850808	0.920976
Dido1	0.130429	0.00851529	0.920976
Lhb	0.673211	0.00852456	0.920976
Crb2	0.677909	0.00864238	0.920976
P2rx7	-0.433307	0.00864962	0.920976
RP23-267D22.1	0.263219	0.00866347	0.920976
Dsp	0.784795	0.00870944	0.920976
Dnajb2	-0.432355	0.00877497	0.920976
2410004P03Rik	0.787201	0.00878392	0.920976
Rph3al	0.547975	0.00880997	0.920976
Sox17	0.371684	0.00888063	0.920976
Ngf	0.747437	0.00897949	0.920976
Abhd3	-0.381246	0.00905397	0.920976
Trit1	0.312958	0.00911528	0.920976
Zfp235	0.289573	0.00921296	0.920976
Ccdc108	0.750718	0.00924016	0.920976
Rtn4	-0.234765	0.00949617	0.920976
Sfswap	0.256058	0.00958566	0.920976
Ilvbl	-0.387713	0.00960181	0.920976
Ccl22	-0.75302	0.00963421	0.920976
Dffb	0.307428	0.00965753	0.920976
Tmem184a	0.771338	0.00968755	0.920976
4430402I18Rik	0.503768	0.00970391	0.920976
Ctps	-0.214117	0.0097138	0.920976
Taf5	0.406916	0.00988268	0.920976
Col5a1	0.686963	0.00991695	0.920976
Snx14	-0.174396	0.00997218	0.920976
Bfsp2	-0.632197	0.00997243	0.920976
Enpp1	-0.582252	0.00999119	0.920976
Prcp	-0.414248	0.0100117	0.920976
Spen	0.12586	0.0100683	0.920976
Srpk3	-0.502615	0.0101056	0.920976
Zswim7	-0.409422	0.0101121	0.920976
Brd4	0.131888	0.010349	0.920976
Ighm	-0.475251	0.0104884	0.920976
Stard3	-0.257521	0.010491	0.920976
Myo3b	-0.755227	0.0105549	0.920976
Cldn14	-0.764121	0.0105944	0.920976
2810468N07Rik	-0.563773	0.0107199	0.920976
Mfsd2a	0.389304	0.0108408	0.920976
Ezr	0.538563	0.0108881	0.920976
Mmp14	-0.392522	0.0109016	0.920976
Rarres1	-0.749421	0.0110195	0.920976
Esm1	0.732237	0.0110786	0.920976
Dnajb13	0.641808	0.011093	0.920976
Ado	-0.410695	0.0111781	0.920976
1700040L02Rik	0.740475	0.0111839	0.920976
Mlf1	0.757444	0.011285	0.920976
Htr1f	0.609178	0.0112892	0.920976
Pttg1	-0.375824	0.0114147	0.920976
Relt	-0.478213	0.0114156	0.920976
Nkd1	-0.387077	0.0114465	0.920976
Gm13442	-0.738162	0.0114771	0.920976
Aldh3b1	-0.549044	0.0115914	0.920976
Intu	0.392326	0.011618	0.920976
Daw1	0.618523	0.0116215	0.920976
2310007L24Rik	0.59423	0.0117262	0.920976
Nek5	0.669793	0.0117301	0.920976
Col4a3	0.747945	0.0117371	0.920976
Kcnk5	-0.750973	0.0118319	0.920976
Trp63	-0.704812	0.0118777	0.920976
Anxa8	0.57514	0.0118888	0.920976
Gm10169	0.747334	0.0119266	0.920976
A730090H04Rik	0.591511	0.0119298	0.920976
Sgk2	-0.716578	0.0119481	0.920976
Ddt	-0.371348	0.0119498	0.920976
Mir5125	0.301022	0.0120023	0.920976
1700001C02Rik	0.606168	0.0120862	0.920976
Brpf3	0.221124	0.0121861	0.920976
Sned1	-0.378178	0.012238	0.920976
Frmd8	-0.600293	0.0123859	0.920976
AC140416.1	-0.56779	0.0124219	0.920976
Nipal4	-0.719279	0.0125053	0.920976
Tll1	0.539867	0.0125308	0.920976
Efcab12	0.416085	0.0125537	0.920976
Gramd1c	0.635055	0.0125602	0.920976
H2-D1	-0.365986	0.0126575	0.920976
Nek10	0.652406	0.012658	0.920976
8430408G22Rik	-0.738141	0.0127391	0.920976
Myl6b	-0.479828	0.0127772	0.920976
Dynlrb2	0.672623	0.0129283	0.920976
Fam179a	0.665895	0.0129347	0.920976
Isoc2a	-0.297338	0.0129376	0.920976
Gm15800	0.156429	0.0130657	0.920976
Tnrc18	0.180019	0.0130756	0.920976
Hr	-0.553347	0.0132428	0.920976
Gm15843	0.638102	0.0132978	0.920976
Cd300a	-0.653946	0.0134095	0.920976
Adamts17	0.455226	0.0134927	0.920976
Fgfr2	-0.557277	0.0136157	0.920976
Sptlc3	0.569052	0.0136286	0.920976
Fam47e	0.699253	0.0137142	0.920976
Slc26a7	0.720203	0.0137743	0.920976
Ppp1r13b	0.154823	0.0138104	0.920976
Pik3r3	-0.264631	0.0138845	0.920976
Polr3a	0.157875	0.0139339	0.920976
Alx3	-0.738874	0.0139667	0.920976
Car2	-0.479534	0.0140357	0.920976
Lap3	-0.373545	0.0140753	0.920976
Gm11110	-0.736032	0.0142707	0.920976
Fam162a	-0.300611	0.0143844	0.920976
Cep72	-0.472589	0.0144099	0.920976
Tnfsf12	-0.422389	0.0145273	0.920976
Pdgfd	0.56008	0.0145895	0.920976
Ccdc114	0.611119	0.0146793	0.920976
Snx29	-0.247969	0.014687	0.920976
Angptl2	0.636628	0.0147274	0.920976
Gpr157	-0.522374	0.0147406	0.920976
Gbp3	-0.430036	0.0147707	0.920976
Pls1	-0.582354	0.014813	0.920976
Spata7	0.233936	0.0148233	0.920976
S100a16	-0.350728	0.0148807	0.920976
Cela1	-0.601545	0.0149016	0.920976
Slc28a3	0.599183	0.0151348	0.920976
Oaf	0.557248	0.0151354	0.920976
Tmem123	-0.344331	0.015204	0.920976
Car13	-0.728942	0.0152154	0.920976
Crebzf	0.205018	0.0152764	0.920976
4930519F16Rik	0.623126	0.0152955	0.920976
Snx15	-0.299327	0.0152966	0.920976
Clec7a	-0.704469	0.0153757	0.920976
Gm15635	-0.484312	0.0153795	0.920976
Cdc42ep2	-0.643171	0.0154124	0.920976
AC158642.1	-0.684362	0.0154712	0.920976
Gtl3	0.245158	0.0155122	0.920976
Igf2bp3	0.371643	0.0156373	0.920976
Lpo	-0.710693	0.0160457	0.920976
Mkrn3	-0.646493	0.0161565	0.920976
Gm20632	-0.643464	0.0161645	0.920976
Styxl1	0.66703	0.0162113	0.920976
Tmem209	-0.212366	0.0163038	0.920976
Gab1	-0.538296	0.0163874	0.920976
B3gnt9	-0.411703	0.0164203	0.920976
Itgb1bp2	-0.700141	0.016422	0.920976
4930426D05Rik	0.594855	0.0166827	0.920976
RP23-32L5.4	0.361835	0.0167414	0.920976
Gm216	0.704896	0.016869	0.920976
2610015P09Rik	0.283408	0.0169636	0.920976
Tyw5	0.242523	0.0169808	0.920976
A730020M07Rik	-0.641963	0.0170124	0.920976
Fam114a1	-0.385158	0.0170286	0.920976
2210411M09Rik	-0.684877	0.0170745	0.920976
Nmb	0.635088	0.0171127	0.920976
Gm872	0.624038	0.0172246	0.920976
Gm25047	0.713428	0.0172611	0.920976
Banp	0.31307	0.0173004	0.920976
Srpk1	0.162003	0.017304	0.920976
Pi15	-0.692096	0.0173389	0.920976
Pecr	-0.411926	0.0173457	0.920976
Cdyl2	-0.256185	0.0174007	0.920976
Crybb3	0.634464	0.0175419	0.920976
Taf9b	-0.278108	0.0176936	0.920976
Hic2	0.312614	0.0178021	0.920976
C1qtnf3	0.706051	0.0178846	0.920976
4833427G06Rik	0.57333	0.0179524	0.920976
Fzd4	0.386118	0.0179682	0.920976
Tctex1d4	0.702829	0.0179705	0.920976
Slc13a3	-0.43976	0.0179775	0.920976
Gm14492	0.7101	0.0179883	0.920976
Nkain1	-0.506861	0.0180923	0.920976
Ano6	0.222882	0.0181259	0.920976
Tmem86b	0.355202	0.0181401	0.920976
2810032G03Rik	-0.537416	0.0181617	0.920976
Klhdc8a	-0.431881	0.0182257	0.920976
A230052G05Rik	-0.703667	0.0182751	0.920976
Tbxas1	-0.41965	0.0183251	0.920976
E230008N13Rik	0.575485	0.0183374	0.920976
Wipf1	-0.424904	0.0183443	0.920976
Omg	-0.190376	0.0183783	0.920976
Rnf31	0.154483	0.0184094	0.920976
Lgmn	-0.342047	0.0184851	0.920976
Ppp1r36	0.686469	0.0185599	0.920976
Golga7	-0.311037	0.0186278	0.920976
Mmp28	-0.375374	0.0186499	0.920976
Tmem189	-0.338529	0.0188399	0.920976
Cd300lf	-0.653955	0.0188472	0.920976
Slc39a8	-0.398177	0.0188821	0.920976
Gm101	0.672104	0.0189319	0.920976
BC053393	0.534963	0.0189462	0.920976
C1qtnf1	0.470401	0.0189749	0.920976
Slc48a1	-0.300423	0.0190837	0.920976
Col17a1	0.690175	0.0191373	0.920976
Gm14329	0.607226	0.0191598	0.920976
Dnahc10	0.672396	0.0191715	0.920976
Bnip2	0.193116	0.0192992	0.920976
Slain1	-0.479338	0.0193712	0.920976
Rbm3	0.210788	0.0194973	0.920976
AF251705	-0.599068	0.0195058	0.920976
Taldo1	-0.321458	0.0195597	0.920976
6720416L17Rik	-0.627409	0.0196181	0.920976
Itgam	-0.380777	0.0196294	0.920976
Bpgm	-0.240845	0.0196477	0.920976
Eef2k	0.177159	0.0196591	0.920976
Gm20518	0.589151	0.0196921	0.920976
Cited2	0.283224	0.0197098	0.920976
Tymp	0.50829	0.0197144	0.920976
0610037L13Rik	0.239961	0.0197372	0.920976
Dnase1l2	0.43712	0.0197513	0.920976
Nme5	0.469564	0.0198076	0.920976
Mocos	0.565728	0.0198472	0.920976
Srrm2	0.168168	0.0198536	0.920976
Gm11201	0.466996	0.0198742	0.920976
Prelp	0.549439	0.0198795	0.920976
Chst3	-0.598182	0.0200516	0.920976
Sec23b	-0.212501	0.0200694	0.920976
Gm15587	0.440421	0.0201136	0.920976
Gm16040	-0.557674	0.0201547	0.920976
Unc5a	0.417556	0.0202085	0.920976
Birc7	-0.685156	0.0202243	0.920976
Lrrc48	0.432056	0.0203844	0.920976
2810055G20Rik	0.527673	0.0203918	0.920976
Nudt12	-0.474691	0.0204258	0.920976
Olig3	0.50442	0.0205173	0.920976
Ormdl1	-0.358578	0.0206324	0.920976
C130050O18Rik	0.69493	0.0206618	0.920976
Sh3rf1	0.363842	0.0206906	0.920976
Ascc2	0.214205	0.0207113	0.920976
Mtap	-0.30804	0.0207172	0.920976
Slc35b3	0.298022	0.0207245	0.920976
Cx3cr1	-0.345512	0.020938	0.920976
P4hb	-0.200019	0.0209581	0.920976
Wfikkn2	0.66842	0.0209785	0.920976
Ckmt1	-0.17485	0.0210561	0.920976
Capsl	0.68937	0.0211568	0.920976
Gm17134	0.450553	0.021163	0.920976
Smad7	-0.340342	0.0212097	0.920976
En2	-0.682954	0.0212542	0.920976
Gal3st1	-0.520487	0.0213151	0.920976
AL607108.1	-0.616269	0.0214292	0.920976
Sass6	-0.416389	0.0214306	0.920976
Klhl4	-0.503735	0.0214922	0.920976
CT573100.1	0.595013	0.0215013	0.920976
Gm4876	0.548753	0.0215777	0.920976
Pigf	-0.282294	0.0216298	0.920976
5430435G22Rik	-0.612429	0.0217477	0.920976
Cd74	-0.537872	0.0219318	0.920976
AC140333.2	0.650772	0.0220025	0.920976
Gm26397	-0.666821	0.0220637	0.920976
Fancf	0.454195	0.022114	0.920976
Itga8	0.654839	0.0221728	0.920976
G6pdx	-0.373846	0.022185	0.920976
Praf2	-0.216266	0.0222351	0.920976
AC147987.1	0.285566	0.0223121	0.920976
Gm15651	0.623148	0.0223183	0.920976
Engase	0.276113	0.0224243	0.920976
Snf8	-0.173941	0.0224541	0.920976
Sav1	0.22776	0.0225195	0.920976
4933428G20Rik	-0.4072	0.0225233	0.920976
Sfpq	0.147158	0.0226101	0.920976
Serinc5	-0.395394	0.0226348	0.920976
Leng8	0.209428	0.0226613	0.920976
St6galnac2	0.421305	0.0228099	0.920976
Ube2i	0.15019	0.0228696	0.920976
Plin2	-0.365161	0.0229708	0.920976
Ttll7	-0.34294	0.0230119	0.920976
Zfp821	0.282964	0.0230247	0.920976
St3gal3	-0.21673	0.023028	0.920976
Aass	0.414319	0.0231015	0.920976
Rap1a	-0.315213	0.0231888	0.920976
Dusp16	-0.444492	0.0231937	0.920976
Zfp51	-0.450439	0.0232781	0.920976
Tmem37	0.677704	0.0233332	0.920976
Gm129	0.412415	0.0233928	0.920976
Rhbdl1	0.41561	0.0234198	0.920976
Syne1	0.418573	0.0234697	0.920976
Gm12786	-0.632952	0.0235062	0.920976
Ets2	0.248334	0.0235276	0.920976
Rer1	-0.151698	0.0235619	0.920976
Tm4sf1	0.393999	0.0235824	0.920976
Cep68	-0.178621	0.0236074	0.920976
Kat6b	0.211219	0.0236927	0.920976
Gm13091	0.646272	0.0237593	0.920976
Slc43a2	-0.253337	0.0237962	0.920976
Map3k6	0.542382	0.0238103	0.920976
Ccdc92	-0.207835	0.0238158	0.920976
Gm15346	0.506707	0.0238604	0.920976
Micall1	-0.464571	0.0239134	0.920976
Ankhd1	0.156452	0.0239996	0.920976
Gm15217	0.568056	0.0240181	0.920976
Dusp26	-0.3563	0.0241003	0.920976
Phlda3	-0.495503	0.0241768	0.920976
Uox	0.656884	0.0241794	0.920976
Crhr2	0.605603	0.0242229	0.920976
Dusp22	-0.290128	0.0243796	0.920976
Drd4	-0.546265	0.0243987	0.920976
Prokr2	0.499252	0.0244159	0.920976
Asap3	-0.527973	0.0245023	0.920976
Gba2	0.18539	0.0245669	0.920976
Tasp1	0.21998	0.024573	0.920976
Ophn1	0.170631	0.0246158	0.920976
Gm2895	-0.580621	0.024695	0.920976
Ppp2r5c	-0.121311	0.0247196	0.920976
Dhrs1	-0.206027	0.0247924	0.920976
Sap18	0.169383	0.0248142	0.920976
Gldc	0.512403	0.0249136	0.920976
Otof	0.529055	0.0249423	0.920976
Kcnk13	-0.478616	0.0249537	0.920976
AC207128.1	-0.669787	0.0249773	0.920976
Cyp27a1	-0.633833	0.0251265	0.920976
Jup	-0.316954	0.025128	0.920976
Odf2	0.271428	0.0251587	0.920976
Slc45a4	0.16882	0.0252504	0.920976
Dqx1	0.604732	0.0252945	0.920976
Gm13293	-0.668199	0.0252955	0.920976
Olfml3	-0.365539	0.0253071	0.920976
Trpm1	0.670541	0.0254905	0.920976
Gyg	-0.270682	0.0255494	0.920976
9930013L23Rik	0.493742	0.0256682	0.920976
Hs6st2	-0.42316	0.0257235	0.920976
Gramd3	-0.331423	0.025741	0.920976
Cgref1	-0.250896	0.0257545	0.920976
Slc41a3	-0.506922	0.0257668	0.920976
Nkx2-9	-0.646403	0.0258588	0.920976
Gm17018	0.257696	0.0259246	0.920976
Snord49b	-0.638849	0.0259355	0.920976
Tesk2	-0.288455	0.0259745	0.920976
Mrgprh	0.605559	0.0259928	0.920976
Fbxl4	-0.263974	0.0260688	0.920976
Noxred1	0.602686	0.0260815	0.920976
Amdhd1	0.540922	0.0262334	0.920976
Kcnj10	-0.550393	0.0264202	0.920976
Slc43a3	0.66739	0.0264209	0.920976
Myh1	-0.475389	0.0264519	0.920976
Tmc2	0.490589	0.026497	0.920976
6030455H03Rik	0.541687	0.0265042	0.920976
Ptbp1	0.212031	0.0265555	0.920976
Gm10433	-0.649338	0.0265706	0.920976
Dlgap5	-0.65671	0.0265804	0.920976
Arhgap39	0.230812	0.0267852	0.920976
Slc2a4rg-ps	0.260457	0.026788	0.920976
Gna12	-0.435337	0.0268221	0.920976
Gm16316	0.614132	0.0268752	0.920976
Sema4d	-0.338439	0.0268942	0.920976
Tjp3	0.648017	0.026897	0.920976
Alpk3	0.638651	0.0269205	0.920976
4732447D17Rik	0.434582	0.0269768	0.920976
Itga6	-0.321086	0.027041	0.920976
Zfp599	-0.449833	0.0270905	0.920976
Dpysl4	0.245497	0.0271396	0.920976
Tns4	0.604336	0.0271554	0.920976
Ucp3	-0.572887	0.027214	0.920976
Sox30	-0.558041	0.0272378	0.920976
Ttll8	0.541778	0.027246	0.920976
4930404I05Rik	0.239268	0.0273483	0.920976
AC092404.1	-0.604587	0.0273797	0.920976
Gm15418	0.625513	0.0274041	0.920976
Tbce	0.206764	0.0274685	0.920976
Ninj2	-0.642911	0.0276785	0.920976
Trpm7	0.133092	0.0277843	0.920976
Armc3	0.650582	0.0278341	0.920976
Gm11508	0.276359	0.0279461	0.920976
D430042O09Rik	0.183727	0.0279675	0.920976
Cldn5	-0.29017	0.0279706	0.920976
C630004L07Rik	0.555147	0.0280188	0.920976
Eya1	0.519072	0.0280189	0.920976
Lrrc34	0.652096	0.0280932	0.920976
Paxbp1	0.180461	0.0281445	0.920976
Ankrd12	0.212624	0.0282353	0.920976
Cstb	-0.257032	0.0283527	0.920976
Mpp6	-0.312808	0.0283969	0.920976
Cyp2r1	0.657319	0.0284053	0.920976
Tifab	-0.490582	0.0284222	0.920976
4931429L15Rik	0.655224	0.0284235	0.920976
Slc35d2	0.647298	0.0284672	0.920976
Nat10	0.176838	0.0284821	0.920976
Maats1	0.65729	0.0286735	0.920976
Spg20	-0.450454	0.0287057	0.920976
Psmb3	-0.174756	0.0287452	0.920976
Atg2a	0.124003	0.0288443	0.920976
Tas1r1	0.3038	0.0291034	0.920976
Dnahc14	0.542244	0.0291359	0.920976
Tubb4a	-0.38228	0.0291681	0.920976
Tinagl1	0.435921	0.0291763	0.920976
Paqr6	-0.577476	0.0292624	0.920976
Gm853	0.467114	0.0293159	0.920976
Qprt	-0.628313	0.0293445	0.920976
Zfp626	-0.473197	0.0293868	0.920976
Apbb3	0.15882	0.0294256	0.920976
Myh7b	-0.293396	0.029556	0.920976
Safb	0.15393	0.0295644	0.920976
Laptm5	-0.331903	0.0296417	0.920976
1600029I14Rik	0.522196	0.0297949	0.920976
Slc1a4	-0.172153	0.0298051	0.920976
Gm17137	0.470367	0.0298109	0.920976
Zfp207	0.143226	0.0298759	0.920976
Sh3tc2	-0.596261	0.029911	0.920976
1700121F15Rik	0.311291	0.029922	0.920976
Mxra7	-0.392497	0.0300342	0.920976
Nt5dc2	0.404993	0.0300815	0.920976
Rufy3	-0.155516	0.0301506	0.920976
Gm6588	0.630422	0.0302763	0.920976
Tox4	0.143502	0.0302838	0.920976
Slc44a1	-0.452252	0.0303724	0.920976
E130307A14Rik	0.202841	0.0303869	0.920976
Smarcad1	0.172544	0.0304055	0.920976
Fam227a	0.239601	0.0305007	0.920976
Chrna1	0.650376	0.0305031	0.920976
Fam181b	-0.285355	0.0305243	0.920976
Eml4	0.188654	0.0305436	0.920976
Kctd21	-0.213203	0.0308553	0.920976
Gm10428	-0.623776	0.0308843	0.920976
Nrk	0.545955	0.030886	0.920976
Arrdc3	-0.476308	0.030908	0.920976
H2-K1	-0.351666	0.0309219	0.920976
Plekhg1	-0.441648	0.0309408	0.920976
Myo7a	0.295441	0.0309707	0.920976
Dhx33	0.160536	0.0310172	0.920976
Usf1	0.164598	0.0310699	0.920976
Gm17023	0.412635	0.031092	0.920976
H1f0	-0.189679	0.0311384	0.920976
Fxyd5	0.474951	0.0311411	0.920976
Frat2	0.298365	0.0311562	0.920976
Myo5c	0.57814	0.0313611	0.920976
Gas8	0.206972	0.0313882	0.920976
Fap	0.646594	0.0314961	0.920976
Stk10	-0.336797	0.0315861	0.920976
Dsg2	0.642716	0.0316634	0.920976
Arhgap23	-0.384788	0.0316729	0.920976
Hinfp	0.231954	0.0317319	0.920976
Tox	0.460036	0.0317747	0.920976
Igf1r	0.187165	0.0317927	0.920976
Poli	0.230954	0.0318449	0.920976
Tnfsf8	-0.529202	0.0318467	0.920976
Iqcd	0.618846	0.0319244	0.920976
Crls1	0.196175	0.0319642	0.920976
Ptgfr	-0.64379	0.0320032	0.920976
Sec31b	-0.632049	0.0320709	0.920976
Utp14b	-0.415343	0.0320961	0.920976
Snx6	-0.192702	0.0321174	0.920976
2410076I21Rik	0.444871	0.0321241	0.920976
Cdc42ep1	-0.529408	0.0321459	0.920976
Enpp4	-0.385576	0.032154	0.920976
Ptx4	0.54236	0.0321597	0.920976
Man2c1	0.173696	0.032205	0.920976
Slc16a4	0.292106	0.032225	0.920976
4930526F13Rik	0.601192	0.0322471	0.920976
Kif13b	-0.445691	0.0322627	0.920976
Lgals9	-0.34204	0.0323271	0.920976
Gm15202	-0.614633	0.0323563	0.920976
Tspan12	-0.23018	0.0323791	0.920976
Gpx1	-0.252195	0.032425	0.920976
Cab39l	0.424634	0.0324886	0.920976
Rfx2	0.447052	0.0325079	0.920976
Sgsh	-0.38684	0.0325507	0.920976
Gm3248	-0.616697	0.0325724	0.920976
Pabpn1	0.217535	0.0325985	0.920976
Fam188b	0.329478	0.032613	0.920976
Ruvbl2	0.164291	0.0326343	0.920976
Siglecg	-0.452502	0.0326513	0.920976
Dhx30	0.0949643	0.0326537	0.920976
Trip6	0.295659	0.032689	0.920976
Apol7d	0.577663	0.0327079	0.920976
Plod1	-0.419377	0.0327408	0.920976
Card10	-0.383805	0.0328212	0.920976
Celsr3	0.225081	0.032852	0.920976
Pram1	0.623538	0.0328543	0.920976
Uqcrc2	-0.146108	0.0328709	0.920976
Ndufaf2	-0.337404	0.0328873	0.920976
Nfkb2	-0.456381	0.0330071	0.920976
Olfml1	-0.507541	0.0330097	0.920976
4930451C15Rik	0.619888	0.0330829	0.920976
Vmn1r32	-0.449388	0.0331506	0.920976
Tnfaip2	-0.441902	0.0332011	0.920976
Sec11c	-0.272914	0.0332568	0.920976
AC113484.1	0.396469	0.0332578	0.920976
Gm9804	0.625005	0.0332885	0.920976
Tmem79	-0.586265	0.0333048	0.920976
Ttc18	0.573053	0.0333207	0.920976
Ccdc24	-0.525656	0.0334632	0.920976
Bckdhb	-0.287863	0.0334897	0.920976
Rassf6	-0.599603	0.0334985	0.920976
Akd1	0.637437	0.0335699	0.920976
Usp19	0.117253	0.0335849	0.920976
Prr12	0.155074	0.0335955	0.920976
AW112010	-0.637565	0.0336868	0.920976
Gm7420	0.555191	0.0337035	0.920976
Arid3c	-0.525521	0.0337774	0.920976
Josd2	-0.375286	0.0338106	0.920976
Gm13238	0.458525	0.0338342	0.920976
Aqp2	0.458427	0.0338585	0.920976
Dnajc8	-0.133115	0.0338781	0.920976
Psd4	-0.549909	0.0339003	0.920976
Mylpf	-0.633719	0.0339523	0.920976
Stmn4	-0.249878	0.034038	0.920976
Gadd45a	-0.369398	0.0340945	0.920976
Gpr62	-0.471742	0.0341024	0.920976
Gm25949	0.584102	0.0341123	0.920976
Edem1	-0.235261	0.0341292	0.920976
Cenpt	0.265272	0.0341769	0.920976
Prex2	0.244443	0.0341828	0.920976
Sh2d1a	0.457488	0.034198	0.920976
Itga7	-0.381205	0.0342383	0.920976
Fam107a	0.348187	0.0342724	0.920976
Pygm	-0.405986	0.0343438	0.920976
Pifo	0.635665	0.0343686	0.920976
Tc2n	0.520611	0.0343949	0.920976
Gm2986	0.590889	0.0344768	0.920976
Med1	0.148098	0.0345232	0.920976
4932411E22Rik	0.556476	0.0345321	0.920976
Rnf141	-0.246187	0.0345729	0.920976
Slamf1	0.573647	0.0346657	0.920976
Plcl1	-0.4451	0.034745	0.920976
Pfkfb3	-0.430404	0.0347847	0.920976
Snora33	0.633515	0.0347868	0.920976
Klhl14	0.4735	0.0347976	0.920976
Slc25a25	-0.147868	0.0348363	0.920976
Pak1ip1	0.203928	0.0349755	0.920976
Miip	0.229702	0.0350905	0.920976
Ercc6l	-0.630096	0.0351577	0.920976
Fbxo2	-0.203397	0.0351988	0.920976
Snx31	-0.439303	0.0352102	0.920976
Morn1	0.361714	0.0353307	0.920976
A230056P14Rik	-0.272125	0.0353426	0.920976
Cox8b	0.517901	0.0353932	0.920976
Ptgis	0.376513	0.0354849	0.920976
Slc40a1	-0.348272	0.0354959	0.920976
Usmg5	-0.157956	0.0355347	0.920976
Atoh8	0.610076	0.0356379	0.920976
Sall1	-0.327683	0.0356513	0.920976
Zkscan4	-0.387582	0.0356572	0.920976
Cers2	-0.433975	0.0356622	0.920976
Ewsr1	0.142837	0.0357809	0.920976
Gm5878	0.445719	0.035783	0.920976
Ccdc39	0.275674	0.0358183	0.920976
Cln5	-0.338629	0.0358434	0.920976
Myom2	0.623359	0.0358823	0.920976
Glrb	-0.220452	0.0359751	0.920976
Lin52	-0.274229	0.0359804	0.920976
Stx8	-0.236509	0.0359883	0.920976
Lingo4	-0.600152	0.0360391	0.920976
Fam102a	-0.173192	0.0361118	0.920976
Rtp1	0.626644	0.0361977	0.920976
Gm15655	0.539623	0.0363073	0.920976
Ddr2	0.42263	0.0364635	0.920976
Gm11769	-0.392705	0.0364957	0.920976
Wdr65	0.588819	0.0366661	0.920976
Smg1	0.163736	0.036789	0.920976
Vegfa	-0.239324	0.0367976	0.920976
Mboat1	-0.569414	0.0368898	0.920976
Ints1	0.127699	0.0369312	0.920976
Hrsp12	-0.292028	0.0369326	0.920976
Tmem208	-0.20495	0.0369389	0.920976
Dmrta2	0.580721	0.0369998	0.920976
Abcc6	-0.456971	0.0371526	0.920976
Hsdl2	-0.312343	0.0371963	0.920976
Phf12	0.130887	0.0372559	0.920976
Slc16a2	0.430005	0.0373148	0.920976
Gm20661	0.586933	0.0374096	0.920976
Vstm4	-0.518415	0.0375183	0.920976
Cbl	0.190887	0.0375386	0.920976
Tlr5	-0.574102	0.0375555	0.920976
Pip4k2a	-0.388426	0.0375597	0.920976
Oard1	-0.316238	0.0376129	0.920976
Hdc	0.619511	0.0376221	0.920976
Ccdc19	0.601705	0.0376788	0.920976
Med25	0.202273	0.0376947	0.920976
Ocln	0.419798	0.0376964	0.920976
Dpm3	-0.339757	0.0377081	0.920976
Ube2d1	-0.220218	0.0377423	0.920976
1700009P17Rik	0.624328	0.0377728	0.920976
Ankrd40	-0.248192	0.0378549	0.920976
Gusb	-0.230136	0.037918	0.920976
Frmd4b	-0.422053	0.0379491	0.920976
Arf2	-0.135173	0.037954	0.920976
Cxxc1	0.210412	0.0379988	0.920976
Nampt	-0.154042	0.0380031	0.920976
Tsnaxip1	0.599352	0.0380267	0.920976
Sox11	0.364447	0.0380773	0.920976
Mmgt2	-0.336445	0.0380804	0.920976
Spa17	0.485189	0.038099	0.920976
Zdhhc9	-0.27532	0.0381119	0.920976
Grhpr	-0.380787	0.0381977	0.920976
Tspan14	-0.298065	0.0382091	0.920976
Htr2b	0.601553	0.0383709	0.920976
Rfx1	0.253248	0.0383826	0.920976
Myo16	0.240007	0.0384582	0.920976
Sema6d	-0.294194	0.038571	0.920976
Klhdc4	0.202121	0.0385767	0.920976
Zfp322a	0.189726	0.0386374	0.920976
Cyb5rl	0.316004	0.0387081	0.920976
Furin	0.331635	0.0387567	0.920976
Aatk	-0.315082	0.038809	0.920976
Gm7707	0.620041	0.038812	0.920976
Mmel1	-0.594735	0.0388273	0.920976
Foxf2	-0.353935	0.0388303	0.920976
Slc45a3	-0.612071	0.0389782	0.920976
2410016O06Rik	0.312454	0.0390033	0.920976
Klk8	-0.553892	0.0390192	0.920976
Pex5	0.158453	0.039041	0.920976
1700016K19Rik	0.615972	0.0390491	0.920976
Zfp133-ps	0.40063	0.0392176	0.920976
Leng9	0.414135	0.0392376	0.920976
AC157572.1	-0.538581	0.0392567	0.920976
Abhd4	-0.404137	0.0392661	0.920976
Hdac2	0.180107	0.0392859	0.920976
Wnk2	0.208701	0.0394888	0.920976
Lama5	0.318674	0.0395363	0.920976
Prdm1	0.571232	0.0395749	0.920976
Sytl2	-0.336728	0.0395881	0.920976
Tspan15	-0.451142	0.039594	0.920976
9230110C19Rik	0.370305	0.0396264	0.920976
Acan	-0.409711	0.0396755	0.920976
Tmco3	-0.215328	0.0397142	0.920976
Kcnn2	0.304345	0.0397268	0.920976
Khdc3	0.604002	0.0397569	0.920976
Gm10575	-0.535691	0.0398289	0.920976
Grpr	-0.597991	0.0398301	0.920976
Wfdc2	0.446805	0.039921	0.920976
Scrn2	-0.433257	0.0399271	0.920976
Dlx4	0.429518	0.0399467	0.920976
Gm13554	-0.351064	0.039961	0.920976
Oit1	0.429094	0.0400146	0.920976
Fcer1g	-0.408803	0.0400529	0.920976
Gm9732	-0.425582	0.0400994	0.920976
Card11	-0.605062	0.0401338	0.920976
Naf1	0.203806	0.0401842	0.920976
4931409K22Rik	0.589603	0.0401929	0.920976
Atrip	0.175525	0.040224	0.920976
Csnk1d	0.106062	0.0402385	0.920976
Zfp382	0.277979	0.0402427	0.920976
Cyp27b1	0.616327	0.0402872	0.920976
Lrrn3	0.262663	0.04047	0.920976
Sult1c2	0.423169	0.0404724	0.920976
Nrm	-0.49279	0.0405038	0.920976
1600014C10Rik	-0.221287	0.0405099	0.920976
Cdk6	0.593751	0.0405549	0.920976
Gm12326	-0.589972	0.040568	0.920976
Zcchc7	0.159516	0.0405792	0.920976
Casc1	0.560793	0.0406192	0.920976
Desi1	-0.37782	0.0406311	0.920976
AC124108.1	0.589309	0.0406575	0.920976
Tnfrsf1b	-0.44713	0.0407499	0.920976
Sema4b	0.224383	0.0407576	0.920976
Hccs	-0.210783	0.0408319	0.920976
Nfib	0.438844	0.0408957	0.920976
Fgf11	-0.401386	0.0409092	0.920976
Map4	-0.25589	0.0409149	0.920976
Gm15816	-0.339909	0.0409417	0.920976
AC138214.1	0.33745	0.040952	0.920976
1700003M02Rik	0.592237	0.0409871	0.920976
Gm16033	-0.472364	0.0410604	0.920976
Whamm	0.235463	0.0411213	0.920976
AC125399.1	-0.612476	0.0411317	0.920976
Scarna6	0.608163	0.0412463	0.920976
Iqce	0.223764	0.0412874	0.920976
Gabarapl2	-0.15024	0.0414467	0.920976
1700001L05Rik	0.564235	0.0415079	0.920976
Rps6ka2	0.357882	0.0415265	0.920976
Ndufb5	-0.149274	0.0415345	0.920976
Gm15750	0.598546	0.0416245	0.920976
Slc24a6	-0.36092	0.0418222	0.920976
Ptpn2	0.284059	0.0418274	0.920976
Pnn	0.117411	0.0418908	0.920976
Lpin3	-0.536683	0.0419133	0.920976
Fzd1	0.32872	0.0419926	0.920976
1700088E04Rik	-0.403118	0.0421983	0.920976
Adam8	0.423863	0.0422405	0.920976
AC161511.1	-0.185545	0.0422564	0.920976
Cerkl	0.594003	0.0422734	0.920976
Gm15129	-0.421066	0.0423101	0.920976
Ppp1r18	-0.273238	0.0423132	0.920976
Trim27	0.204817	0.042365	0.920976
Tmcc3	-0.429036	0.0423893	0.920976
Slc26a8	0.422635	0.042467	0.920976
TMEM134	-0.463734	0.0424958	0.920976
Dennd5a	-0.224187	0.042567	0.920976
Acyp2	-0.34818	0.0425804	0.920976
Uck2	-0.302429	0.0426134	0.920976
Bcap29	-0.21268	0.0426471	0.920976
Notch2	0.30882	0.0427697	0.920976
Wnt3	-0.57103	0.0428767	0.920976
Dedd2	0.219774	0.0429456	0.920976
Rps19bp1	0.23605	0.0429616	0.920976
Syt11	-0.169115	0.0430125	0.920976
Wdr19	0.22684	0.0430287	0.920976
Klhl24	0.133697	0.0430586	0.920976
Myadml2	-0.398172	0.0431369	0.920976
AC027184.1	-0.459694	0.0432015	0.920976
Ddr1	-0.402723	0.0432526	0.920976
Tnfsf9	-0.596686	0.0433355	0.920976
Lrrc45	0.185244	0.0433888	0.920976
Tmod4	0.606086	0.0434227	0.920976
Prlhr	-0.607019	0.0434724	0.920976
Mrpl45	-0.200991	0.0435265	0.920976
Trip4	-0.150809	0.0435449	0.920976
Hadhb	-0.280915	0.0435725	0.920976
6430571L13Rik	-0.464602	0.0435908	0.920976
Nudt22	-0.381667	0.0435978	0.920976
Selk	-0.143563	0.0437257	0.920976
1700028P14Rik	0.527753	0.0437454	0.920976
Fam57a	-0.215165	0.0438962	0.920976
Gm15954	0.583687	0.0439115	0.920976
2610001J05Rik	-0.244733	0.0439531	0.920976
Upf3a	0.22905	0.0439762	0.920976
Ubxn2a	-0.323098	0.044007	0.920976
Gm14091	0.553768	0.0440842	0.920976
Gm9934	-0.330456	0.0441326	0.920976
A630077J23Rik	-0.409394	0.0441651	0.920976
Olfr111	-0.408769	0.0442136	0.920976
Aqp4	-0.382746	0.0442181	0.920976
1810009N23Rik	-0.596949	0.0443223	0.920976
Rad51ap2	0.586264	0.0444324	0.920976
Gm26462	0.603986	0.0444931	0.920976
C030046E11Rik	0.139834	0.0445431	0.920976
AC020973.1	0.501801	0.0445484	0.920976
Gsg2	-0.603461	0.0446586	0.920976
Csrnp2	0.288633	0.0446892	0.920976
Epb4.1l2	-0.190202	0.0447202	0.920976
Pcdh9	-0.274351	0.0447255	0.920976
Stoml3	0.513538	0.0447434	0.920976
Mapkbp1	0.199599	0.0447798	0.920976
Maf	0.377997	0.0447944	0.920976
Top3b	0.150656	0.0448029	0.920976
4930500M09Rik	-0.266414	0.0448222	0.920976
Galnt4	-0.311598	0.044828	0.920976
Gprc5b	-0.441545	0.0448494	0.920976
Dram1	0.454706	0.0448621	0.920976
Gsx2	0.579419	0.0448879	0.920976
BC043934	-0.598086	0.044983	0.920976
Ncaph	-0.450196	0.0450586	0.920976
Lmtk3	0.216442	0.0451234	0.920976
Gm15774	0.447113	0.0451831	0.920976
Ubn1	0.154946	0.0452379	0.920976
Tnrc6c	0.161546	0.0452542	0.920976
2410057H14Rik	0.599176	0.0452944	0.920976
Slc30a5	0.132552	0.0453659	0.920976
Gm15423	0.529723	0.0453931	0.920976
Nfasc	-0.316293	0.0455091	0.920976
Nhp2l1	-0.228287	0.0455379	0.920976
Col11a2	-0.435291	0.0455745	0.920976
Arhgap21	0.196127	0.0456167	0.920976
N6amt1	0.194995	0.0457124	0.920976
Slc31a1	0.343005	0.0457327	0.920976
Uqcrfs1	-0.162454	0.0457713	0.920976
D930020B18Rik	0.55023	0.0458385	0.920976
Tmem9b	-0.119407	0.0458938	0.920976
Ifngr1	-0.268344	0.0458977	0.920976
Nek11	0.573882	0.046075	0.920976
Ftsj2	-0.291096	0.0461164	0.920976
Abca8a	-0.455201	0.0461181	0.920976
Hars2	0.169778	0.0461417	0.920976
Ccp110	-0.398195	0.0461601	0.920976
S100b	-0.378971	0.0462058	0.920976
Herc1	0.124439	0.0463266	0.920976
Mdh2	-0.101098	0.0464636	0.920976
Ttc25	0.485372	0.0465423	0.920976
Itm2b	-0.106502	0.0465978	0.920976
1700026L06Rik	0.459397	0.0466418	0.920976
Gata2	0.376679	0.0466667	0.920976
8030423J24Rik	-0.488271	0.0466706	0.920976
Nfia	0.23549	0.0466764	0.920976
Fnbp1	-0.382158	0.046842	0.920976
Fam175a	-0.313061	0.046856	0.920976
Il5	0.508432	0.0468565	0.920976
Aktip	-0.265898	0.0468584	0.920976
Nat8	-0.509335	0.0469601	0.920976
Elfn2	0.226594	0.0469671	0.920976
Sart3	0.135961	0.0470802	0.920976
Gm24195	0.407858	0.0471737	0.920976
Cdca7	0.456956	0.0471986	0.920976
3222401L13Rik	-0.503512	0.0472135	0.920976
Ick	-0.318255	0.0472639	0.920976
Myh8	0.581716	0.0472876	0.920976
Gm12981	0.407728	0.0472962	0.920976
Zfp346	0.202169	0.0472987	0.920976
Trpc4	0.420189	0.0473469	0.920976
Kif9	0.424794	0.0473624	0.920976
Gm12053	0.407857	0.047392	0.920976
Gm18294	0.407896	0.0474135	0.920976
Lpcat2	-0.247073	0.047435	0.920976
Gm22877	-0.440455	0.0475481	0.920976
Armc9	0.173845	0.0475694	0.920976
Gm15650	-0.471312	0.0475711	0.920976
Gm16535	-0.581171	0.0477521	0.920976
Fam129a	-0.379646	0.0477889	0.920976
Adgb	0.594149	0.0477927	0.920976
Apool	-0.413689	0.0478075	0.920976
Fgd5	-0.284727	0.0478404	0.920976
Procr	-0.584287	0.047913	0.920976
Tbc1d5	-0.22215	0.0479214	0.920976
Tor2a	0.20835	0.0480055	0.920976
Wdr38	0.478655	0.0480419	0.920976
1700019G17Rik	-0.250046	0.0482562	0.920976
Mettl8	-0.245792	0.0483255	0.920976
Sema6a	-0.413044	0.0483543	0.920976
Gm15819	-0.593254	0.0483936	0.920976
Hdgfrp2	0.16524	0.0483998	0.920976
Mri1	0.217736	0.0484011	0.920976
Micall2	-0.462918	0.0484751	0.920976
Zbbx	0.58597	0.0484814	0.920976
Pth1r	-0.323245	0.048483	0.920976
Lin9	0.3646	0.0485798	0.920976
Usp43	0.580582	0.0485844	0.920976
Lrpap1	0.168321	0.0486086	0.920976
Tpt1	-0.19835	0.0486425	0.920976
Wdr90	0.378375	0.0486943	0.920976
Hes1	0.414794	0.048747	0.920976
Gm16090	0.556605	0.0487479	0.920976
Gpr26	0.474781	0.0487483	0.920976
Rab9	-0.23499	0.0487524	0.920976
Gm12144	0.585652	0.0487836	0.920976
Ildr1	0.59007	0.0487877	0.920976
Fez1	-0.192153	0.0489517	0.920976
Gm22820	0.559373	0.0489774	0.920976
Vipr2	0.542687	0.0489946	0.920976
B2m	-0.226771	0.0490208	0.920976
Thoc2	0.150124	0.0490312	0.920976
Ccdc176	0.245093	0.0490805	0.920976
Ltbp1	0.368351	0.0491473	0.920976
Mapk15	0.587421	0.049152	0.920976
H2-M3	-0.543404	0.0491619	0.920976
Zbtb12	-0.284745	0.0493476	0.920976
Atxn2l	0.163549	0.049348	0.920976
Got2-ps1	0.405559	0.0494035	0.920976
Rs1	0.588518	0.0494256	0.920976
Ppfibp2	-0.45473	0.0494302	0.920976
Cmtm6	-0.172205	0.0494494	0.920976
Dpy19l2	0.557668	0.0494501	0.920976
Cnih	-0.152291	0.0495103	0.920976
Csrp1	-0.426701	0.0495512	0.920976
Nos3	0.232788	0.0495694	0.920976
St6galnac3	-0.492257	0.0496873	0.920976
Flrt2	0.294487	0.0496973	0.920976
Ttc29	0.38587	0.0497782	0.920976
Tmbim4	-0.176738	0.0497846	0.920976
Xrcc3	-0.360352	0.0498324	0.920976
Rilpl2	0.324804	0.0498346	0.920976
CT025592.1	-0.490946	0.0499377	0.920976
Zfp474	0.380212	0.0501858	0.920976
Zfp251	0.204502	0.0502521	0.920976
Bst1	-0.560312	0.0503868	0.920976
Gm16104	-0.403018	0.0503923	0.920976
Yars2	-0.195063	0.0504445	0.920976
Yars	-0.116373	0.0504595	0.920976
Zfp536	-0.384098	0.0504658	0.920976
Nyx	0.491621	0.0505704	0.920976
Cops4	-0.109083	0.0505718	0.920976
Ston1	0.350171	0.0506204	0.920976
Fam229b	0.242533	0.050686	0.920976
Cadm4	-0.19235	0.0507593	0.920976
Muc6	0.585125	0.0507889	0.920976
RP24-150D18.2	0.514172	0.0509166	0.920976
Ptafr	-0.444706	0.0509337	0.920976
Gpr35	-0.580778	0.0511978	0.920976
Sbspon	0.419399	0.0513261	0.920976
Mir1188	0.468188	0.0513327	0.920976
Cox16	-0.343433	0.051339	0.920976
Ttyh3	0.203198	0.0513516	0.920976
Dnahc3	0.567462	0.0513573	0.920976
Gm20605	0.440112	0.0513752	0.920976
Rab5b	-0.143052	0.0514363	0.920976
Gtf2f1	0.133442	0.0514492	0.920976
C1ql2	-0.557249	0.0515062	0.920976
Gtf2h2	-0.190647	0.0515159	0.920976
Ptprd	-0.28794	0.0515543	0.920976
Slc34a3	-0.529028	0.05156	0.920976
AC020971.1	0.251362	0.0515733	0.920976
Ikzf2	0.325465	0.0515849	0.920976
Adamtsl2	0.430477	0.0516431	0.920976
Fbxl22	0.260961	0.0516489	0.920976
Atp5c1	-0.144105	0.0517003	0.920976
Gm22059	0.392604	0.0518706	0.920976
Sec14l4	0.536097	0.0519085	0.920976
Sytl3	0.393222	0.0520448	0.920976
Plekhb2	-0.11992	0.0520482	0.920976
Irf9	0.273058	0.0520864	0.920976
Wdr33	0.137176	0.0521057	0.920976
2700050L05Rik	0.173198	0.0521529	0.920976
9330159F19Rik	0.129012	0.0522133	0.920976
Plekhf1	-0.549554	0.052238	0.920976
Gm13833	0.393017	0.0523513	0.920976
Zmynd10	0.495069	0.0523712	0.920976
Igfbpl1	0.56586	0.0523953	0.920976
Limk1	-0.363317	0.0523993	0.920976
Slc39a2	0.344349	0.0525488	0.920976
Gm10384	-0.551051	0.052561	0.920976
Utp15	0.155239	0.0525705	0.920976
P2ry13	-0.310442	0.0526251	0.920976
Wdr63	0.413751	0.0527385	0.920976
Ppp1r3g	0.519636	0.0528361	0.920976
Creb3l2	-0.371856	0.0528555	0.920976
Wbp4	-0.127188	0.052858	0.920976
Myl6	0.094233	0.0529425	0.920976
Slc16a12	0.486967	0.052954	0.920976
Tfdp1	0.178536	0.052965	0.920976
Gm13209	-0.384431	0.0530106	0.920976
Malat1	0.340964	0.0530216	0.920976
Naglu	-0.26649	0.0530511	0.920976
Timm10	0.221221	0.0530911	0.920976
Tctn2	0.284521	0.0531986	0.920976
Ifi47	-0.552201	0.0533077	0.920976
Aox1	0.304394	0.0533809	0.920976
Mir674	-0.383821	0.0534011	0.920976
Acap1	0.446048	0.0534239	0.920976
Emc9	-0.188697	0.0534617	0.920976
Dnajc12	-0.328996	0.0535273	0.920976
Papss1	-0.17862	0.0535678	0.920976
Adam7	0.562864	0.0535833	0.920976
Hps6	-0.364482	0.0536363	0.920976
D630037F22Rik	0.227258	0.0537069	0.920976
Tcirg1	-0.353447	0.0537912	0.920976
Specc1	-0.211837	0.0539796	0.920976
Mir1929	-0.382773	0.0540094	0.920976
Snrpe	-0.254856	0.0540187	0.920976
Gm14120	0.453102	0.0540459	0.920976
RP23-124N11.3	-0.565519	0.0541124	0.920976
Psmc5	-0.155601	0.0541812	0.920976
Inpp5f	-0.361502	0.0541982	0.920976
Rps6-ps3	-0.382347	0.0542228	0.920976
Arhgap9	-0.540503	0.0542353	0.920976
Fndc1	0.353613	0.0543104	0.920976
Dnahc2	0.401891	0.0543446	0.920976
Cpsf6	0.159897	0.0544136	0.920976
Rbm15b	0.300622	0.054493	0.920976
Armc4	0.420472	0.0545507	0.920976
Ermp1	-0.290762	0.0545521	0.920976
Pdlim3	0.541543	0.0546132	0.920976
Rtn4ip1	-0.244698	0.0546247	0.920976
Chml	-0.405498	0.0546374	0.920976
Pqlc2	0.231402	0.0546407	0.920976
Gm1082	-0.512592	0.0546817	0.920976
Fam53b	-0.28745	0.054827	0.920976
Olig1	-0.409938	0.0548487	0.920976
Spata20	-0.381	0.0548668	0.920976
Tst	-0.355267	0.0549182	0.920976
Ext1	0.354546	0.0549329	0.920976
Tipin	-0.266747	0.0550093	0.920976
Vim	0.303128	0.0550923	0.920976
Rfx4	-0.2719	0.0551559	0.920976
Ctsh	-0.326636	0.0551907	0.920976
Gm11614	0.571873	0.0552379	0.920976
Siglech	-0.310442	0.0553477	0.920976
9130020K20Rik	0.32648	0.0554942	0.920976
Rgcc	0.307081	0.0556549	0.920976
Egfr	0.1879	0.0556577	0.920976
Osbpl1a	-0.264739	0.0556787	0.920976
C230034O21Rik	0.451988	0.0556923	0.920976
Gm4279	-0.37906	0.0557068	0.920976
Oas1h	-0.37906	0.0557068	0.920976
Gm12827	-0.54384	0.0557475	0.920976
Enkur	0.57461	0.0558778	0.920976
Dennd2c	-0.531582	0.0558831	0.920976
9330160F10Rik	-0.308742	0.0558922	0.920976
Gm15717	0.439474	0.0559329	0.920976
Bmpr1a	-0.181042	0.0559714	0.920976
Gls2	-0.303606	0.0559949	0.920976
Qtrtd1	0.221263	0.0560444	0.920976
Snord58b	-0.570051	0.0560605	0.920976
Rnf121	0.149623	0.0560637	0.920976
Limch1	-0.210703	0.0561535	0.920976
Tcea3	0.505388	0.0561654	0.920976
Ak8	0.550408	0.0562433	0.920976
Mettl17	0.267736	0.0562599	0.920976
Rps6ka1	-0.333687	0.056273	0.920976
Prelid2	0.522639	0.056304	0.920976
Gm25334	0.466567	0.0563833	0.920976
Cox18	0.239689	0.0563876	0.920976
Gm4577	0.451499	0.0564587	0.920976
Paqr4	-0.272665	0.0565012	0.920976
Gpr151	-0.544851	0.05662	0.920976
Pigh	-0.461457	0.0567396	0.920976
B230104C08Rik	0.563007	0.0567741	0.920976
Wdr59	-0.127196	0.0567916	0.920976
March8	-0.331152	0.0568167	0.920976
Aloxe3	0.475698	0.0568698	0.920976
Ptprg	0.240224	0.0569187	0.920976
Ankrd13c	0.122892	0.0569648	0.920976
Sorl1	-0.198091	0.0570844	0.920976
Ndufs5	-0.140431	0.057099	0.920976
Armcx6	-0.417147	0.0571653	0.920976
4933427D14Rik	0.249263	0.057193	0.920976
Dmrt3	0.366238	0.0572391	0.920976
Paip2b	-0.204726	0.0573014	0.920976
Gm16340	0.559997	0.0573227	0.920976
Itga10	0.315317	0.0574563	0.920976
Sacm1l	-0.265442	0.0574881	0.920976
Wdr95	0.555748	0.0575587	0.920976
Hmox2	-0.139043	0.0576018	0.920976
Cnnm4	0.217249	0.0576406	0.920976
Pigc	-0.219258	0.057651	0.920976
Cd200r1	-0.519619	0.0576743	0.920976
Notch4	0.30458	0.0576772	0.920976
Msmp	0.215466	0.0577122	0.920976
Gm15851	0.446891	0.0577529	0.920976
Tmem69	-0.266411	0.0577837	0.920976
2700069I18Rik	-0.567717	0.0578764	0.920976
AC131759.1	0.229969	0.0579122	0.920976
Pcnxl3	0.103414	0.0580663	0.920976
E030010N08Rik	0.510345	0.0580845	0.920976
Nadkd1	-0.251849	0.0581635	0.920976
6030445D17Rik	-0.540014	0.0581764	0.920976
Gm26347	0.566675	0.0582451	0.920976
Ppp1r3c	-0.221041	0.058306	0.920976
Fcgr1	-0.382062	0.058312	0.920976
Rad18	0.272489	0.0583332	0.920976
Spon2	-0.477505	0.0586182	0.920976
Ech1	-0.195515	0.0586192	0.920976
Luc7l	0.118277	0.0587175	0.920976
Gm22408	0.449967	0.0587335	0.920976
Rell1	-0.364121	0.0587659	0.920976
Ddx4	0.461891	0.0587662	0.920976
Rnf122	-0.469131	0.0588443	0.920976
Gm16171	0.547952	0.0589815	0.920976
Pnpo	-0.192306	0.0590717	0.920976
Rerg	0.404414	0.0591106	0.920976
Erdr1	0.532146	0.0591256	0.920976
RP23-70F22.1	-0.48749	0.0594722	0.920976
Cspp1	0.18467	0.0594732	0.920976
Ccdc159	0.266681	0.059476	0.920976
Nbas	-0.300738	0.0595133	0.920976
Spata17	0.565383	0.0595155	0.920976
Dolk	-0.201842	0.0595302	0.920976
Ankrd34b	-0.371533	0.0595488	0.920976
Sf1	0.123866	0.0596116	0.920976
Ctf1	0.546824	0.0596792	0.920976
Creb5	-0.497169	0.0597008	0.920976
Thsd1	-0.322444	0.059704	0.920976
Wwp1	-0.244715	0.0597231	0.920976
Ndufs7	-0.153095	0.0597643	0.920976
AC158992.1	-0.541428	0.0597982	0.920976
Snapin	-0.236048	0.0598047	0.920976
Rho	0.559327	0.0598595	0.920976
RP23-479D21.2	0.493365	0.0598992	0.920976
Sh3bp2	-0.444258	0.0600739	0.920976
Cdk20	0.286978	0.060092	0.920976
1700048O20Rik	-0.380246	0.0601688	0.920976
Degs1	-0.272468	0.0602643	0.920976
Lrrc18	0.553177	0.060285	0.920976
Snx33	-0.415988	0.0603613	0.920976
Fnta	-0.280424	0.0605069	0.920976
Ccdc27	-0.545748	0.0606249	0.920976
Sypl	-0.255239	0.0606731	0.920976
Fosl2	0.422518	0.0606801	0.920976
Gm16105	0.336736	0.0607574	0.920976
Hectd2	0.243555	0.0607592	0.920976
RP24-242N1.1	0.487341	0.0607751	0.920976
Arnt	0.130027	0.0608656	0.920976
Ano7	-0.563241	0.0609896	0.920976
Gm25920	0.4096	0.0610708	0.920976
Ciz1	0.210873	0.0611053	0.920976
Mb	-0.558043	0.0612089	0.920976
Mmgt1	-0.177084	0.0612429	0.920976
Tmem101	-0.177594	0.0612828	0.920976
Ccdc9	0.150417	0.0613376	0.920976
Pstpip2	-0.445552	0.0614784	0.920976
Mroh3	-0.548867	0.0615918	0.920976
Nup133	0.140373	0.0616152	0.920976
Gm15938	-0.488323	0.0616297	0.920976
Gpt	-0.301863	0.0616307	0.920976
Psmd12	-0.174029	0.0616997	0.920976
Klhl40	0.529819	0.0617238	0.920976
Gm15570	0.489617	0.0617301	0.920976
Slco2b1	-0.27845	0.0617511	0.920976
Cnksr1	0.561351	0.0618584	0.920976
Tmem28	0.229371	0.0618807	0.920976
Lrriq1	0.521309	0.061912	0.920976
Cmah	-0.437	0.0619649	0.920976
B430010I23Rik	-0.391739	0.0619704	0.920976
Il17d	0.271086	0.0621036	0.920976
Smim17	-0.417186	0.062154	0.920976
Mlec	-0.116466	0.0621934	0.920976
Pacs2	-0.394634	0.0622905	0.920976
Cldn3	0.560042	0.0623311	0.920976
4932442E05Rik	0.468845	0.0623572	0.920976
Mir3057	-0.437426	0.0624039	0.920976
Arhgef15	-0.322473	0.0624156	0.920976
Enho	-0.282832	0.0624753	0.920976
Gm10434	-0.384239	0.0624809	0.920976
Ndufs2	-0.132127	0.062563	0.920976
Timm8a1	-0.494146	0.0625924	0.920976
Apoa1bp	-0.172491	0.0626173	0.920976
Zkscan6	0.235251	0.0626628	0.920976
Uqcc	-0.241182	0.0626799	0.920976
Foxo4	-0.274069	0.0627024	0.920976
Tcf15	0.558252	0.062706	0.920976
Gm22366	0.367332	0.0627669	0.920976
Gm10399	0.367079	0.0628783	0.920976
Ahrr	-0.519973	0.0629097	0.920976
Ncrna00085	0.201304	0.0629247	0.920976
Meox1	-0.532282	0.0629267	0.920976
Dync1li2	-0.153125	0.0629934	0.920976
1700066O22Rik	0.366899	0.0630109	0.920976
Myo1e	-0.307759	0.0630181	0.920976
Oc90	0.366853	0.0630194	0.920976
Opn3	-0.413866	0.0630657	0.920976
Pigm	-0.167094	0.0630671	0.920976
Rgs6	-0.313132	0.0630951	0.920976
Arrb1	-0.103657	0.063154	0.920976
Gm2800	0.366525	0.0631792	0.920976
Cplx4	0.366547	0.0631951	0.920976
Tatdn3	0.173554	0.063344	0.920976
Vax2	-0.505888	0.0633721	0.920976
AC134441.1	0.366139	0.0634088	0.920976
Gm16073	0.366069	0.0634387	0.920976
Emcn	0.315513	0.0634904	0.920976
Gm26403	0.365888	0.0635572	0.920976
Gm24660	0.365796	0.0635837	0.920976
Dspp	-0.509498	0.0636158	0.920976
Cpxm2	0.470951	0.0636333	0.920976
Flnb	0.171777	0.0636492	0.920976
Gm5919	0.356085	0.0636568	0.920976
C230012O17Rik	0.422573	0.0636752	0.920976
Gm14159	0.365589	0.0636888	0.920976
Myo3a	0.365577	0.0637119	0.920976
Cdk5rap1	0.260721	0.0637739	0.920976
Krt2	0.55696	0.0637771	0.920976
Adam9	-0.159405	0.0637883	0.920976
Ahr	0.31807	0.0638586	0.920976
Car14	-0.491078	0.0638739	0.920976
Cd109	0.55696	0.0638909	0.920976
Nfatc3	-0.275608	0.0639515	0.920976
Vpreb1	0.437536	0.0640338	0.920976
Dnaaf3	0.552984	0.0640447	0.920976
Alk	-0.324715	0.0640855	0.920976
Gm15836	0.490675	0.0640893	0.920976
Ltbp4	0.323205	0.0641475	0.920976
Xylb	0.353535	0.0642197	0.920976
Bhlhe40	0.260692	0.0642616	0.920976
Zfpm1	-0.330596	0.0645098	0.920976
Gm14258	0.363831	0.0646067	0.920976
Serpina3c	0.363831	0.0646067	0.920976
Scd2	-0.334806	0.0646084	0.920976
Ccnt1	0.133461	0.0647035	0.920976
Aplnr	-0.54463	0.0647094	0.920976
Cep89	0.260596	0.0647566	0.920976
Gm11651	0.49516	0.0648784	0.920976
Trim25	-0.218973	0.0649353	0.920976
Pih1d2	0.422985	0.06501	0.920976
Trrap	0.153923	0.0651244	0.920976
Pcdhb3	0.324563	0.0652223	0.920976
Decr1	-0.246985	0.0652324	0.920976
Spice1	0.210335	0.0652353	0.920976
5031439G07Rik	-0.303631	0.0652707	0.920976
Sssca1	0.22009	0.065314	0.920976
Rad1	-0.264417	0.0653528	0.920976
Adamts6	-0.340943	0.0653583	0.920976
Fgf18	-0.538224	0.0653639	0.920976
Dixdc1	-0.223619	0.0653876	0.920976
Wdr49	0.393732	0.0653894	0.920976
Cog4	-0.123323	0.0654868	0.920976
Lepr	0.450249	0.0655102	0.920976
Fam63a	-0.283433	0.0655937	0.920976
Ldlrap1	-0.496887	0.0656122	0.920976
Nog	0.43893	0.0656622	0.920976
Gm10729	-0.432241	0.0656746	0.920976
Ppp2r3d	0.329097	0.0656792	0.920976
Piga	-0.399015	0.0656861	0.920976
Znhit1	0.182537	0.0657126	0.920976
Gm12905	0.457782	0.0658024	0.920976
Epdr1	-0.146165	0.0658043	0.920976
Gak	0.110862	0.0659141	0.920976
Cthrc1	-0.326229	0.0659479	0.920976
Chst2	0.276764	0.0659857	0.920976
Vtn	-0.209354	0.0660398	0.920976
C530025M09Rik	0.550753	0.0660468	0.920976
Slc22a13b-ps	0.518363	0.0660726	0.920976
Wdr72	0.357983	0.0660739	0.920976
Bbs1	0.197918	0.0661631	0.920976
9330171B17Rik	-0.451668	0.0661891	0.920976
AC137970.1	0.551396	0.0662503	0.920976
Atp6v0a4	-0.430135	0.0663108	0.920976
Znf512b	0.184918	0.06641	0.920976
RP24-240G4.1	0.513569	0.066424	0.920976
Ankle1	0.542378	0.0664466	0.920976
Ptpre	0.189819	0.0664586	0.920976
Lipo2	-0.431931	0.0664675	0.920976
Ctu2	0.264087	0.0664811	0.920976
2310040G07Rik	0.55139	0.0666387	0.920976
Srrm3	0.186428	0.0666675	0.920976
Iscu	-0.268214	0.0666737	0.920976
Cct2	-0.114885	0.0666972	0.920976
Gm17091	-0.344681	0.066721	0.920976
Tbc1d30	0.248435	0.0669562	0.920976
Gins1	0.549217	0.0670254	0.920976
Itgb2l	0.473498	0.0670266	0.920976
Nav2	0.203488	0.0670957	0.920976
Gm16119	0.220522	0.0671568	0.920976
Gapvd1	0.104073	0.0672242	0.920976
Surf1	-0.133763	0.0672657	0.920976
A230065N10Rik	0.415267	0.0673442	0.920976
Aph1a	-0.354095	0.0673578	0.920976
Mrgbp	0.19487	0.0673945	0.920976
Alg13	0.222553	0.0676097	0.920976
Dcaf15	0.196329	0.0676445	0.920976
Ccndbp1	-0.122783	0.0676677	0.920976
Tnfaip8l2	-0.395271	0.0677831	0.920976
Herc2	0.120587	0.0677933	0.920976
Serpinb6b	0.494588	0.0678064	0.920976
Gm15863	0.329403	0.0678299	0.920976
Zfp385a	-0.310343	0.067907	0.920976
Gmnn	-0.452134	0.0679526	0.920976
Anxa2	0.367547	0.0679814	0.920976
Ccdc112	0.316644	0.0680084	0.920976
Hnrnpu	0.120716	0.0680429	0.920976
Mrps25	0.110082	0.0680954	0.920976
Pdcl2	-0.493638	0.0683451	0.920976
Nacc2	-0.310475	0.068391	0.920976
Fhad1	0.539735	0.0684748	0.920976
Kcne1l	-0.453775	0.0684765	0.920976
Ankrd11	0.0980015	0.0684827	0.920976
Kif24	0.413131	0.0684866	0.920976
Akr1c13	-0.543732	0.0684976	0.920976
Ccdc162	0.539433	0.0685711	0.920976
1700101E01Rik	0.420292	0.0685822	0.920976
Gm15460	-0.422689	0.0686292	0.920976
Cacna1c	0.287257	0.0686574	0.920976
AC161763.1	0.457236	0.068683	0.920976
Cml3	0.546427	0.0688402	0.920976
Slco1a5	0.42853	0.0688991	0.920976
Tmc8	-0.509191	0.0689126	0.920976
Nav1	-0.497715	0.0689408	0.920976
Smtnl2	-0.498428	0.0690352	0.920976
Plekhd1	-0.46438	0.0690627	0.920976
Gm13110	0.528944	0.0691103	0.920976
Smad9	-0.344311	0.0691358	0.920976
Rnf13	-0.362161	0.0691481	0.920976
Crygn	0.343766	0.0691596	0.920976
1810019J16Rik	0.495132	0.0691743	0.920976
Gp5	-0.542035	0.0692466	0.920976
Zfp143	-0.226327	0.0692561	0.920976
C1qtnf2	-0.545748	0.0692913	0.920976
Gm14964	0.281651	0.0693776	0.920976
Gm11721	0.463075	0.0696973	0.920976
Ccr10	-0.536485	0.0697216	0.920976
Lrrc8d	-0.159864	0.0697714	0.920976
Taf2	0.146833	0.0698571	0.920976
Cdh26	0.472613	0.0699115	0.920976
Rrm1	-0.21665	0.0699212	0.920976
Sorbs3	-0.344807	0.0700061	0.920976
Mid1	0.397965	0.070059	0.920976
Hspa9	-0.126754	0.0701282	0.920976
Gm10418	0.465943	0.0701397	0.920976
Gm20529	0.339392	0.0701454	0.920976
Taf4b	-0.338431	0.0701581	0.920976
Ncoa5	0.134044	0.0701876	0.920976
Gm10401	0.201238	0.0702255	0.920976
Tmem200c	0.354682	0.0702421	0.920976
Fv1	-0.297349	0.0702963	0.920976
Gm14259	-0.503424	0.0704615	0.920976
Dpep1	0.3392	0.0705391	0.920976
Scara3	0.365085	0.070585	0.920976
Vwa3b	0.533881	0.0706567	0.920976
Lcp1	-0.382631	0.0706682	0.920976
AC121774.1	-0.408562	0.0706784	0.920976
Etv4	0.312465	0.0708692	0.920976
Fcrlb	-0.528635	0.0709006	0.920976
Trmt1	0.16825	0.0709039	0.920976
Gm12472	0.435963	0.0709109	0.920976
C030006K11Rik	-0.285897	0.0709706	0.920976
Aspg	-0.43601	0.0709789	0.920976
Gm15663	-0.299697	0.0709936	0.920976
Gm4868	0.43579	0.071007	0.920976
Csgalnact2	0.187243	0.0710716	0.920976
Ccar1	0.10838	0.071168	0.920976
Dlx2	0.385173	0.0711736	0.920976
Csmd1	0.344502	0.0711878	0.920976
Itpr2	-0.24817	0.0713069	0.920976
Rgs3	-0.271327	0.0713768	0.920976
Gm9837	0.435367	0.0713983	0.920976
Max	0.125302	0.0714245	0.920976
Clip1	0.147054	0.0714292	0.920976
Slc6a13	-0.446925	0.0714796	0.920976
AC107846.1	-0.299734	0.0714846	0.920976
Ptpn6	-0.327052	0.0714965	0.920976
Eml3	-0.237175	0.0715055	0.920976
Gm5270	-0.342089	0.0716052	0.920976
Idh2	0.201594	0.0716164	0.920976
Gm10760	0.398599	0.0716372	0.920976
Dusp18	0.395054	0.0716578	0.920976
Ppa1	-0.128505	0.0716708	0.920976
Setd3	-0.0991137	0.0717261	0.920976
Smc2	0.25742	0.0717463	0.920976
Cog2	0.139119	0.0718081	0.920976
Nr2f6	0.198612	0.0718259	0.920976
Tssk3	0.451044	0.0718499	0.920976
Pcnt	0.129841	0.0718647	0.920976
Gm17384	0.339137	0.0718818	0.920976
Trim13	-0.348021	0.0719279	0.920976
Gm11650	-0.454339	0.0720355	0.920976
Cpox	-0.262236	0.0720773	0.920976
Fam20a	-0.287345	0.0721793	0.920976
Gigyf2	0.155987	0.0721977	0.920976
Bet3l	0.455254	0.072251	0.920976
Gm15860	-0.452728	0.0723535	0.920976
Rnase4	-0.340541	0.0723605	0.920976
Stub1	0.115847	0.0723708	0.920976
Il1r1	0.357131	0.0724066	0.920976
Ksr1	0.306556	0.0724701	0.920976
Rasl12	-0.404002	0.0724815	0.920976
Adprm	-0.201447	0.0727362	0.920976
B230206L02Rik	-0.455118	0.0727393	0.920976
Cdh20	-0.399242	0.0727993	0.920976
Gm15367	0.49837	0.0728344	0.920976
Cux2	0.392694	0.0728799	0.920976
Kif13a	-0.314913	0.0729605	0.920976
Zdhhc23	0.41771	0.0730154	0.920976
Map6d1	-0.325504	0.0730639	0.920976
Mrps28	-0.280249	0.0730889	0.920976
Gm17122	-0.185925	0.0731108	0.920976
Sstr4	0.440603	0.0731264	0.920976
Trmt2b	-0.355826	0.073136	0.920976
Gm26498	-0.455122	0.0731404	0.920976
Gm17114	-0.538048	0.0732	0.920976
Il17re	0.496185	0.0732728	0.920976
Tenm4	0.226501	0.0733026	0.920976
Tlcd2	-0.501581	0.0733237	0.920976
Neat1	-0.403699	0.073362	0.920976
Slco5a1	0.475298	0.0734274	0.920976
Tbx4	0.535534	0.0734711	0.920976
Gm10505	-0.433426	0.07355	0.920976
Gm15197	0.417697	0.0735621	0.920976
Gm15567	0.362684	0.0737663	0.920976
Hmha1	-0.352884	0.073773	0.920976
Sez6l2	-0.202606	0.0740206	0.920976
Fst	-0.511696	0.074076	0.920976
Gad1	-0.353098	0.0741563	0.920976
5730508B09Rik	-0.465285	0.0741582	0.920976
RP24-189K8.2	0.51422	0.0741892	0.920976
Gm1840	0.417323	0.074233	0.920976
Tex22	-0.33718	0.074233	0.920976
Actr1a	-0.104262	0.0742415	0.920976
Gm25997	-0.336873	0.0744034	0.920976
Zfp451	0.138429	0.0744377	0.920976
Gm13634	0.527434	0.074502	0.920976
Sin3b	0.196576	0.0745434	0.920976
Ebp	-0.245265	0.0745638	0.920976
Tacc2	0.186097	0.074573	0.920976
Gm8494	-0.336501	0.0745964	0.920976
Derl3	-0.422356	0.074679	0.920976
RP24-64D24.2	-0.336337	0.0746875	0.920976
Katnb1	0.14018	0.0747232	0.920976
Clk4	0.134367	0.0747232	0.920976
Dnajc27	-0.208043	0.0748719	0.920976
Mia	0.412334	0.0748848	0.920976
Wdr82	0.123567	0.0749213	0.920976
Ercc6	0.196107	0.0749624	0.920976
Skp2	0.287176	0.0750193	0.920976
Tom1	-0.250991	0.0751057	0.920976
Sdha	-0.120517	0.0751102	0.920976
Fth1	-0.290501	0.0751353	0.920976
Atp1b3	-0.257424	0.0752666	0.920976
Gm5113	0.228587	0.0753025	0.920976
Haao	-0.529954	0.0753636	0.920976
Ift88	0.195304	0.0753948	0.920976
Pdgfrb	-0.172037	0.0754167	0.920976
Derl2	0.160286	0.0754707	0.920976
Cpne7	0.495536	0.0755503	0.920976
Krt77	0.406165	0.0756082	0.920976
Cacna1d	0.221875	0.0756209	0.920976
Rab28	0.112171	0.0756883	0.920976
Xpo6	-0.118451	0.0757311	0.920976
AI837181	-0.127211	0.0758033	0.920976
Capza1	-0.343698	0.0759709	0.920976
C4bp	0.332532	0.0759816	0.920976
Uhrf2	0.168155	0.0760818	0.920976
Rras	-0.291714	0.0763194	0.920976
Baiap2l1	0.531812	0.0764212	0.920976
Dnajc25	0.305955	0.0764217	0.920976
4930581F22Rik	-0.294284	0.0765439	0.920976
Ist1	0.0942303	0.0765524	0.920976
Sbds	-0.150916	0.0765557	0.920976
Per1	0.274354	0.0765607	0.920976
Chac1	0.308714	0.0766017	0.920976
Aym1	-0.332778	0.0766342	0.920976
Sik1	0.266477	0.0767495	0.920976
Grtp1	-0.387604	0.0767775	0.920976
Eaf1	-0.209162	0.0768433	0.920976
Bhmt2	0.512111	0.0769195	0.920976
Ptgr1	0.528031	0.0770553	0.920976
RP23-429A10.1	0.397557	0.0770944	0.920976
Pop5	0.193044	0.0771029	0.920976
Myo5b	0.453778	0.0771965	0.920976
Commd5	-0.251164	0.0772939	0.920976
Trim63	-0.331528	0.0772946	0.920976
Samd12	0.385195	0.0773006	0.920976
Coq5	-0.141634	0.0773123	0.920976
AC140392.1	-0.124315	0.0774446	0.920976
Ccdc57	0.306194	0.0774537	0.920976
Ovca2	0.297679	0.0775372	0.920976
Cyp2j12	-0.516646	0.0776696	0.920976
Gm12923	-0.330777	0.077703	0.920976
Idh3g	-0.0993296	0.0777061	0.920976
Ccdc172	-0.324757	0.0777596	0.920976
Frrs1	0.478322	0.0778157	0.920976
Anxa10	-0.330448	0.0778888	0.920976
Gm13070	-0.513931	0.0779659	0.920976
Ticam2	0.48083	0.0779932	0.920976
Mrps5	-0.160106	0.0781588	0.920976
Npc1	-0.30309	0.0782445	0.920976
Dnaaf2	0.209759	0.0783254	0.920976
Wdfy3	0.118178	0.0783937	0.920976
Gm11802	0.45688	0.0783939	0.920976
Cfp	0.23611	0.0784144	0.920976
Arrdc4	0.26544	0.0784177	0.920976
Phyhipl	-0.165265	0.0784198	0.920976
Zscan10	0.327687	0.0784483	0.920976
AC119189.1	0.397707	0.0785108	0.920976
Rai2	0.244634	0.0786323	0.920976
1700110K17Rik	0.351785	0.0786847	0.920976
Hoga1	0.490121	0.0786857	0.920976
Btn2a2	0.525478	0.0787182	0.920976
Scly	-0.254251	0.0787315	0.920976
Nxpe4	-0.192821	0.0787574	0.920976
Zpld1	0.404717	0.0788065	0.920976
Tatdn1	0.266769	0.0788073	0.920976
Gm15478	0.444516	0.0788123	0.920976
Stc2	0.437819	0.078922	0.920976
Zzz3	0.108256	0.0790983	0.920976
Sgpp2	-0.492336	0.0791206	0.920976
AC149090.1	0.224302	0.0791533	0.920976
Gm12977	-0.483907	0.0792039	0.920976
Rrnad1	0.149492	0.0792633	0.920976
Prdx3	-0.147648	0.0792765	0.920976
Rbpj	-0.253708	0.0792783	0.920976
Hist1h2be	-0.400841	0.0792902	0.920976
Emc3	-0.133092	0.0793183	0.920976
Grin2a	0.429487	0.0793835	0.920976
Mdm1	0.254086	0.0793901	0.920976
Gm14379	-0.522342	0.0794035	0.920976
Klf2	0.321378	0.0794124	0.920976
Tchp	0.181831	0.0794196	0.920976
Catsperg1	0.492037	0.079534	0.920976
Stxbp3a	-0.304477	0.0795366	0.920976
Secisbp2l	-0.216534	0.0796322	0.920976
Hdac10	0.258179	0.0796382	0.920976
Gm15051	-0.470655	0.0796434	0.920976
Tbc1d10b	-0.123327	0.0797128	0.920976
Rab20	0.493489	0.0797817	0.920976
Msrb1	-0.300553	0.0798019	0.920976
Ngly1	-0.141549	0.0798498	0.920976
Clpb	0.12066	0.0799066	0.920976
Slc20a2	-0.233984	0.0799349	0.920976
4930535L15Rik	0.41792	0.0799601	0.920976
Msc	0.522308	0.0799901	0.920976
Ryr2	0.278054	0.0800874	0.920976
Glb1l2	0.526137	0.0801038	0.920976
Pla2g5	0.526047	0.0801574	0.920976
Bhlha15	0.47781	0.080158	0.920976
Kri1	0.158599	0.080159	0.920976
Cfl2	-0.316433	0.0802142	0.920976
Gm16314	-0.42946	0.0802296	0.920976
Sec13	-0.143455	0.0802842	0.920976
Hexim1	0.119973	0.0803883	0.920976
Gm16282	-0.45417	0.0804046	0.920976
Akap8l	0.172357	0.0804486	0.920976
Rsph9	0.36612	0.0804998	0.920976
Prkdc	0.198584	0.0805264	0.920976
Exosc5	-0.198225	0.0805638	0.920976
Usp30	-0.19067	0.0806243	0.920976
Mtmr2	-0.283064	0.0806497	0.920976
Ufsp1	-0.352373	0.0806531	0.920976
Sypl2	0.446331	0.0808184	0.920976
Srd5a1	-0.332052	0.0810875	0.920976
Pqlc1	0.200619	0.0811301	0.920976
Meaf6	0.18186	0.0811315	0.920976
Ltn1	0.102587	0.0811713	0.920976
Cerk	-0.336758	0.0812593	0.920976
Ift140	0.173429	0.0813071	0.920976
Slc35a5	-0.178185	0.0814292	0.920976
Sco2	-0.26104	0.0815115	0.920976
Rsrc2	0.116433	0.0816077	0.920976
RP23-32L5.5	0.4909	0.081683	0.920976
4921525B02Rik	-0.361597	0.0817069	0.920976
Akap13	0.320334	0.081716	0.920976
P2rx4	-0.247507	0.0817793	0.920976
P2rx3	0.394481	0.0818877	0.920976
Zfp772	0.233376	0.0819358	0.920976
Asb17	0.40658	0.0819594	0.920976
Kcne4	0.424394	0.0820116	0.920976
Gm16130	0.462441	0.0820221	0.920976
Mir467f	-0.433737	0.0821025	0.920976
Rffl	-0.281816	0.0821191	0.920976
Rnf216	0.117963	0.0821749	0.920976
Zfp668	0.183733	0.0821834	0.920976
Ptrh2	0.247606	0.0822702	0.920976
Pigz	-0.43906	0.0823177	0.920976
Gm19031	0.40743	0.0823662	0.920976
4930579G18Rik	0.219967	0.0823994	0.920976
Isg20	0.517459	0.0824136	0.920976
Fam21	-0.134451	0.0824452	0.920976
Klf4	0.333732	0.0824629	0.920976
Ccdc173	0.387027	0.0824831	0.920976
Tmx2	-0.178139	0.0824951	0.920976
Gm9783	-0.479068	0.0824971	0.920976
Rcl1	-0.220385	0.0824976	0.920976
Scarb2	-0.26022	0.0825204	0.920976
Fahd1	-0.210104	0.0825306	0.920976
Slc22a23	-0.244172	0.0826616	0.920976
Poldip2	0.105248	0.0826713	0.920976
Gm6180	-0.316466	0.082793	0.920976
Liph	-0.502007	0.0828424	0.920976
Esrrb	-0.47426	0.0829058	0.920976
Clcn5	-0.444271	0.0829061	0.920976
Ankrd54	0.235711	0.0829728	0.920976
Cd300e	-0.464567	0.0830207	0.920976
Mid1ip1	-0.274082	0.0830281	0.920976
Hagh	-0.152611	0.0831049	0.920976
Gm20548	0.193341	0.0831347	0.920976
Tmem201	0.15858	0.0831349	0.920976
Cyb5r1	-0.166349	0.0831493	0.920976
Hspa8	-0.143485	0.0832047	0.920976
Gm8237	-0.484088	0.0832256	0.920976
1700030A11Rik	0.520771	0.0832333	0.920976
Gm15956	-0.383693	0.0832644	0.920976
Slc15a1	0.427079	0.0833341	0.920976
Kcnk7	-0.501326	0.0833432	0.920976
Fgd3	-0.356453	0.0834278	0.920976
Phf8	-0.153499	0.08348	0.920976
Krt23	0.432168	0.0836405	0.920976
Mdh1	-0.15143	0.0836841	0.920976
Zfp651	0.119482	0.0837261	0.920976
4930521C21Rik	0.509528	0.0837458	0.920976
Rtkn	-0.293566	0.0837516	0.920976
Gm1698	0.505245	0.0839343	0.920976
Dusp5	0.399898	0.0840706	0.920976
Wnk1	-0.27726	0.0841783	0.920976
Sbf1	-0.146264	0.0841987	0.920976
Gm15540	-0.518968	0.0842373	0.920976
Gm5431	0.319069	0.0842814	0.920976
Gm4152	-0.315137	0.0843163	0.920976
Fcgr2b	-0.377602	0.084323	0.920976
Gm10684	-0.478751	0.0843304	0.920976
Chi3l7	0.319197	0.0843473	0.920976
Vwa3a	0.508048	0.0843963	0.920976
Sgce	-0.227614	0.0844525	0.920976
Rsph10b2	0.320388	0.0844749	0.920976
Rps13-ps4	0.498828	0.0845307	0.920976
3110043O21Rik	-0.228432	0.0846402	0.920976
AC087541.1	0.518099	0.0846725	0.920976
Tmeff1	-0.179941	0.0846737	0.920976
Abhd5	-0.231276	0.0847106	0.920976
Epgn	-0.31459	0.0847287	0.920976
Best1	-0.442331	0.0847307	0.920976
Elovl7	-0.410842	0.0847891	0.920976
Scd1	-0.366544	0.0848582	0.920976
Tpm2	-0.428258	0.0848955	0.920976
1700007K13Rik	0.493144	0.085018	0.920976
Kdsr	0.148137	0.0850613	0.920976
Gm6578	-0.440326	0.0851041	0.920976
Gbp6	-0.516633	0.0851199	0.920976
Cpeb4	0.180336	0.0851644	0.920976
Efhc1	0.491932	0.0852947	0.920976
Kcnc1	-0.197768	0.0853863	0.920976
Fnbp4	0.117586	0.085398	0.920976
RP23-70A15.5	0.261858	0.0854659	0.920976
Ucn2	0.402267	0.0854746	0.920976
Gm17099	0.374111	0.0854901	0.920976
Gm17613	0.322261	0.0855865	0.920976
Dnhd1	0.230744	0.0855957	0.920976
B4galt6	0.216663	0.0856665	0.920976
Wdr93	0.514935	0.0857038	0.920976
Tprn	-0.420597	0.0857801	0.920976
Gadd45b	0.340323	0.0857884	0.920976
Gm20417	0.324259	0.0858944	0.920976
RP23-161F5.4	0.515916	0.0859133	0.920976
Iqcg	0.385056	0.0859793	0.920976
Lgals1	0.468879	0.0860007	0.920976
Serf2	-0.136425	0.0861528	0.920976
Npat	-0.165373	0.0861648	0.920976
Safb2	0.131849	0.0863171	0.920976
Gm17234	0.320989	0.086369	0.920976
1700092M07Rik	-0.437573	0.0863992	0.920976
Gm24299	-0.514751	0.0864967	0.920976
Gm4922	0.402161	0.0865639	0.920976
Zmpste24	-0.196571	0.0866825	0.920976
Rab31	-0.285675	0.0868517	0.920976
Tmem33	-0.140472	0.0868518	0.920976
Rfx3	0.339189	0.0868634	0.920976
Atp5g3	-0.123798	0.0869	0.920976
Nudt18	-0.194002	0.0869224	0.920976
Klhl3	0.356895	0.0869277	0.920976
Gckr	-0.372228	0.0869296	0.920976
Pola1	0.317838	0.0869358	0.920976
A430093F15Rik	0.320002	0.0869493	0.920976
Carhsp1	-0.420751	0.0869644	0.920976
Gm12734	0.40209	0.0869646	0.920976
Gm24339	0.319975	0.0869861	0.920976
C1qa	-0.308881	0.0870484	0.920976
Zfp335	0.136202	0.0871191	0.920976
Slc13a5	0.232492	0.0871665	0.920976
Sirt2	-0.293376	0.0873071	0.920976
Cd48	-0.505042	0.0873427	0.920976
Oxa1l	-0.134693	0.0874334	0.920976
Ube2l6	0.425229	0.0874857	0.920976
D830015G02Rik	0.387418	0.0877106	0.920976
5330438D12Rik	0.265021	0.0877152	0.920976
Gdf15	0.375167	0.087839	0.920976
Tat	0.310592	0.087967	0.920976
Trim8	0.136192	0.0880023	0.920976
Tmem102	-0.445926	0.0880177	0.920976
Tmem229a	-0.321789	0.0881875	0.920976
Tyms	-0.372135	0.0881934	0.920976
RP23-273K11.1	0.317868	0.0882624	0.920976
Kcnj3	0.415589	0.0882659	0.920976
Ammecr1	0.332702	0.0883532	0.920976
Gm694	0.473824	0.0883918	0.920976
Hist3h2bb-ps	-0.38765	0.088504	0.920976
Pmp22	-0.381224	0.0885537	0.920976
Sspo	-0.436496	0.0885617	0.920976
Gm6939	0.425181	0.0887917	0.920976
Rai14	0.42947	0.0888206	0.920976
Cwc15	-0.159423	0.088881	0.920976
Gm12657	0.440367	0.0889131	0.920976
Kdelr3	0.482945	0.0889328	0.920976
Cmbl	0.448954	0.0890503	0.920976
Yif1b	-0.208742	0.0890537	0.920976
Pdzd4	0.177431	0.0891106	0.920976
Snx5	-0.182107	0.0891184	0.920976
Trim30d	-0.438124	0.0891219	0.920976
Txnl4a	-0.221478	0.0892236	0.920976
Ap3d1	0.111423	0.0892819	0.920976
Ep400	0.0938211	0.0893291	0.920976
Acacb	0.31765	0.0893552	0.920976
Gm16019	0.451725	0.0894709	0.920976
Zswim8	0.128368	0.0895498	0.920976
Wnt6	-0.463984	0.0895729	0.920976
Lrrn4cl	-0.477474	0.0896846	0.920976
Sgcg	0.392061	0.0897832	0.920976
Golm1	0.229592	0.089817	0.920976
Hhex	-0.407964	0.0899803	0.920976
Gm20636	0.294294	0.090017	0.920976
Son	0.0923918	0.0900271	0.920976
Nvl	0.186446	0.09009	0.920976
Fancg	-0.203286	0.0901279	0.920976
Aen	-0.176518	0.0901346	0.920976
Dnajc19	-0.150022	0.0901432	0.920976
Shank2	0.36299	0.0901457	0.920976
Tmco4	0.322302	0.0901531	0.920976
Galnt1	-0.200303	0.0901618	0.920976
Shroom1	-0.285388	0.0903317	0.920976
Rev3l	0.235885	0.0903376	0.920976
Gm16548	0.330337	0.0903536	0.920976
Zmym1	0.212924	0.090477	0.920976
Pcdhb6	-0.373488	0.0905846	0.920976
Snapc4	0.185301	0.0907069	0.920976
Rec8	-0.466658	0.090766	0.920976
Itfg3	-0.310755	0.0907719	0.920976
Gm26446	0.475957	0.0907747	0.920976
Tmem229b	-0.26217	0.0907798	0.920976
Mnt	0.225588	0.0908075	0.920976
Ppm1j	-0.506641	0.0908873	0.920976
Mir132	0.493153	0.0909991	0.920976
Gm13441	0.50368	0.091018	0.920976
Gm20476	-0.466283	0.0910688	0.920976
Ebi3	0.490514	0.0910906	0.920976
Pot1a	-0.170007	0.09111	0.920976
BC022687	0.339949	0.09111	0.920976
Cers6	0.206392	0.0911632	0.920976
4930538E20Rik	0.310097	0.0911718	0.920976
Ntan1	-0.110829	0.0911945	0.920976
Iqcf5	0.376378	0.0913789	0.920976
Hist1h1c	-0.352284	0.0914395	0.920976
Alkbh2	-0.357764	0.091453	0.920976
Rtf1	0.169965	0.091553	0.920976
n-R5s202	0.367502	0.0916517	0.920976
Cnih4	-0.173585	0.0917301	0.920976
Mgp	0.374649	0.091742	0.920976
Tead3	0.299018	0.0917557	0.920976
Ndufa6	-0.142165	0.0918246	0.920976
Gm16364	0.346992	0.09186	0.920976
Fam136a	-0.187078	0.0919219	0.920976
AA474408	-0.389888	0.0919315	0.920976
Aars	-0.12342	0.0919755	0.920976
Ostm1	-0.139494	0.0920071	0.920976
Ddx27	0.151918	0.0920197	0.920976
Ttc26	0.262823	0.0920403	0.920976
Slitrk3	0.227931	0.092236	0.920976
Zyx	-0.284617	0.0922667	0.920976
Fam167a	0.475582	0.0922861	0.920976
Efcab14	-0.265681	0.092345	0.920976
Cabin1	0.167751	0.0923736	0.920976
Ncoa4	-0.167395	0.0924394	0.920976
Gm9958	0.505365	0.0925416	0.920976
RP24-547D11.2	-0.431962	0.0925628	0.920976
A730036I17Rik	-0.505475	0.0926187	0.920976
1700119I11Rik	-0.301167	0.0926408	0.920976
Vpreb3	0.30318	0.092676	0.920976
C1ra	0.505159	0.0926873	0.920976
Tbx1	-0.364532	0.0927263	0.920976
Gm14278	0.371969	0.0929274	0.920976
Mapkapk5	0.150681	0.0929826	0.920976
Ikbkap	0.122189	0.0929861	0.920976
Nup85	0.156931	0.0929966	0.920976
Gm12835	0.472753	0.0930123	0.920976
Gm20713	-0.336729	0.093047	0.920976
Ptpn23	0.156316	0.0930593	0.920976
Ccdc81	0.467899	0.0930797	0.920976
Serpinh1	0.253875	0.0931834	0.920976
Nol7	-0.219225	0.0932676	0.920976
Olfr570	0.303125	0.0933202	0.920976
Taok3	0.133356	0.0933277	0.920976
Wwc1	0.287605	0.0933286	0.920976
Gm9949	-0.418784	0.0933299	0.920976
Tanc2	0.148325	0.0933513	0.920976
Ina	-0.184111	0.0933754	0.920976
Ctla2b	0.502363	0.0933872	0.920976
Itch	-0.158738	0.093513	0.920976
5430419D17Rik	0.302948	0.0935539	0.920976
Snord72	-0.422077	0.0936473	0.920976
Ylpm1	0.126573	0.0936918	0.920976
Itga11	0.473584	0.0937667	0.920976
Gm16235	0.323447	0.0938062	0.920976
Bace2	-0.372908	0.09386	0.920976
4930570G19Rik	0.232137	0.0939065	0.920976
Rhoa	-0.148717	0.0939686	0.920976
Tsga10	0.244059	0.0939836	0.920976
Msx2	0.303084	0.0939988	0.920976
Mknk1	-0.186419	0.0940697	0.920976
Tnfrsf1a	-0.274253	0.094117	0.920976
Arhgef28	0.378112	0.0941722	0.920976
Gm15440	-0.29942	0.0941837	0.920976
Gm10343	-0.479759	0.0942306	0.920976
Gm11977	0.387067	0.0942662	0.920976
Lrrc51	0.33747	0.0943008	0.920976
Zfp541	0.493205	0.0943055	0.920976
Cd80	-0.478569	0.0943303	0.920976
U2af1	-0.203518	0.0943308	0.920976
Mau2	0.111073	0.0943404	0.920976
Ddx17	0.0646919	0.0944985	0.920976
Tep1	-0.257773	0.0945176	0.920976
Hcn2	-0.36017	0.0945982	0.920976
Bmf	-0.328356	0.0946086	0.920976
Gpr183	-0.444989	0.0947841	0.920976
C77370	0.312357	0.0948893	0.920976
Xlr3a	-0.502099	0.0948936	0.920976
Tshz1	0.317278	0.0949129	0.920976
Zfp14	-0.342493	0.0949202	0.920976
C1qb	-0.301337	0.0949888	0.920976
Nacad	-0.239094	0.0950555	0.920976
Hist1h1d	-0.452582	0.0950856	0.920976
Galnt10	-0.262613	0.095116	0.920976
Gm8327	0.465815	0.0951237	0.920976
Smim19	-0.248522	0.0951879	0.920976
Gm25776	-0.380939	0.0952273	0.920976
Pkd1	0.127595	0.0952464	0.920976
Cuta	-0.165372	0.0952585	0.920976
Glp2r	0.326473	0.0952862	0.920976
Thpo	0.383956	0.095354	0.920976
Prkcdbp	-0.284809	0.0953805	0.920976
Gm16155	0.301881	0.0954033	0.920976
D19Ertd737e	-0.179054	0.0954727	0.920976
Srsf9	0.187391	0.0954782	0.920976
Unc5cl	0.425884	0.0955967	0.920976
Ly75	-0.405254	0.0957324	0.920976
Rcan1	-0.148286	0.0957391	0.920976
Spata18	0.296941	0.0957715	0.920976
Gm16192	-0.431442	0.095782	0.920976
C030017K20Rik	0.398083	0.0958153	0.920976
Gm15728	0.346039	0.0958276	0.920976
Gpx8	0.433034	0.0958628	0.920976
Stk19	0.203475	0.0959514	0.920976
Dll3	-0.418785	0.0960853	0.920976
Epb4.1l3	-0.262834	0.0961363	0.920976
Prdx5	-0.121315	0.0961431	0.920976
Slu7	-0.13143	0.0963388	0.920976
Pla2g4a	-0.416741	0.0963564	0.920976
Naprt1	-0.259898	0.0964791	0.920976
Plec	0.18727	0.0965439	0.920976
Def8	-0.12878	0.0965711	0.920976
Mpv17	0.139437	0.0966313	0.920976
Nxf1	0.157702	0.0966538	0.920976
Wscd1	-0.271854	0.0966761	0.920976
Bmp2k	-0.256658	0.0967396	0.920976
Ctss	-0.326157	0.0968749	0.920976
Obsl1	0.19105	0.0969224	0.920976
Grifin	-0.437844	0.0969429	0.920976
RP23-156K23.1	0.497026	0.0969782	0.920976
Nme7	0.243423	0.0970977	0.920976
Mtus1	-0.323741	0.0971609	0.920976
Cd55	0.399527	0.0972161	0.920976
Pkmyt1	-0.203896	0.0972779	0.920976
Zzef1	0.0882136	0.0973471	0.920976
Ckmt2	0.439198	0.0973576	0.920976
Ankrd42	0.198745	0.0973888	0.920976
Clcn6	-0.174225	0.0973913	0.920976
Prickle2	0.291188	0.0974469	0.920976
Gm17617	0.369299	0.0974677	0.920976
Rhobtb3	-0.311713	0.0974677	0.920976
Pcolce	0.385196	0.0974699	0.920976
Xaf1	-0.406921	0.0974981	0.920976
Gm8104	-0.444574	0.0975465	0.920976
Chuk	0.136879	0.0975872	0.920976
Prune	-0.157559	0.0977194	0.920976
Ctsc	-0.344748	0.097732	0.920976
Irf8	-0.306743	0.0977354	0.920976
Apbb1ip	-0.278477	0.0977458	0.920976
1190003J15Rik	0.460455	0.0977575	0.920976
AC108401.1	0.263499	0.0977986	0.920976
Hcls1	-0.346645	0.0977988	0.920976
Mndal	0.49197	0.0979163	0.920976
Tjp2	-0.342436	0.0979467	0.920976
Gm6537	-0.484053	0.0979482	0.920976
Tram2	0.400184	0.0980374	0.920976
Gm12892	-0.473776	0.0981369	0.920976
Pagr1a	0.209371	0.0981675	0.920976
Lcat	-0.345578	0.0982061	0.920976
Cyp19a1	0.473741	0.0982162	0.920976
Fcrls	-0.277951	0.0982749	0.920976
Pdzd8	-0.166948	0.0983846	0.920976
Lims2	-0.287369	0.0983904	0.920976
Minos1	-0.12228	0.0985233	0.920976
Crmp1	0.22768	0.0985678	0.920976
Rwdd2b	-0.255937	0.0986343	0.920976
Lgr4	0.162562	0.0986846	0.920976
Kcnj12	-0.35787	0.0987907	0.920976
Zc3hav1	-0.353515	0.0988477	0.920976
Rwdd1	-0.192741	0.098853	0.920976
Sh2d4b	0.47769	0.0991997	0.920976
4931406P16Rik	-0.221743	0.0992052	0.920976
Ttc13	0.143481	0.0992348	0.920976
Fitm2	-0.208483	0.0992545	0.920976
Matn2	0.40127	0.0993185	0.920976
Bloc1s5	-0.186117	0.0993541	0.920976
Katnal2	0.304283	0.0993956	0.920976
AC124475.1	0.432071	0.0994873	0.920976
Il12rb1	-0.46351	0.0995667	0.920976
Ica1	0.191309	0.0996047	0.920976
Dcx	0.299217	0.0996329	0.920976
Asb16	-0.445235	0.0996719	0.920976
Ublcp1	-0.252378	0.0996987	0.920976
Egf	0.386183	0.0997062	0.920976
Fzd8	0.329696	0.0998483	0.920976
Tmprss5	-0.467157	0.099931	0.920976
Ucma	0.479639	0.0999894	0.920976
Spdl1	0.48167	0.099997	0.920976
Slc25a45	-0.335001	0.100006	0.920976
Fbxo15	0.357047	0.100013	0.920976
Panx2	-0.254177	0.100047	0.920976
AI846148	0.185992	0.100083	0.920976
Gucy2e	-0.301417	0.100299	0.920976
RP23-416E12.1	0.426076	0.100363	0.920976
Trmt61b	-0.218423	0.100377	0.920976
Csf1r	-0.263747	0.100388	0.920976
Bin3	0.219888	0.100455	0.920976
Rpn1	-0.092922	0.100458	0.920976
Selm	-0.202063	0.10054	0.920976
Ilf3	0.0983042	0.100593	0.920976
Lamp1	-0.2416	0.100608	0.920976
Alpk1	0.317402	0.100649	0.920976
Pacrg	0.278086	0.100716	0.920976
Muc1	0.388055	0.100724	0.920976
Inpp5a	-0.193461	0.100744	0.920976
Gm13111	0.323391	0.10077	0.920976
Sigmar1	-0.169962	0.100779	0.920976
Atp13a3	0.125516	0.100931	0.920976
Trappc13	-0.148855	0.10094	0.920976
[truncated: 22,803 more rows]
