# Supplementary material for: Experimental validation of methods for differential gene expression analysis and sample pooling in RNA-seq
Source: BMC Genomics. 2015 Jul 25;16(1):548. doi: 10.1186/s12864-015-1767-y (PMC4515013; doi:10.1186/s12864-015-1767-y)
Supplement: Additional file 4: — A table presenting TSPM analyses of RNA-seq data from amygdalae of female Brd1 +/− mice (n = 8) and female WT littermates (n = 8). [file 12864_2015_1767_MOESM4_ESM.xlsx]

## Sheet: TSPM
Gene	Log Fold-change	p	Adjusted p
Brd1	-0.311465	8.89701e-46	3.37197e-42
Kdm5c	0.076496	7.55151e-07	0.00143101
Fbxw15	-0.928111	2.21803e-05	0.0268347
Rit1	-0.14017	2.83215e-05	0.0268347
Agxt2l2	0.302925	6.47227e-05	0.0350427
Atrip	0.136632	5.05779e-05	0.0350427
Dlx4	2.76815	5.67786e-05	0.0350427
Gbp11	-0.7872	9.79639e-05	0.0464104
Clrn1	0.796417	0.000134834	0.0518622
Oc90	19.5371	0.00013684	0.0518622
Card9	-0.402579	0.000285294	0.0765886
Dhx30	0.0509458	0.000280989	0.0765886
Gas8	0.133087	0.00030209	0.0765886
Sox17	0.225422	0.000303121	0.0765886
Wfdc18	-0.673313	0.000271972	0.0765886
Fbxl18	0.119471	0.000442542	0.0886847
Il5	1.50355	0.000444593	0.0886847
Mylpf	-1.10652	0.000419132	0.0886847
Styxl1	1.50355	0.000444593	0.0886847
Asmt	20.3364	0.000561162	0.101276
Tmem101	-0.133088	0.00053836	0.101276
BC053393	2.49988	0.000719869	0.113679
Fdx1l	0.396281	0.000718357	0.113679
Polr3c	-0.141425	0.000686706	0.113679
Aqp2	20.2186	0.00114423	0.166793
Myo3a	20.2186	0.00114423	0.166793
AY358078	-2.46296	0.00125008	0.169345
F8	-0.229962	0.00136082	0.169345
Gdpd4	2.41984	0.00135288	0.169345
Slc25a48	-20.2269	0.00142983	0.169345
Vmn1r32	-20.2269	0.00142983	0.169345
Zfp235	0.122262	0.00129749	0.169345
4930422G04Rik	0.158371	0.0019838	0.181757
4931429L15Rik	0.697075	0.00163629	0.181757
Afp	-2.36765	0.00249471	0.181757
Bst1	-1.16368	0.0021151	0.181757
Cdh26	1.06634	0.00159884	0.181757
Chac2	-0.194476	0.00241431	0.181757
Exoc8	0.0781966	0.00202998	0.181757
Gast	-2.36765	0.00249471	0.181757
Gckr	-1.6745	0.00201819	0.181757
Gk5	-0.303476	0.00210863	0.181757
Gm5087	2.33283	0.00253728	0.181757
Gp5	-0.689219	0.00177623	0.181757
Ipp	-0.147896	0.00254173	0.181757
Mfsd9	-0.204927	0.00178718	0.181757
Nxpe4	-0.119173	0.0022692	0.181757
Pvrl4	-0.224881	0.0018959	0.181757
Rab32	-0.419438	0.00248379	0.181757
Rassf6	-0.544638	0.00172019	0.181757
Slc16a4	0.218945	0.00216487	0.181757
Slc6a14	20.0851	0.00234723	0.181757
Spo11	1.37002	0.00197414	0.181757
Pola2	-0.194142	0.00262607	0.184311
Ccl25	-0.28225	0.00273228	0.184917
Fahd1	-0.13769	0.0026908	0.184917
Rho	0.613267	0.0027862	0.185258
2810417H13Rik	0.468452	0.00315899	0.200034
Mrpl45	-0.0926802	0.00316677	0.200034
Scgb1c1	-20.0727	0.00315688	0.200034
Atp6v0a4	-1.85682	0.00337953	0.209974
Polr1b	0.0891601	0.00411878	0.251777
2310014L17Rik	-0.436129	0.00490384	0.258133
Gm11110	-0.678169	0.00430564	0.258133
Irgm1	-0.17575	0.00480183	0.258133
Lrp2bp	0.582962	0.0047822	0.258133
Pmaip1	-0.450121	0.00437489	0.258133
Rp1	18.931	0.00485218	0.258133
Sh2d1a	19.931	0.00485218	0.258133
Vsx1	19.931	0.00485218	0.258133
Zfp382	0.137876	0.00471668	0.258133
Zfp628	0.120702	0.00443658	0.258133
Slc35b3	0.14422	0.00500881	0.260046
Snora23	1.26994	0.00516133	0.264344
2310079F23Rik	0.152328	0.00564711	0.285367
1700026J04Rik	0.426529	0.00686818	0.306526
Akr1cl	-19.8904	0.00704254	0.306526
Akr1d1	-19.8904	0.00704254	0.306526
Esm1	0.580073	0.00649668	0.306526
Gm10400	-19.8904	0.00704254	0.306526
LOC100045026	-19.8904	0.00704254	0.306526
Lrat	-1.00333	0.0069654	0.306526
Oas1d	-19.8904	0.00704254	0.306526
Pibf1	0.126246	0.00639369	0.306526
Pxt1	-19.8904	0.00704254	0.306526
Tmem52	0.773264	0.00711724	0.306526
Zfp282	0.0963038	0.00642545	0.306526
Zpld1	1.72669	0.0069377	0.306526
Ceacam20	-0.788984	0.00737072	0.310389
Taf5	0.168182	0.00733637	0.310389
Ccl5	1.47538	0.00803659	0.320617
Defb23	1.47538	0.00803659	0.320617
Derl3	-0.322894	0.00785731	0.320617
Slamf6	-1.16368	0.00777251	0.320617
Ube2u	1.47538	0.00803659	0.320617
G630090E17Rik	1.21587	0.00825043	0.32572
A430093F15Rik	2.13216	0.00885745	0.329115
Cd160	0.508735	0.00874435	0.329115
Cd70	2.13216	0.00885745	0.329115
Gm5878	2.13216	0.00885745	0.329115
Mrpl46	-0.105038	0.00861921	0.329115
Spink13	2.13216	0.00885745	0.329115
Dytn	0.956586	0.0089626	0.329789
1700019B03Rik	0.745865	0.00992734	0.331056
2010003K15Rik	19.7486	0.0101326	0.331056
4930449I24Rik	-2.14451	0.00984544	0.331056
4933406M09Rik	19.7486	0.0101326	0.331056
5530401A14Rik	19.7486	0.0101326	0.331056
Capn9	-1.22822	0.0091291	0.331056
Ccr2	-0.83232	0.00999013	0.331056
En1	-2.14451	0.00984544	0.331056
F11	19.7486	0.0101326	0.331056
Gm10731	19.7486	0.0101326	0.331056
Hbq1b	19.7486	0.0101326	0.331056
Jkamp	-0.0653825	0.00947685	0.331056
Olfr318	19.7486	0.0101326	0.331056
Gm20597	0.352096	0.0109392	0.354356
Zfp108	0.151709	0.0110628	0.355322
Acmsd	0.40292	0.0117876	0.359439
Dhrs7b	0.106785	0.0117038	0.359439
Fbxo47	-0.680251	0.011975	0.359439
Grifin	-1.45136	0.0115167	0.359439
Hsd3b1	1.63968	0.0121586	0.359439
Ifi47	-0.47053	0.0124239	0.359439
Iqcf5	1.63968	0.0121586	0.359439
Nrk	1.63968	0.0121586	0.359439
Polr3a	0.0588846	0.012371	0.359439
S1pr2	-0.23105	0.0122873	0.359439
Tctex1d1	1.63968	0.0121586	0.359439
Yars2	-0.106851	0.0121825	0.359439
Yrdc	0.102545	0.0119234	0.359439
1600029D21Rik	0.588861	0.0125669	0.360821
Cd300ld	-0.981356	0.0133392	0.380118
Hoxc8	1.40127	0.0134837	0.381369
Nrg4	0.247454	0.0140004	0.39234
Txndc9	-0.066922	0.0140787	0.39234
1700018L24Rik	-19.6672	0.0159383	0.397409
2610015P09Rik	0.130895	0.0156528	0.397409
Bglap-rs1	-19.6672	0.0159383	0.397409
Depdc1b	-0.495848	0.0146366	0.397409
Des	-0.257749	0.0155119	0.397409
Gp2	-19.6672	0.0159383	0.397409
Hoxa2	-19.6672	0.0159383	0.397409
Mir370	-19.6672	0.0159383	0.397409
Mmp12	-19.6672	0.0159383	0.397409
Mnd1	-0.675974	0.0150479	0.397409
Ppp1r27	-19.6672	0.0159383	0.397409
Rhd	-0.845224	0.0157632	0.397409
Sap25	-19.6672	0.0159383	0.397409
Sftpb	-19.6672	0.0159383	0.397409
Stil	0.394467	0.0155017	0.397409
Tinag	-19.6672	0.0159383	0.397409
4933403O03Rik	2.01438	0.0164723	0.397478
Eif4a3	-0.0658209	0.0166703	0.397478
Fam129a	-0.272255	0.0167801	0.397478
Nlrp1c	-0.38627	0.0161117	0.397478
Otc	2.01438	0.0164723	0.397478
Sft2d3	0.132674	0.0167233	0.397478
Vpreb1	2.01438	0.0164723	0.397478
Zfand2b	-0.112145	0.0165524	0.397478
C1qtnf2	-0.47053	0.0169077	0.398013
2010106E10Rik	19.5255	0.0214587	0.403515
2310043L19Rik	19.5255	0.0214587	0.403515
Adprhl1	-1.56914	0.0215066	0.403515
Arl13a	19.5255	0.0214587	0.403515
Aste1	0.148331	0.0214139	0.403515
BC147527	-1.36435	0.020192	0.403515
Ccdc158	0.603985	0.0209284	0.403515
Ccr4	0.522722	0.0192248	0.403515
Cxcr3	19.5255	0.0214587	0.403515
Dgcr14	0.0719218	0.0213697	0.403515
Dqx1	0.260769	0.0202321	0.403515
Ear11	-2.01098	0.0194468	0.403515
Fam136a	-0.0847795	0.0174499	0.403515
Foxn1	19.5255	0.0214587	0.403515
Gcgr	19.5255	0.0214587	0.403515
Gkn1	-1.56914	0.0215066	0.403515
Gm10494	1.54437	0.0211518	0.403515
Gm17751	1.54437	0.0211518	0.403515
Gm9855	19.5255	0.0214587	0.403515
Gpr142	19.5255	0.0214587	0.403515
Gpr183	-0.317561	0.0203231	0.403515
Hist3h2bb-ps	-1.56914	0.0215066	0.403515
Hus1b	19.5255	0.0214587	0.403515
Krt79	19.5255	0.0214587	0.403515
Mecr	0.0994442	0.0188188	0.403515
Nlrp1b	-0.293504	0.0194354	0.403515
Nlrp4g	-1.36435	0.020192	0.403515
Olfr111	-1.56914	0.0215066	0.403515
Rsph3a	0.201203	0.0195863	0.403515
Rsph6a	-0.724311	0.0191212	0.403515
Sav1	0.0830452	0.0205107	0.403515
Sept14	19.5255	0.0214587	0.403515
Siglec15	19.5255	0.0214587	0.403515
Slc10a6	19.5255	0.0214587	0.403515
Slfn9	0.324775	0.019025	0.403515
Spaca3	19.5255	0.0214587	0.403515
Sprr1a	-2.01098	0.0194468	0.403515
Tbx4	0.655481	0.0187701	0.403515
Timp1	0.58363	0.0201498	0.403515
Zfp74	-0.0919123	0.0173205	0.403515
Bet3l	1.1877	0.0219181	0.407204
Ppp1r42	0.467152	0.0219162	0.407204
Dnase1l1	-0.304082	0.0223796	0.40858
Fetub	1.32123	0.0224234	0.40858
Slc34a1	1.32123	0.0224234	0.40858
Stat4	-0.42174	0.0223588	0.40858
Mgl2	-0.539523	0.0228636	0.414608
Dusp2	-0.439758	0.0233705	0.417969
Gpr35	-0.439758	0.0233705	0.417969
Pus3	-0.116973	0.0233798	0.417969
1700088E04Rik	0.3404	0.0239684	0.425304
Kctd21	-0.0862414	0.0240325	0.425304
Mmp28	-0.215005	0.0241267	0.425304
B430010I23Rik	-1.09468	0.024703	0.42947
C130050O18Rik	0.602764	0.0245515	0.42947
Zfp212	0.0936403	0.024699	0.42947
Snord96a	-0.863573	0.0249823	0.432342
Gpx2-ps1	0.481479	0.0251755	0.433706
Trpm1	0.745865	0.0255545	0.438242
Fam71b	-0.952368	0.0257531	0.439658
Usp39	-0.0678622	0.0262669	0.44642
Thoc6	-0.179382	0.0264648	0.447775
4930525F21Rik	-0.758212	0.0269119	0.451913
Rpl3l	-0.58494	0.0269478	0.451913
Fpgt	-0.0742289	0.0283032	0.470478
Snora70	0.828753	0.0282821	0.470478
0610009B14Rik	-19.3796	0.0368517	0.470727
1110017F19Rik	0.50548	0.0358507	0.470727
1700008F21Rik	0.494551	0.0335874	0.470727
1700015E13Rik	0.574015	0.0382543	0.470727
1700023A16Rik	1.43901	0.0364836	0.470727
1700028I16Rik	-19.3796	0.0368517	0.470727
1700065D16Rik	-0.812279	0.0374068	0.470727
1700106J16Rik	-19.3796	0.0368517	0.470727
1700123L14Rik	1.43901	0.0364836	0.470727
2610028H24Rik	1.88085	0.0305138	0.470727
4933430I17Rik	-0.460961	0.0330831	0.470727
Aldh8a1	1.23422	0.0369182	0.470727
Apol7b	-19.3796	0.0368517	0.470727
Apom	-1.85682	0.0382209	0.470727
AY074887	0.184396	0.0316897	0.470727
BC061237	-1.85682	0.0382209	0.470727
Bik	-1.26904	0.0349886	0.470727
Bpifb9a	-19.3796	0.0368517	0.470727
C4bp	1.88085	0.0305138	0.470727
Ccr10	-0.460961	0.0330831	0.470727
Cd3e	1.88085	0.0305138	0.470727
Crp	0.879397	0.0376573	0.470727
D330041H03Rik	0.322701	0.028576	0.470727
Dbnl	-0.0381092	0.0379185	0.470727
Dspp	-0.758212	0.0341253	0.470727
Dusp27	-0.557541	0.0362522	0.470727
Elf4	-0.225186	0.0321538	0.470727
F2rl1	0.321169	0.0365886	0.470727
Fam65c	-0.595693	0.0312445	0.470727
Fam72a	-0.274523	0.0378032	0.470727
Fcf1	-0.117144	0.0343051	0.470727
Fgf8	-19.3796	0.0368517	0.470727
Gif	-1.26904	0.0349886	0.470727
Gm13083	1.11359	0.0349178	0.470727
Gm13476	-0.230579	0.0373435	0.470727
Gm17769	-0.286145	0.0351102	0.470727
Gm20172	0.335095	0.0378768	0.470727
Gm2058	0.851226	0.032689	0.470727
Gm5294	-19.3796	0.0368517	0.470727
Gm5712	-19.3796	0.0368517	0.470727
Gm5801	-19.3796	0.0368517	0.470727
Gm6614	-19.3796	0.0368517	0.470727
Gm7056	1.88085	0.0305138	0.470727
Gm7092	1.43901	0.0364836	0.470727
Gm7609	0.20177	0.0287253	0.470727
Gm9047	-1.26904	0.0349886	0.470727
Gzma	-19.3796	0.0368517	0.470727
Hes2	-19.3796	0.0368517	0.470727
Hpd	1.88085	0.0305138	0.470727
Khdc1c	-19.3796	0.0368517	0.470727
Lsm2	0.15085	0.0325456	0.470727
Mfap1b	-0.186545	0.035116	0.470727
Mir682	1.43901	0.0364836	0.470727
Msx2	0.663174	0.0356506	0.470727
Oas1h	-1.85682	0.0382209	0.470727
Oaz1-ps	-19.3796	0.0368517	0.470727
Olfr1510	-19.3796	0.0368517	0.470727
Olfr455	-19.3796	0.0368517	0.470727
Olfr456	-19.3796	0.0368517	0.470727
Olfr700	-19.3796	0.0368517	0.470727
Olfr701	-19.3796	0.0368517	0.470727
Osgepl1	-0.106096	0.0361653	0.470727
Pglyrp2	-19.3796	0.0368517	0.470727
Prop1	-19.3796	0.0368517	0.470727
Pyroxd1	0.130244	0.0290689	0.470727
Rad54b	-0.292455	0.0337227	0.470727
Rnu6	-0.127694	0.0304026	0.470727
Rsc1a1	1.43901	0.0364836	0.470727
Scgb3a1	-19.3796	0.0368517	0.470727
Serpina3c	1.88085	0.0305138	0.470727
Skint3	-19.3796	0.0368517	0.470727
Slc26a9	1.88085	0.0305138	0.470727
Sln	0.879397	0.0376573	0.470727
Smpx	-19.3796	0.0368517	0.470727
Stpg2	1.43901	0.0364836	0.470727
Tdgf1	-0.417286	0.0305072	0.470727
Tnfaip2	-0.329452	0.0299302	0.470727
Tuba3b	-19.3796	0.0368517	0.470727
Ugt2b34	-19.3796	0.0368517	0.470727
Zbtb48	0.107713	0.0309456	0.470727
Foxs1	-0.540489	0.0387596	0.472343
Heatr2	0.098751	0.0386377	0.472343
Mb	-0.540489	0.0387596	0.472343
Gm13242	-1.45136	0.039115	0.475147
Mesp2	0.489246	0.0392453	0.475206
Ppef2	0.277533	0.0394294	0.475915
Gm4841	0.465563	0.0397978	0.478837
1810011H11Rik	-0.391749	0.0459958	0.484495
4930563D23Rik	19.2378	0.0464042	0.484495
4931440L10Rik	19.2378	0.0464042	0.484495
Adm2	19.2378	0.0464042	0.484495
Als2cr11	19.2378	0.0464042	0.484495
Capza3	19.2378	0.0464042	0.484495
Cpa3	19.2378	0.0464042	0.484495
Dcpp3	19.2378	0.0464042	0.484495
Ercc6l	-0.678169	0.0435197	0.484495
Fabp12	19.2378	0.0464042	0.484495
Gabrp	19.2378	0.0464042	0.484495
Gm10696	19.2378	0.0464042	0.484495
Gm13315	0.628082	0.0411795	0.484495
Gm525	19.2378	0.0464042	0.484495
Gm9999	19.2378	0.0464042	0.484495
Gpihbp1	19.2378	0.0464042	0.484495
Gucy1b2	0.570924	0.0450212	0.484495
H2-T24	0.0856224	0.0434239	0.484495
Hist1h3e	19.2378	0.0464042	0.484495
Hist1h3i	19.2378	0.0464042	0.484495
Iyd	0.628082	0.0411795	0.484495
Klb	0.418362	0.0425789	0.484495
Krt14	19.2378	0.0464042	0.484495
Krt42	19.2378	0.0464042	0.484495
Lrrc15	19.2378	0.0464042	0.484495
Mettl7a2	19.2378	0.0464042	0.484495
Mir1930	19.2378	0.0464042	0.484495
Mir382	19.2378	0.0464042	0.484495
Mir93	19.2378	0.0464042	0.484495
Nlrc4	-0.624681	0.0418343	0.484495
Nme8	19.2378	0.0464042	0.484495
Olfr446	19.2378	0.0464042	0.484495
Olfr574	19.2378	0.0464042	0.484495
Pdgfrl	-0.47053	0.0435051	0.484495
Pkdrej	-0.277398	0.0459668	0.484495
Reg3d	19.2378	0.0464042	0.484495
Rhbdl2	-0.361797	0.04087	0.484495
Sh2d4b	0.570924	0.0450212	0.484495
Slc22a30	19.2378	0.0464042	0.484495
Snora31	0.915764	0.0431583	0.484495
Snora62	19.2378	0.0464042	0.484495
Spn-ps	19.2378	0.0464042	0.484495
Ssxb8	19.2378	0.0464042	0.484495
Sult1c1	19.2378	0.0464042	0.484495
Taar3	19.2378	0.0464042	0.484495
Tbxa2r	-0.344236	0.0448371	0.484495
Wdr89	0.211408	0.0449152	0.484495
Zfp42	19.2378	0.0464042	0.484495
5730577I03Rik	0.0860415	0.0472557	0.491276
Gm13308	-0.449477	0.0475721	0.491276
Nccrp1	-0.818837	0.047547	0.491276
Rnf125	0.360603	0.0473811	0.491276
Commd2	0.0996554	0.0479904	0.494249
Zfp459	0.183008	0.0483063	0.496154
Cenpn	-0.267589	0.0486879	0.497594
Lysmd4	0.0593328	0.0487091	0.497594
Gm12060	0.723392	0.049304	0.499498
Gm5918	0.171777	0.049818	0.499498
Kcnh6	-0.1513	0.0497741	0.499498
Kcnv2	0.964554	0.0490566	0.499498
Lrrc27	-0.113937	0.0497009	0.499498
Oas1c	-0.325023	0.0496141	0.499498
Spata25	0.723392	0.049304	0.499498
Zbtb9	0.074901	0.0500085	0.500085
Nat2	-0.339502	0.0520843	0.519472
Dnajb3	-0.293324	0.0523301	0.520554
Adcy10	0.507454	0.0525094	0.52097
4930412F15Rik	0.274803	0.0527555	0.522045
1810064F22Rik	0.304953	0.0531111	0.522188
Mri1	0.08561	0.0531832	0.522188
Trim6	0.567458	0.0530526	0.522188
2210404O07Rik	-0.42174	0.0535429	0.523841
Abra	1.72669	0.0562542	0.523841
Als2cr12	1.72669	0.0562542	0.523841
Atp2a1	0.822238	0.0553596	0.523841
Ccdc144b	1.72669	0.0562542	0.523841
Ccdc63	-0.758212	0.0553225	0.523841
Clec12b	1.72669	0.0562542	0.523841
Cyp2c65	1.72669	0.0562542	0.523841
Gata3	1.72669	0.0562542	0.523841
Gm6289	1.03355	0.0549898	0.523841
Il27	1.72669	0.0562542	0.523841
Lyrm4	-0.0772158	0.0550773	0.523841
Mir425	1.03355	0.0549898	0.523841
Procr	-0.413372	0.055493	0.523841
Serpina3i	1.72669	0.0562542	0.523841
Stra8	1.72669	0.0562542	0.523841
Trim69	1.72669	0.0562542	0.523841
Ubl7	-0.0462756	0.0543164	0.523841
Vmn2r15	1.72669	0.0562542	0.523841
Vmn2r85	-0.497929	0.0543392	0.523841
Wfdc12	1.72669	0.0562542	0.523841
Srbd1	-0.0890313	0.0564793	0.524648
Asnsd1	-0.0713742	0.0566462	0.524912
Cog4	-0.044975	0.0569669	0.526596
Txndc11	0.0556975	0.0571963	0.52743
Prtn3	0.303843	0.0577658	0.530103
Ska3	0.148509	0.0576876	0.530103
1110002L01Rik	0.157205	0.0755586	0.532215
1520402A15Rik	-0.0834366	0.0918434	0.532215
1600015I10Rik	-1.31783	0.0702664	0.532215
1700011H14Rik	-1.04589	0.100648	0.532215
1700017N19Rik	-18.9741	0.0883143	0.532215
1700020A23Rik	0.271407	0.092691	0.532215
1700023F02Rik	-18.9741	0.0883143	0.532215
1700025K23Rik	0.103756	0.0805448	0.532215
1700029J11Rik	-18.9741	0.0883143	0.532215
1700034I23Rik	0.890446	0.0744761	0.532215
1700061I17Rik	-1.31783	0.0702664	0.532215
1700086O06Rik	0.156368	0.0740315	0.532215
1700121N20Rik	-18.9741	0.0883143	0.532215
1810009A15Rik	-0.0976943	0.0872224	0.532215
2010001E11Rik	0.310986	0.101702	0.532215
2300005B03Rik	18.8323	0.103904	0.532215
2610100L16Rik	0.105734	0.0976952	0.532215
4732416N19Rik	1.54437	0.103087	0.532215
4921501E09Rik	18.8323	0.103904	0.532215
4921513I03Rik	0.946536	0.0854865	0.532215
4930415F15Rik	0.890446	0.0744761	0.532215
4930423M02Rik	18.8323	0.103904	0.532215
4930426L09Rik	-0.363558	0.0601066	0.532215
4930474N05Rik	18.8323	0.103904	0.532215
4930486F22Rik	18.8323	0.103904	0.532215
4930579G24Rik	-0.182158	0.0923196	0.532215
4933417G07Rik	18.8323	0.103904	0.532215
5031425F14Rik	1.54437	0.103087	0.532215
9230102K24Rik	18.8323	0.103904	0.532215
9530059O14Rik	-0.838255	0.0775141	0.532215
A1cf	18.8323	0.103904	0.532215
A330035P11Rik	-0.257749	0.0870181	0.532215
A930005I04Rik	0.140787	0.0630311	0.532215
Abca12	0.628082	0.0678249	0.532215
Abca14	-18.9741	0.0883143	0.532215
Abo	-18.9741	0.0883143	0.532215
Acbd7	-0.487922	0.0942576	0.532215
Adamdec1	1.54437	0.103087	0.532215
Adh6a	-18.9741	0.0883143	0.532215
AF067061	18.8323	0.103904	0.532215
Aipl1	-1.31783	0.0702664	0.532215
Akr1c19	-1.04589	0.100648	0.532215
Alyref2	-0.161293	0.100134	0.532215
Amdhd2	-0.0836839	0.0587314	0.532215
Ampd1	18.8323	0.103904	0.532215
Aoc3	0.24146	0.0773161	0.532215
Ap4b1	-0.061204	0.0880315	0.532215
Armc5	0.0643328	0.0900174	0.532215
Art1	1.54437	0.103087	0.532215
Asb7	0.0586624	0.083296	0.532215
Asgr2	1.54437	0.103087	0.532215
Atp1b4	-18.9741	0.0883143	0.532215
AW112010	-0.347297	0.0736857	0.532215
Azgp1	-1.6745	0.0746524	0.532215
Baat	0.782233	0.0947384	0.532215
BC089597	-18.9741	0.0883143	0.532215
Best2	1.03355	0.0965397	0.532215
Bhmt2	0.463002	0.0736069	0.532215
Bsx	18.8323	0.103904	0.532215
Btg3	0.588861	0.0775963	0.532215
Btg4	-18.9741	0.0883143	0.532215
C87414	18.8323	0.103904	0.532215
Card11	-0.487922	0.0942576	0.532215
Cd300e	-0.624681	0.0779841	0.532215
Cd40	-0.376845	0.0648991	0.532215
Cd69	18.8323	0.103904	0.532215
Cd80	-0.47053	0.0838412	0.532215
Cdrt4	1.32123	0.0622994	0.532215
Ceacam12	18.8323	0.103904	0.532215
Ceacam15	18.8323	0.103904	0.532215
Cidec	18.8323	0.103904	0.532215
Cilp	0.516857	0.0658336	0.532215
Clca4	18.8323	0.103904	0.532215
Cldn9	0.682149	0.0817132	0.532215
Clec5a	-0.178824	0.0936343	0.532215
Clrn3	-18.9741	0.0883143	0.532215
Cog2	0.0539993	0.0729247	0.532215
Colec11	-0.457107	0.0743766	0.532215
Cpsf4l	0.264414	0.066262	0.532215
Crct1	18.8323	0.103904	0.532215
Crisp2	18.8323	0.103904	0.532215
Cryga	0.414508	0.092452	0.532215
Cxcl15	0.761614	0.0804211	0.532215
Cxcl9	0.588861	0.0775963	0.532215
Cyct	-18.9741	0.0883143	0.532215
Cym	1.32123	0.0622994	0.532215
Cyp2w1	-18.9741	0.0883143	0.532215
Cyp3a57	18.8323	0.103904	0.532215
Daf2	1.54437	0.103087	0.532215
Dapl1	-1.04589	0.100648	0.532215
Dcstamp	-1.31783	0.0702664	0.532215
Defb47	1.54437	0.103087	0.532215
Disc1	-0.242271	0.0761598	0.532215
Dlgap5	-0.307627	0.0986373	0.532215
Dnajc22	-1.04589	0.100648	0.532215
Doxl2	-18.9741	0.0883143	0.532215
Dpf3	-0.230857	0.0601032	0.532215
Dppa2	0.890446	0.0744761	0.532215
Drd4	-0.693674	0.103915	0.532215
Efcab11	0.559089	0.0739966	0.532215
Entpd8	-18.9741	0.0883143	0.532215
Epo	18.8323	0.103904	0.532215
Espn	0.322051	0.0631165	0.532215
Exosc5	-0.0857596	0.0822135	0.532215
F630028O10Rik	1.54437	0.103087	0.532215
Fam154a	-18.9741	0.0883143	0.532215
Fam178b	18.8323	0.103904	0.532215
Fam50b	-18.9741	0.0883143	0.532215
Fam71e2	18.8323	0.103904	0.532215
Fam83e	-0.853522	0.099517	0.532215
Fbxo24	-0.346477	0.0962008	0.532215
Fmo9	18.8323	0.103904	0.532215
Fut4-ps1	18.8323	0.103904	0.532215
G6pc	1.54437	0.103087	0.532215
Gcnt3	-18.9741	0.0883143	0.532215
Gdf5	0.890446	0.0744761	0.532215
Gfra3	-18.9741	0.0883143	0.532215
Ggt6	-0.827205	0.0606085	0.532215
Glt28d2	0.516857	0.0658336	0.532215
Gm1045	-1.6745	0.0746524	0.532215
Gm10941	0.273537	0.0851883	0.532215
Gm11194	18.8323	0.103904	0.532215
Gm1140	18.8323	0.103904	0.532215
Gm12166	-18.9741	0.0883143	0.532215
Gm13102	-18.9741	0.0883143	0.532215
Gm14139	18.8323	0.103904	0.532215
Gm17019	18.8323	0.103904	0.532215
Gm17455	0.50133	0.0616703	0.532215
Gm17801	0.420443	0.100559	0.532215
Gm4461	1.54437	0.103087	0.532215
Gm4971	-18.9741	0.0883143	0.532215
Gm5082	-18.9741	0.0883143	0.532215
Gm5128	-18.9741	0.0883143	0.532215
Gm5592	1.54437	0.103087	0.532215
Gm6034	1.03355	0.0965397	0.532215
Gm6792	18.8323	0.103904	0.532215
Gm6938	1.03355	0.0965397	0.532215
Gm6994	18.8323	0.103904	0.532215
Gm7134	1.03355	0.0965397	0.532215
Gm766	-0.758212	0.0910187	0.532215
Gm884	-18.9741	0.0883143	0.532215
Gm8884	18.8323	0.103904	0.532215
Gm9731	-18.9741	0.0883143	0.532215
Gnrhr	-18.9741	0.0883143	0.532215
Gpha2	1.32123	0.0622994	0.532215
Gphb5	18.8323	0.103904	0.532215
Gpr128	18.8323	0.103904	0.532215
Guca2a	18.8323	0.103904	0.532215
Gucy2c	0.394467	0.0608111	0.532215
H2-DMb2	-0.527689	0.0837844	0.532215
H2-Ke2	0.0569762	0.0596921	0.532215
H2-Oa	-0.388852	0.0818879	0.532215
H2-Q7	-18.9741	0.0883143	0.532215
H2-T9	-18.9741	0.0883143	0.532215
H60b	18.8323	0.103904	0.532215
Hamp	-18.9741	0.0883143	0.532215
Hddc2	-0.0975882	0.0870512	0.532215
Hist1h2ab	-18.9741	0.0883143	0.532215
Hist1h4k	-0.758212	0.0910187	0.532215
Hist2h2ab	-1.6745	0.0746524	0.532215
Hist2h3b	18.8323	0.103904	0.532215
Hoxd1	-0.853522	0.099517	0.532215
Hrg	-18.9741	0.0883143	0.532215
Htr3b	-0.758212	0.0910187	0.532215
Il17d	0.0947274	0.0863047	0.532215
Il1r2	-0.550573	0.0783371	0.532215
Il5ra	0.194446	0.0885167	0.532215
Isx	18.8323	0.103904	0.532215
Itih1	-18.9741	0.0883143	0.532215
Ivl	18.8323	0.103904	0.532215
Jtb	0.0620335	0.0720956	0.532215
Kcne4	0.236722	0.0906918	0.532215
Kel	18.8323	0.103904	0.532215
Kif20a	0.203988	0.059882	0.532215
Klhl35	-0.224695	0.091632	0.532215
Klk12	-18.9741	0.0883143	0.532215
Klk1b27	-18.9741	0.0883143	0.532215
Krt75	18.8323	0.103904	0.532215
Krt76	-18.9741	0.0883143	0.532215
Krt86	-18.9741	0.0883143	0.532215
Lgals2	-0.693674	0.103915	0.532215
Lilra6	-18.9741	0.0883143	0.532215
Lipc	0.761614	0.0804211	0.532215
Lrch4	-1.31783	0.0702664	0.532215
Lrit2	18.8323	0.103904	0.532215
Lrrc56	0.143368	0.0581911	0.532215
Lrriq4	18.8323	0.103904	0.532215
Ly6d	18.8323	0.103904	0.532215
Ly6g6c	1.32123	0.0622994	0.532215
Ly6k	1.54437	0.103087	0.532215
Med31	-0.116253	0.0692695	0.532215
Mill2	-0.253859	0.0985383	0.532215
Mir103-2	1.32123	0.0622994	0.532215
Mir219-1	18.8323	0.103904	0.532215
Mir3098	-1.04589	0.100648	0.532215
Mir30d	18.8323	0.103904	0.532215
Mir330	18.8323	0.103904	0.532215
Mir467f	-1.31783	0.0702664	0.532215
Mir491	1.54437	0.103087	0.532215
Ms4a2	18.8323	0.103904	0.532215
Msrb2	-0.0702197	0.0902847	0.532215
Mtg1	-0.0667457	0.103532	0.532215
Mtnr1b	-18.9741	0.0883143	0.532215
Myog	1.54437	0.103087	0.532215
Neurog3	1.54437	0.103087	0.532215
Nlrp4c	18.8323	0.103904	0.532215
Npm3	-0.204178	0.0834672	0.532215
Nrap	-0.224695	0.091632	0.532215
Nudt6	0.154298	0.093542	0.532215
Obox3	-0.418705	0.0629378	0.532215
Obox5	-18.9741	0.0883143	0.532215
Ocstamp	-18.9741	0.0883143	0.532215
Olfr10	18.8323	0.103904	0.532215
Olfr1336	18.8323	0.103904	0.532215
Olfr1347	-18.9741	0.0883143	0.532215
Olfr1507	18.8323	0.103904	0.532215
Olfr18	-1.6745	0.0746524	0.532215
Olfr214	18.8323	0.103904	0.532215
Olfr266	-18.9741	0.0883143	0.532215
Olfr31	-0.853522	0.099517	0.532215
Olfr49	18.8323	0.103904	0.532215
Olfr54	18.8323	0.103904	0.532215
Olfr750	18.8323	0.103904	0.532215
Olr1	-1.31783	0.0702664	0.532215
Otop1	-18.9741	0.0883143	0.532215
Padi3	18.8323	0.103904	0.532215
Papd7	0.0394262	0.0735494	0.532215
Pax9	18.8323	0.103904	0.532215
Pcyox1l	0.0656765	0.0784713	0.532215
Pga5	18.8323	0.103904	0.532215
Pilrb1	-18.9741	0.0883143	0.532215
Pla1a	0.251272	0.0748105	0.532215
Polr3h	-0.046207	0.0893394	0.532215
Pou2f3	0.851226	0.0643527	0.532215
Ppbp	18.8323	0.103904	0.532215
Ppil3	-0.0815554	0.0929153	0.532215
Ppm1n	1.54437	0.103087	0.532215
Ppp1r10	0.0451355	0.0621061	0.532215
Ppyr1	-1.6745	0.0746524	0.532215
Pramel1	18.8323	0.103904	0.532215
Prdx6b	-18.9741	0.0883143	0.532215
Prph2	18.8323	0.103904	0.532215
Prrxl1	-18.9741	0.0883143	0.532215
Prss27	18.8323	0.103904	0.532215
Prss37	-18.9741	0.0883143	0.532215
Prss51	18.8323	0.103904	0.532215
Prss52	0.782233	0.0947384	0.532215
Ptpn22	-0.297997	0.0809203	0.532215
Rab25	-1.04589	0.100648	0.532215
Rab7l1	-0.157724	0.101317	0.532215
Raet1a	18.8323	0.103904	0.532215
Reep4	-0.149503	0.103745	0.532215
Rgr	18.8323	0.103904	0.532215
Ripk3	-0.500383	0.0639633	0.532215
Rpa3	-0.152076	0.0741135	0.532215
Rpap2	-0.069911	0.0602864	0.532215
S100a2	-18.9741	0.0883143	0.532215
Sbp	18.8323	0.103904	0.532215
Sco1	-0.0954705	0.0633603	0.532215
Sell	1.32123	0.0622994	0.532215
Sh2d1b1	18.8323	0.103904	0.532215
Shcbp1	0.365718	0.072435	0.532215
Siglece	-0.269365	0.0824282	0.532215
Sis	-0.701054	0.080739	0.532215
Slc17a3	-18.9741	0.0883143	0.532215
Slc18a1	0.535709	0.0699934	0.532215
Slc22a7	-0.63561	0.0612432	0.532215
Slc28a2	-0.981356	0.080154	0.532215
Slc7a9	-18.9741	0.0883143	0.532215
Smc1b	0.559089	0.0739966	0.532215
Snhg10	0.203199	0.0967878	0.532215
Snora33	0.761614	0.0804211	0.532215
Snora73b	0.445761	0.10125	0.532215
Snord118	18.8323	0.103904	0.532215
Snord15b	1.54437	0.103087	0.532215
Snord22	0.445761	0.10125	0.532215
Snrpg	0.077657	0.0915426	0.532215
Socs1	-0.282478	0.0774975	0.532215
Spaca4	-18.9741	0.0883143	0.532215
Spdyb	18.8323	0.103904	0.532215
Spint3	18.8323	0.103904	0.532215
Spp2	18.8323	0.103904	0.532215
Ssx9	18.8323	0.103904	0.532215
Synb	-0.706919	0.0630213	0.532215
Sytl1	-0.487922	0.0942576	0.532215
Tal2	-0.838255	0.0775141	0.532215
Tas2r123	18.8323	0.103904	0.532215
Tbrg3	0.310986	0.101702	0.532215
Tbx10	-18.9741	0.0883143	0.532215
Tbx20	-0.500383	0.0639633	0.532215
Tgoln2	-18.9741	0.0883143	0.532215
Tm4sf19	-1.6745	0.0746524	0.532215
Tm4sf20	1.54437	0.103087	0.532215
Tmem39b	0.0937795	0.0746859	0.532215
Tmem89	-18.9741	0.0883143	0.532215
Tnfsf11	-1.6745	0.0746524	0.532215
Tnfsf18	18.8323	0.103904	0.532215
Trim55	-18.9741	0.0883143	0.532215
Trmt61b	-0.119254	0.0759597	0.532215
Tubb6	-0.104363	0.0959576	0.532215
U90926	18.8323	0.103904	0.532215
Ucn2	0.890446	0.0744761	0.532215
Ugt3a1	18.8323	0.103904	0.532215
Ulbp1	-1.04589	0.100648	0.532215
Upk3b	-18.9741	0.0883143	0.532215
Uts2	0.745865	0.0682779	0.532215
Vaultrc5	18.8323	0.103904	0.532215
Vax2	0.510299	0.0775794	0.532215
Vax2os2	1.54437	0.103087	0.532215
Vmn2r112	-18.9741	0.0883143	0.532215
Vmn2r52	-18.9741	0.0883143	0.532215
Vmn2r77	-18.9741	0.0883143	0.532215
Vwa2	-0.981356	0.080154	0.532215
Wdr74	0.0658457	0.0965859	0.532215
Wee2	-0.564056	0.0621275	0.532215
Wfdc10	-18.9741	0.0883143	0.532215
Xcl1	18.8323	0.103904	0.532215
Zf12	-18.9741	0.0883143	0.532215
Zfp119a	-0.162393	0.0775342	0.532215
Zfp532	-0.0336127	0.0952797	0.532215
Zfp668	0.066757	0.0951762	0.532215
Zfp93	0.0917035	0.0847647	0.532215
Zscan12	0.0972623	0.101937	0.532215
Zwilch	0.148862	0.101327	0.532215
Prickle3	-0.217828	0.104249	0.532749
Tlcd2	0.13013	0.104301	0.532749
Crtam	1.1877	0.105117	0.535476
Olfr70	1.1877	0.105117	0.535476
Alpk3	0.304295	0.106077	0.539642
Fv1	-0.123733	0.10622	0.539646
Gm5464	0.404939	0.10783	0.546495
Lage3	-0.0943522	0.107977	0.546495
Mettl21d	-0.0996838	0.108001	0.546495
Ankmy1	0.494551	0.108199	0.546764
2410137M14Rik	0.581562	0.109517	0.551956
Murc	-0.254307	0.1095	0.551956
1600002K03Rik	0.14513	0.157528	0.555797
1700001K19Rik	-0.179475	0.193722	0.555797
1700010B08Rik	-18.2809	0.22814	0.555797
1700010M22Rik	-19.2809	0.22814	0.555797
1700011A15Rik	-18.2809	0.22814	0.555797
1700011E24Rik	1.03355	0.174811	0.555797
1700012A03Rik	18.1392	0.250182	0.555797
1700012L04Rik	-19.2809	0.22814	0.555797
1700016H13Rik	-19.2809	0.22814	0.555797
1700018A04Rik	-0.912363	0.166243	0.555797
1700018A14Rik	1.03355	0.174811	0.555797
1700018B24Rik	18.1392	0.250182	0.555797
1700028B04Rik	18.1392	0.250182	0.555797
1700029M20Rik	-1.45136	0.144636	0.555797
1700039E15Rik	-1.45136	0.144636	0.555797
1700042B14Rik	-19.2809	0.22814	0.555797
1700042G15Rik	19.1392	0.250182	0.555797
1700049E15Rik	19.1392	0.250182	0.555797
1700065I17Rik	18.1392	0.250182	0.555797
1700069L16Rik	-19.2809	0.22814	0.555797
1700084J12Rik	-19.2809	0.22814	0.555797
1700085B03Rik	19.1392	0.250182	0.555797
1700096K18Rik	-0.164815	0.152978	0.555797
1700108M19Rik	19.1392	0.250182	0.555797
1700109G14Rik	1.32123	0.18745	0.555797
1700111N16Rik	19.1392	0.250182	0.555797
1700123K08Rik	-1.16368	0.124345	0.555797
1700125D06Rik	-0.652852	0.231111	0.555797
1700125H20Rik	-0.758212	0.201406	0.555797
1810065E05Rik	-18.2809	0.22814	0.555797
2010107H07Rik	-0.118411	0.209194	0.555797
2310002J15Rik	-1.16368	0.124345	0.555797
2310061N02Rik	18.1392	0.250182	0.555797
2610528J11Rik	18.1392	0.250182	0.555797
2810055G20Rik	0.33135	0.115983	0.555797
2810408A11Rik	0.411859	0.164483	0.555797
2810408I11Rik	-0.604062	0.195344	0.555797
2810429I04Rik	-0.199884	0.149825	0.555797
2810454H06Rik	-0.26916	0.14462	0.555797
2900092C05Rik	18.1392	0.250182	0.555797
3830417A13Rik	-19.2809	0.22814	0.555797
4921506M07Rik	18.1392	0.250182	0.555797
4921533I20Rik	-19.2809	0.22814	0.555797
4921536K21Rik	0.222617	0.241635	0.555797
4921539E11Rik	-0.981356	0.215979	0.555797
4930412O13Rik	-18.2809	0.22814	0.555797
4930448K20Rik	-19.2809	0.22814	0.555797
4930471G03Rik	19.1392	0.250182	0.555797
4930483J18Rik	1.32123	0.18745	0.555797
4930503E24Rik	19.1392	0.250182	0.555797
4930503H13Rik	-19.2809	0.22814	0.555797
4930513N10Rik	0.169336	0.191471	0.555797
4930524B15Rik	0.541071	0.123652	0.555797
4930526D03Rik	-19.2809	0.22814	0.555797
4930544D05Rik	19.1392	0.250182	0.555797
4930547C10Rik	-18.2809	0.22814	0.555797
4930547N16Rik	-0.265736	0.116675	0.555797
4930562C15Rik	0.532772	0.14748	0.555797
4930578C19Rik	-0.202686	0.246503	0.555797
4930578I06Rik	-19.2809	0.22814	0.555797
4930592I03Rik	-19.2809	0.22814	0.555797
4931428L18Rik	0.431372	0.196947	0.555797
4931431F19Rik	-18.2809	0.22814	0.555797
4933400A11Rik	19.1392	0.250182	0.555797
4933402J07Rik	19.1392	0.250182	0.555797
4933405O20Rik	18.1392	0.250182	0.555797
4933421I07Rik	-18.2809	0.22814	0.555797
5430421N21Rik	18.1392	0.250182	0.555797
5730416F02Rik	-19.2809	0.22814	0.555797
5830428M24Rik	1.32123	0.18745	0.555797
6230400D17Rik	0.149452	0.154852	0.555797
7420426K07Rik	-19.2809	0.22814	0.555797
8430410A17Rik	-0.054126	0.204985	0.555797
9130209A04Rik	-19.2809	0.22814	0.555797
9130230L23Rik	19.1392	0.250182	0.555797
9130409I23Rik	-0.875995	0.128327	0.555797
9330111N05Rik	-0.604062	0.195344	0.555797
9330158H04Rik	-0.227034	0.110651	0.555797
9330162B11Rik	-1.45136	0.144636	0.555797
9830107B12Rik	-0.604062	0.195344	0.555797
a	-18.2809	0.22814	0.555797
A1bg	-19.2809	0.22814	0.555797
A530053G22Rik	18.1392	0.250182	0.555797
A530088E08Rik	0.745865	0.197337	0.555797
A530099J19Rik	-19.2809	0.22814	0.555797
A630010A05Rik	-1.45136	0.144636	0.555797
A930005H10Rik	0.100311	0.156942	0.555797
A930018P22Rik	19.1392	0.250182	0.555797
AA792892	-0.401537	0.166865	0.555797
Aaas	0.0625028	0.170283	0.555797
AB099516	19.1392	0.250182	0.555797
Abhd16b	0.628082	0.196601	0.555797
Acaa1b	0.281211	0.243428	0.555797
Accn5	-18.2809	0.22814	0.555797
Accsl	-0.303476	0.245216	0.555797
Acnat2	19.1392	0.250182	0.555797
Acsbg2	0.473932	0.151968	0.555797
Adam20	19.1392	0.250182	0.555797
Adh4	-19.2809	0.22814	0.555797
Adipoq	-0.981356	0.215979	0.555797
Agpat6	-0.0221264	0.1918	0.555797
Agr2	-19.2809	0.22814	0.555797
Agxt	-19.2809	0.22814	0.555797
Agxt2	-0.981356	0.215979	0.555797
Ahsp	18.1392	0.250182	0.555797
AI427809	-0.595693	0.127742	0.555797
Aim1	0.154097	0.157536	0.555797
Akr1c18	-0.550573	0.213204	0.555797
Alkbh4	0.100602	0.176284	0.555797
Ambn	-19.2809	0.22814	0.555797
Amd2	0.522722	0.176484	0.555797
Ang4	-19.2809	0.22814	0.555797
Antxrl	19.1392	0.250182	0.555797
Apoc2	19.1392	0.250182	0.555797
Aqp12	18.1392	0.250182	0.555797
Aqp8	-19.2809	0.22814	0.555797
Arid3c	-0.875995	0.128327	0.555797
Arl14epl	-19.2809	0.22814	0.555797
Artn	-0.265736	0.184857	0.555797
Asb18	0.240317	0.235009	0.555797
Astl	-18.2809	0.22814	0.555797
Atp12a	-0.684104	0.134518	0.555797
Atp4b	-18.2809	0.22814	0.555797
AU015228	-19.2809	0.22814	0.555797
Awat1	-18.2809	0.22814	0.555797
Awat2	0.359818	0.243947	0.555797
B230209K01Rik	-0.168743	0.18153	0.555797
B3gnt5	0.21452	0.20062	0.555797
B930059L03Rik	0.188923	0.195033	0.555797
Banf2	19.1392	0.250182	0.555797
Batf	-0.604062	0.195344	0.555797
BB019430	18.1392	0.250182	0.555797
Bbs10	-0.08969	0.225358	0.555797
Bbs12	0.104606	0.117894	0.555797
BC002163	19.1392	0.250182	0.555797
BC016579	0.404939	0.212922	0.555797
BC048679	19.1392	0.250182	0.555797
BC090627	18.1392	0.250182	0.555797
Bcdin3d	-0.109097	0.168964	0.555797
Bcl2a1d	-19.2809	0.22814	0.555797
Bcl2l10	-18.2809	0.22814	0.555797
Bcl2l12	-0.149406	0.227625	0.555797
Bcl2l15	-0.255419	0.135683	0.555797
Bfsp1	-0.228217	0.135029	0.555797
Bglap2	18.1392	0.250182	0.555797
Birc7	-0.401537	0.231248	0.555797
Bnc1	-19.2809	0.22814	0.555797
Boll	-19.2809	0.22814	0.555797
Bpifa1	18.1392	0.250182	0.555797
Bpifa5	19.1392	0.250182	0.555797
Btnl2	-18.2809	0.22814	0.555797
C230052I12Rik	-0.118247	0.191123	0.555797
C730027H18Rik	18.1392	0.250182	0.555797
C87499	18.1392	0.250182	0.555797
C8b	0.782233	0.237398	0.555797
C9	18.1392	0.250182	0.555797
Cabp4	0.24509	0.165258	0.555797
Calcb	1.03355	0.174811	0.555797
Camkmt	-0.0774875	0.193403	0.555797
Capn12	0.285137	0.220937	0.555797
Casp14	19.1392	0.250182	0.555797
Catsper2	-0.0968137	0.224395	0.555797
Ccdc101	0.0797252	0.169859	0.555797
Ccdc138	0.0954148	0.248747	0.555797
Ccdc53	-0.0754432	0.165938	0.555797
Ccdc83	-18.2809	0.22814	0.555797
Ccdc86	0.0836656	0.148228	0.555797
Ccdc94	-0.0876648	0.153194	0.555797
Ccl1	18.1392	0.250182	0.555797
Ccl26	19.1392	0.250182	0.555797
Ccl3	-0.652852	0.231111	0.555797
Ccl7	-1.16368	0.124345	0.555797
Ccna1	0.232769	0.214936	0.555797
Ccnb3	19.1392	0.250182	0.555797
Ccr1l1	-1.45136	0.144636	0.555797
Cd1d2	-18.2809	0.22814	0.555797
Cd209a	0.723392	0.164487	0.555797
Cd209e	19.1392	0.250182	0.555797
Cd22	0.184747	0.231978	0.555797
Cd2bp2	-0.0258067	0.148688	0.555797
Cd300c	19.1392	0.250182	0.555797
Cd300lh	-18.2809	0.22814	0.555797
Cd40lg	18.1392	0.250182	0.555797
Cdca2	-0.25612	0.241388	0.555797
Cdk6	0.258335	0.14227	0.555797
Cer1	0.563544	0.187966	0.555797
Ces1e	19.1392	0.250182	0.555797
Ces1g	18.1392	0.250182	0.555797
Ces2a	-18.2809	0.22814	0.555797
Cfd	18.1392	0.250182	0.555797
Cfhr1	0.628082	0.238483	0.555797
Chrne	-0.758212	0.153191	0.555797
Cib3	-18.2809	0.22814	0.555797
CK137956	0.184002	0.168607	0.555797
Ckap2l	-0.260374	0.16721	0.555797
Ckm	-0.401537	0.231248	0.555797
Ckmt2	0.810404	0.111529	0.555797
Clca5	-18.2809	0.22814	0.555797
Clcnka	-18.2809	0.22814	0.555797
Clcnkb	-18.2809	0.22814	0.555797
Cldn13	-19.2809	0.22814	0.555797
Clec2h	0.317927	0.175883	0.555797
Clec2i	19.1392	0.250182	0.555797
Clec4a2	-0.240514	0.12881	0.555797
Clec4d	-18.2809	0.22814	0.555797
Cmtm2a	-0.624681	0.150128	0.555797
Cmtm2b	-19.2809	0.22814	0.555797
Cmtm7	-0.16587	0.166917	0.555797
Coil	-0.0535602	0.123828	0.555797
Colec10	0.723392	0.164487	0.555797
Cpb1	0.723392	0.164487	0.555797
Cpb2	-0.875995	0.128327	0.555797
Cryaa	-1.45136	0.144636	0.555797
Cryba2	18.1392	0.250182	0.555797
Cryge	-18.2809	0.22814	0.555797
Cst11	-18.2809	0.22814	0.555797
Cst7	0.628082	0.163088	0.555797
Cstl1	0.708125	0.137532	0.555797
Ctrb1	19.1392	0.250182	0.555797
Ctsg	18.1392	0.250182	0.555797
Cyb5rl	0.133386	0.156123	0.555797
Cyp2ab1	18.1392	0.250182	0.555797
Cyp2d13	-18.2809	0.22814	0.555797
Cyp2d9	18.1392	0.250182	0.555797
Cyp2j13	-0.324576	0.202915	0.555797
Cyp2j8	-0.595693	0.127742	0.555797
Cyp2u1	-0.087723	0.171725	0.555797
Cyp4a12b	18.1392	0.250182	0.555797
Cyp4f18	-0.47053	0.11787	0.555797
Cyp4f40	19.1392	0.250182	0.555797
Cysltr1	0.262148	0.113544	0.555797
D330050I16Rik	0.282131	0.11355	0.555797
D630029K05Rik	0.465563	0.235251	0.555797
D630032N06Rik	0.628082	0.135946	0.555797
D6Mm5e	0.723392	0.164487	0.555797
D730048I06Rik	19.1392	0.250182	0.555797
Dak	-0.065065	0.152767	0.555797
Daxx	0.0380972	0.244221	0.555797
Dcst1	-0.165606	0.220641	0.555797
Ddi1	-18.2809	0.22814	0.555797
Ddx10	0.0484218	0.1615	0.555797
Ddx19a	-0.0553261	0.188632	0.555797
Ddx20	0.0554727	0.199741	0.555797
Deb1	-0.0617997	0.126186	0.555797
Dedd	0.0446893	0.135685	0.555797
Defb19	-18.2809	0.22814	0.555797
Defb25	19.1392	0.250182	0.555797
Defb35	19.1392	0.250182	0.555797
Defb41	-18.2809	0.22814	0.555797
Defb42	19.1392	0.250182	0.555797
Defb9	19.1392	0.250182	0.555797
Dhrs7c	18.1392	0.250182	0.555797
Dlx3	18.1392	0.250182	0.555797
Dmrtc2	-18.2809	0.22814	0.555797
Dnajc5g	19.1392	0.250182	0.555797
Dnase1l3	-0.495848	0.158701	0.555797
Dok2	0.264117	0.119696	0.555797
Dpcr1	-0.42174	0.222099	0.555797
Dppa1	-19.2809	0.22814	0.555797
Dppa4	18.1392	0.250182	0.555797
Dram1	0.139985	0.209909	0.555797
Draxin	0.206869	0.161741	0.555797
Dsn1	-0.110825	0.17047	0.555797
Dtx3l	-0.0969695	0.166339	0.555797
Duoxa1	-0.652852	0.231111	0.555797
Duoxa2	-18.2809	0.22814	0.555797
E130201H02Rik	-0.409905	0.192309	0.555797
E330021D16Rik	-0.264194	0.131334	0.555797
E430018J23Rik	-0.116358	0.134166	0.555797
Eaf2	-0.174264	0.113653	0.555797
Echdc3	0.238121	0.208656	0.555797
Eddm3b	18.1392	0.250182	0.555797
Efcab9	-0.409905	0.192309	0.555797
Eif2b5	-0.0356588	0.119749	0.555797
Elane	19.1392	0.250182	0.555797
Eppin	19.1392	0.250182	0.555797
Eps8l3	0.745865	0.197337	0.555797
Eras	19.1392	0.250182	0.555797
Etd	19.1392	0.250182	0.555797
Etv2	19.1392	0.250182	0.555797
EU599041	-18.2809	0.22814	0.555797
Exo1	0.2989	0.138695	0.555797
Fabp2	18.1392	0.250182	0.555797
Fabp6	-19.2809	0.22814	0.555797
Fam25c	-19.2809	0.22814	0.555797
Fam3b	19.1392	0.250182	0.555797
Fam71d	0.461028	0.18069	0.555797
Fam71f2	0.309628	0.167674	0.555797
Fam96a	-0.0544222	0.178693	0.555797
Fbxo48	-0.257437	0.120567	0.555797
Fbxo6	0.0559714	0.184935	0.555797
Fbxw13	-18.2809	0.22814	0.555797
Fbxw16	1.03355	0.174811	0.555797
Fbxw18	-19.2809	0.22814	0.555797
Fbxw24	-18.2809	0.22814	0.555797
Fcamr	-18.2809	0.22814	0.555797
Fcna	-0.320998	0.235558	0.555797
Fcrl6	-0.401537	0.231248	0.555797
Fkbp6	-0.684104	0.134518	0.555797
Fkbp7	-0.192578	0.115907	0.555797
Fmo6	18.1392	0.250182	0.555797
Foxd4	-19.2809	0.22814	0.555797
Fshb	18.1392	0.250182	0.555797
Ftsj3	0.0319552	0.228391	0.555797
G6b	-18.2809	0.22814	0.555797
G6pc2	-19.2809	0.22814	0.555797
Gabpb1	-0.0617565	0.128956	0.555797
Galntl5	-18.2809	0.22814	0.555797
Galp	-19.2809	0.22814	0.555797
Gata1	19.1392	0.250182	0.555797
Gata4	-18.2809	0.22814	0.555797
Gbp2	-0.133118	0.162271	0.555797
Gchfr	-0.684104	0.134518	0.555797
Gdf3	0.176849	0.195709	0.555797
Gfi1	-19.2809	0.22814	0.555797
Gfi1b	18.1392	0.250182	0.555797
Gimap9	0.445761	0.129202	0.555797
Gins1	0.255843	0.233572	0.555797
Gip	-19.2809	0.22814	0.555797
Gk2	19.1392	0.250182	0.555797
Gm10052	0.514753	0.115992	0.555797
Gm106	0.122534	0.212172	0.555797
Gm11554	-19.2809	0.22814	0.555797
Gm12	-18.2809	0.22814	0.555797
Gm13034	-1.45136	0.144636	0.555797
Gm13078	-18.2809	0.22814	0.555797
Gm13272	-18.2809	0.22814	0.555797
Gm13276	19.1392	0.250182	0.555797
Gm13278	19.1392	0.250182	0.555797
Gm13280	-18.2809	0.22814	0.555797
Gm13939	19.1392	0.250182	0.555797
Gm14047	0.522722	0.176484	0.555797
Gm14085	-19.2809	0.22814	0.555797
Gm14151	19.1392	0.250182	0.555797
Gm14288	-19.2809	0.22814	0.555797
Gm14374	-18.2809	0.22814	0.555797
Gm14496	-19.2809	0.22814	0.555797
Gm15179	-18.2809	0.22814	0.555797
Gm1527	-18.2809	0.22814	0.555797
Gm15881	-19.2809	0.22814	0.555797
Gm1631	18.1392	0.250182	0.555797
Gm16387	-19.2809	0.22814	0.555797
Gm17359	-19.2809	0.22814	0.555797
Gm17677	19.1392	0.250182	0.555797
Gm18409	1.03355	0.174811	0.555797
Gm1965	19.1392	0.250182	0.555797
Gm20110	-1.45136	0.144636	0.555797
Gm20139	-0.327429	0.117688	0.555797
Gm2022	-19.2809	0.22814	0.555797
Gm2447	18.1392	0.250182	0.555797
Gm2518	0.404939	0.212922	0.555797
Gm3417	-19.2809	0.22814	0.555797
Gm3435	0.22552	0.112088	0.555797
Gm381	-18.2809	0.22814	0.555797
Gm3852	-19.2809	0.22814	0.555797
Gm4489	19.1392	0.250182	0.555797
Gm4535	-19.2809	0.22814	0.555797
Gm4598	-0.47053	0.201666	0.555797
Gm4710	1.32123	0.18745	0.555797
Gm4763	-19.2809	0.22814	0.555797
Gm4776	-19.2809	0.22814	0.555797
Gm4788	-19.2809	0.22814	0.555797
Gm4846	-19.2809	0.22814	0.555797
Gm4894	-19.2809	0.22814	0.555797
Gm4907	19.1392	0.250182	0.555797
Gm4922	0.484981	0.128102	0.555797
Gm5134	-0.550573	0.213204	0.555797
Gm5136	-1.45136	0.144636	0.555797
Gm5346	-19.2809	0.22814	0.555797
Gm5494	-1.16368	0.124345	0.555797
Gm5779	0.810404	0.111529	0.555797
Gm5916	18.1392	0.250182	0.555797
Gm597	-18.2809	0.22814	0.555797
Gm614	19.1392	0.250182	0.555797
Gm6524	-19.2809	0.22814	0.555797
Gm6623	-0.981356	0.215979	0.555797
Gm6762	19.1392	0.250182	0.555797
Gm6788	0.465563	0.235251	0.555797
Gm6813	0.30761	0.18422	0.555797
Gm6927	19.1392	0.250182	0.555797
Gm7173	0.251272	0.207742	0.555797
Gm7337	0.810404	0.111529	0.555797
Gm7367	19.1392	0.250182	0.555797
Gm757	18.1392	0.250182	0.555797
Gm815	19.1392	0.250182	0.555797
Gm839	-18.2809	0.22814	0.555797
Gm8580	-0.306227	0.186184	0.555797
Gm8883	18.1392	0.250182	0.555797
Gm8979	0.576789	0.130642	0.555797
Gm8994	-18.2809	0.22814	0.555797
Gm9839	19.1392	0.250182	0.555797
Gm9961	-19.2809	0.22814	0.555797
Gnb1l	-0.098852	0.229168	0.555797
Gngt1	-0.448057	0.176489	0.555797
Gnpda1	-0.059726	0.19626	0.555797
Gp6	-19.2809	0.22814	0.555797
Gpr113	-19.2809	0.22814	0.555797
Gpr143	0.782233	0.237398	0.555797
Gpr39	0.697075	0.11533	0.555797
Gpr44	-0.758212	0.153191	0.555797
Gpr82	1.32123	0.18745	0.555797
Gpr87	-18.2809	0.22814	0.555797
Gpsm3	-0.149227	0.122795	0.555797
Gpx2	0.782233	0.237398	0.555797
Gpx7	0.124361	0.207642	0.555797
Grhl2	0.43571	0.118905	0.555797
Gsdmcl1	18.1392	0.250182	0.555797
Gsdmcl-ps	19.1392	0.250182	0.555797
Gtf2e1	-0.0555096	0.147727	0.555797
Guca1a	-0.758212	0.201406	0.555797
Gzf1	0.0339153	0.151169	0.555797
Gzmm	-0.167194	0.242073	0.555797
H2bfm	-19.2809	0.22814	0.555797
H2-Eb2	-1.45136	0.144636	0.555797
H2-M10.6	18.1392	0.250182	0.555797
Hal	1.32123	0.18745	0.555797
Has2as	1.32123	0.18745	0.555797
Hba-x	-19.2809	0.22814	0.555797
Higd1b	-0.154921	0.225502	0.555797
Hils1	19.1392	0.250182	0.555797
Hist1h2ag	-18.2809	0.22814	0.555797
Hist1h2ai	-19.2809	0.22814	0.555797
Hist1h2an	-19.2809	0.22814	0.555797
Hist1h2bf	19.1392	0.250182	0.555797
Hist1h2bl	-18.2809	0.22814	0.555797
Hist1h3c	-18.2809	0.22814	0.555797
Hmga1-rs1	18.1392	0.250182	0.555797
Hnf4g	0.628082	0.163088	0.555797
Hoga1	0.251847	0.139069	0.555797
Hoxa4	18.1392	0.250182	0.555797
Hoxb1	-18.2809	0.22814	0.555797
Hoxb3	18.1392	0.250182	0.555797
Hoxb8	18.1392	0.250182	0.555797
Hoxc4	18.1392	0.250182	0.555797
Hoxc6	18.1392	0.250182	0.555797
Hoxd8	18.1392	0.250182	0.555797
Hoxd9	19.1392	0.250182	0.555797
Hrasls5	1.32123	0.18745	0.555797
Hrnr	18.1392	0.250182	0.555797
Hsd17b6	-18.2809	0.22814	0.555797
Hsd3b5	18.1392	0.250182	0.555797
Hsd3b6	0.3404	0.234094	0.555797
Htr2b	0.414508	0.234133	0.555797
Icos	0.522722	0.176484	0.555797
Ifne	-18.2809	0.22814	0.555797
Ifnk	19.1392	0.250182	0.555797
Ifnz	19.1392	0.250182	0.555797
Igfals	-1.45136	0.144636	0.555797
Igll1	19.1392	0.250182	0.555797
Il15	-0.276374	0.141009	0.555797
Il17a	-19.2809	0.22814	0.555797
Il17c	1.03355	0.174811	0.555797
Il17f	19.1392	0.250182	0.555797
Il3	19.1392	0.250182	0.555797
Il4i1	-19.2809	0.22814	0.555797
Il9r	19.1392	0.250182	0.555797
Ing3	-0.0576521	0.134361	0.555797
Irs3	-0.575891	0.16456	0.555797
Irx4	-18.2809	0.22814	0.555797
Isg20	0.325801	0.223652	0.555797
Itgb7	-0.292455	0.133239	0.555797
Itih4	0.563544	0.187966	0.555797
Kcnk16	-19.2809	0.22814	0.555797
Kcnk7	-0.524597	0.148984	0.555797
Kcnmb3	-18.2809	0.22814	0.555797
Kcp	0.0926286	0.221724	0.555797
Kir3dl1	-18.2809	0.22814	0.555797
Kis2	18.1392	0.250182	0.555797
Klhl8	0.0383791	0.208951	0.555797
Klk14	-1.45136	0.144636	0.555797
Klk1b16	-18.2809	0.22814	0.555797
Klk1b4	19.1392	0.250182	0.555797
Klk1b5	-18.2809	0.22814	0.555797
Klra10	-18.2809	0.22814	0.555797
Klra18	-19.2809	0.22814	0.555797
Klra2	-0.378723	0.206415	0.555797
Klra7	-18.2809	0.22814	0.555797
Klrc1	-19.2809	0.22814	0.555797
Kmo	-1.45136	0.144636	0.555797
Krt13	-19.2809	0.22814	0.555797
Krt24	-1.16368	0.124345	0.555797
Krt27	-0.758212	0.201406	0.555797
Krt33b	-19.2809	0.22814	0.555797
Krt40	18.1392	0.250182	0.555797
Krt6a	-18.2809	0.22814	0.555797
Krt78	1.32123	0.18745	0.555797
Krt81	-19.2809	0.22814	0.555797
Krtap1-3	19.1392	0.250182	0.555797
Krtap1-5	19.1392	0.250182	0.555797
Krtap4-2	18.1392	0.250182	0.555797
Krtap5-1	-0.912363	0.166243	0.555797
Krtap5-3	18.1392	0.250182	0.555797
Krtap9-3	19.1392	0.250182	0.555797
L1td1	-18.2809	0.22814	0.555797
Lce3a	1.32123	0.18745	0.555797
Lce3c	18.1392	0.250182	0.555797
Lce3f	-18.2809	0.22814	0.555797
Lcn12	-18.2809	0.22814	0.555797
Lcn2	18.1392	0.250182	0.555797
Ldhc	18.1392	0.250182	0.555797
Lef1	-0.0828094	0.244848	0.555797
Lelp1	-18.2809	0.22814	0.555797
Lmod2	18.1392	0.250182	0.555797
LOC380994	18.1392	0.250182	0.555797
Lrit1	19.1392	0.250182	0.555797
Lrit3	0.541071	0.123652	0.555797
Lrrc69	-0.981356	0.215979	0.555797
Lsm1	-0.0685272	0.153794	0.555797
Lsm10	-0.106383	0.127052	0.555797
Ltb	0.326977	0.202795	0.555797
Ly6g5b	-0.383519	0.23977	0.555797
Ly6i	-0.758212	0.153191	0.555797
Lyg1	18.1392	0.250182	0.555797
Lypd3	1.32123	0.18745	0.555797
Lyzl6	-18.2809	0.22814	0.555797
Magea1	-18.2809	0.22814	0.555797
Marcksl1-ps4	19.1392	0.250182	0.555797
Mcoln2	0.723392	0.164487	0.555797
Mcoln3	18.1392	0.250182	0.555797
Mep1b	-18.2809	0.22814	0.555797
Mepe	-18.2809	0.22814	0.555797
Mesp1	18.1392	0.250182	0.555797
Mgst2	-0.912363	0.166243	0.555797
Mia2	18.1392	0.250182	0.555797
Mill1	1.03355	0.174811	0.555797
Miox	-19.2809	0.22814	0.555797
Mir101a	19.1392	0.250182	0.555797
Mir1193	19.1392	0.250182	0.555797
Mir1197	18.1392	0.250182	0.555797
Mir1247	18.1392	0.250182	0.555797
Mir1264	18.1392	0.250182	0.555797
Mir181a-1	-19.2809	0.22814	0.555797
Mir181c	19.1392	0.250182	0.555797
Mir1934	19.1392	0.250182	0.555797
Mir1940	-0.981356	0.215979	0.555797
Mir1945	19.1392	0.250182	0.555797
Mir1947	18.1392	0.250182	0.555797
Mir1948	18.1392	0.250182	0.555797
Mir1955	18.1392	0.250182	0.555797
Mir208a	19.1392	0.250182	0.555797
Mir26b	19.1392	0.250182	0.555797
Mir300	18.1392	0.250182	0.555797
Mir3067	18.1392	0.250182	0.555797
Mir3070b	0.697075	0.11533	0.555797
Mir3072	-0.299905	0.18951	0.555797
Mir3080	18.1392	0.250182	0.555797
Mir30c-1	-19.2809	0.22814	0.555797
Mir320	18.1392	0.250182	0.555797
Mir324	0.745865	0.197337	0.555797
Mir337	-0.981356	0.215979	0.555797
Mir344	0.745865	0.197337	0.555797
Mir3470b	-0.912363	0.166243	0.555797
Mir3471-2	-18.2809	0.22814	0.555797
Mir34a	19.1392	0.250182	0.555797
Mir365-2	-19.2809	0.22814	0.555797
Mir494	19.1392	0.250182	0.555797
Mir496	19.1392	0.250182	0.555797
Mir544	18.1392	0.250182	0.555797
Mir670	-18.2809	0.22814	0.555797
Mir681	-19.2809	0.22814	0.555797
Mir690	19.1392	0.250182	0.555797
Mir698	19.1392	0.250182	0.555797
Mir704	-19.2809	0.22814	0.555797
Mir872	18.1392	0.250182	0.555797
Mir92b	18.1392	0.250182	0.555797
Mir9-3	18.1392	0.250182	0.555797
Mirlet7f-1	-19.2809	0.22814	0.555797
Mlana	-19.2809	0.22814	0.555797
Mlx	0.0391624	0.232478	0.555797
Mmp1a	18.1392	0.250182	0.555797
Mmp27	19.1392	0.250182	0.555797
Mmrn1	-18.2809	0.22814	0.555797
Mnat1	-0.0725463	0.146325	0.555797
Mocs2	-0.0363398	0.19527	0.555797
Mocs3	0.0797833	0.136661	0.555797
Mov10l1	0.723392	0.164487	0.555797
Mrap	1.03355	0.174811	0.555797
Mrgpra4	19.1392	0.250182	0.555797
Mrpl15	-0.0527415	0.16606	0.555797
Mrpl17	-0.0361821	0.228544	0.555797
Mrpl30	-0.0375665	0.243622	0.555797
Mrps26	0.041924	0.122322	0.555797
Mrps27	-0.0498266	0.162097	0.555797
Ms4a6b	-0.244113	0.19717	0.555797
Ms4a6c	0.149531	0.126353	0.555797
Ms4a6d	-0.288209	0.120018	0.555797
Mterf	0.216347	0.142434	0.555797
Muc13	0.576789	0.130642	0.555797
Muc2	0.237216	0.196791	0.555797
Muc5ac	1.03355	0.174811	0.555797
Mucl1	18.1392	0.250182	0.555797
Mup3	19.1392	0.250182	0.555797
Mup6	-19.2809	0.22814	0.555797
Myh4	0.420443	0.179983	0.555797
Mylk4	0.152848	0.221297	0.555797
Myod1	0.782233	0.237398	0.555797
Naa38	0.0831913	0.125047	0.555797
Nanog	0.30266	0.223296	0.555797
Nepn	0.745865	0.197337	0.555797
Nkx1-2	19.1392	0.250182	0.555797
Nkx2-4	18.1392	0.250182	0.555797
Nlrp9c	-19.2809	0.22814	0.555797
Nme6	-0.132417	0.136864	0.555797
Nmrk2	0.248593	0.241645	0.555797
Nmu	-0.912363	0.166243	0.555797
Noto	-18.2809	0.22814	0.555797
Npc1l1	0.222617	0.169748	0.555797
Npm3-ps1	19.1392	0.250182	0.555797
Npw	19.1392	0.250182	0.555797
Nsun3	0.109288	0.182535	0.555797
Nsun4	-0.0619513	0.173948	0.555797
Nudt2	-0.069727	0.148712	0.555797
Nxf2	-0.506898	0.229276	0.555797
Nxnl2	-0.506898	0.229276	0.555797
Nxpe5	1.32123	0.18745	0.555797
Oas1f	19.1392	0.250182	0.555797
Oit3	-0.624681	0.150128	0.555797
Olfr101	-19.2809	0.22814	0.555797
Olfr1029	-18.2809	0.22814	0.555797
Olfr1030	19.1392	0.250182	0.555797
Olfr1034	-19.2809	0.22814	0.555797
Olfr109	-19.2809	0.22814	0.555797
Olfr116	18.1392	0.250182	0.555797
Olfr1256	-19.2809	0.22814	0.555797
Olfr1262	-18.2809	0.22814	0.555797
Olfr13	18.1392	0.250182	0.555797
Olfr1318	18.1392	0.250182	0.555797
Olfr1342	19.1392	0.250182	0.555797
Olfr1346	-18.2809	0.22814	0.555797
Olfr1362	-19.2809	0.22814	0.555797
Olfr1364	19.1392	0.250182	0.555797
Olfr1378	-19.2809	0.22814	0.555797
Olfr1383	-18.2809	0.22814	0.555797
Olfr1387	-18.2809	0.22814	0.555797
Olfr1390	18.1392	0.250182	0.555797
Olfr1417	0.50548	0.137823	0.555797
Olfr1418	-0.981356	0.215979	0.555797
Olfr1441	-18.2809	0.22814	0.555797
Olfr1443	19.1392	0.250182	0.555797
Olfr1444	-18.2809	0.22814	0.555797
Olfr1513	-18.2809	0.22814	0.555797
Olfr153	18.1392	0.250182	0.555797
Olfr157	18.1392	0.250182	0.555797
Olfr16	-18.2809	0.22814	0.555797
Olfr173	-19.2809	0.22814	0.555797
Olfr19	-19.2809	0.22814	0.555797
Olfr20	-19.2809	0.22814	0.555797
Olfr215	-18.2809	0.22814	0.555797
Olfr218	18.1392	0.250182	0.555797
Olfr220	19.1392	0.250182	0.555797
Olfr222	19.1392	0.250182	0.555797
Olfr25	-19.2809	0.22814	0.555797
Olfr272	18.1392	0.250182	0.555797
Olfr283	-18.2809	0.22814	0.555797
Olfr312	-18.2809	0.22814	0.555797
Olfr314	19.1392	0.250182	0.555797
Olfr315	18.1392	0.250182	0.555797
Olfr317	-19.2809	0.22814	0.555797
Olfr319	19.1392	0.250182	0.555797
Olfr323	-19.2809	0.22814	0.555797
Olfr330	-19.2809	0.22814	0.555797
Olfr370	18.1392	0.250182	0.555797
Olfr372	19.1392	0.250182	0.555797
Olfr374	-18.2809	0.22814	0.555797
Olfr417	-18.2809	0.22814	0.555797
Olfr43	-19.2809	0.22814	0.555797
Olfr437	19.1392	0.250182	0.555797
Olfr462	-18.2809	0.22814	0.555797
Olfr464	-18.2809	0.22814	0.555797
Olfr510	18.1392	0.250182	0.555797
Olfr512	18.1392	0.250182	0.555797
Olfr521	19.1392	0.250182	0.555797
Olfr523	18.1392	0.250182	0.555797
Olfr555	19.1392	0.250182	0.555797
Olfr564	19.1392	0.250182	0.555797
Olfr57	-18.2809	0.22814	0.555797
Olfr58	-19.2809	0.22814	0.555797
Olfr651	-19.2809	0.22814	0.555797
Olfr677	-19.2809	0.22814	0.555797
Olfr678	18.1392	0.250182	0.555797
Olfr690	-0.557541	0.138675	0.555797
Olfr698	-18.2809	0.22814	0.555797
Olfr699	-19.2809	0.22814	0.555797
Olfr703	-19.2809	0.22814	0.555797
Olfr71	18.1392	0.250182	0.555797
Olfr722	18.1392	0.250182	0.555797
Olfr736	-19.2809	0.22814	0.555797
Olfr827	-19.2809	0.22814	0.555797
Olfr859	18.1392	0.250182	0.555797
Olfr874	-19.2809	0.22814	0.555797
Olfr878	-18.2809	0.22814	0.555797
Olfr95	18.1392	0.250182	0.555797
Olfr959	-19.2809	0.22814	0.555797
Olfr976	-18.2809	0.22814	0.555797
Olfr985	19.1392	0.250182	0.555797
Olfr986	18.1392	0.250182	0.555797
Omd	0.240317	0.235009	0.555797
Oosp1	18.1392	0.250182	0.555797
Osr2	19.1392	0.250182	0.555797
Osta	-1.45136	0.144636	0.555797
Ostb	-1.45136	0.144636	0.555797
Ostn	18.1392	0.250182	0.555797
Otog	0.326977	0.202795	0.555797
Otol1	-18.2809	0.22814	0.555797
P2ry10	19.1392	0.250182	0.555797
P2ry2	0.247807	0.185124	0.555797
Padi4	-0.575891	0.16456	0.555797
Pax5	18.1392	0.250182	0.555797
Pcdhb4	-0.139966	0.176027	0.555797
Pdcd5	0.0437234	0.230273	0.555797
Pdzd11	-0.0431313	0.244125	0.555797
Pes1	-0.0353388	0.18415	0.555797
Phox2b	18.1392	0.250182	0.555797
Phrf1	0.0269539	0.176149	0.555797
Pigc	-0.0594417	0.169809	0.555797
Pik3c2g	0.484981	0.128102	0.555797
Pitx1	-0.506898	0.229276	0.555797
Pkp3	1.03355	0.174811	0.555797
Plac8	-0.758212	0.201406	0.555797
Pmel	0.227922	0.234906	0.555797
Poc1b	0.0775373	0.188995	0.555797
Pola1	0.103107	0.15868	0.555797
Polr2i	0.0864849	0.118407	0.555797
Popdc2	0.354789	0.18198	0.555797
Ppwd1	-0.0680907	0.215803	0.555797
Pramel3	-18.2809	0.22814	0.555797
Prl7c1	18.1392	0.250182	0.555797
Prl8a6	19.1392	0.250182	0.555797
Prlh	18.1392	0.250182	0.555797
Prm3	-18.2809	0.22814	0.555797
Prr11	0.135061	0.194746	0.555797
Prr23a	-18.2809	0.22814	0.555797
Prss45	-0.524597	0.148984	0.555797
Psg20	18.1392	0.250182	0.555797
Psg27	-18.2809	0.22814	0.555797
Psmb9	-0.219216	0.236325	0.555797
Ptcd2	-0.0438943	0.188587	0.555797
Rabep2	-0.0640118	0.163133	0.555797
Raet1d	-18.2809	0.22814	0.555797
Rasip1	0.0590048	0.18053	0.555797
Rbmxl2	1.03355	0.174811	0.555797
Reg3a	19.1392	0.250182	0.555797
Reg3g	-18.2809	0.22814	0.555797
Rfx6	-18.2809	0.22814	0.555797
Rhbdd3	0.0578904	0.127149	0.555797
Rhox1	-19.2809	0.22814	0.555797
Rhox3-ps	-19.2809	0.22814	0.555797
Rhox4b	-19.2809	0.22814	0.555797
Rilp	0.156368	0.206521	0.555797
Ripply2	-0.238337	0.129898	0.555797
Rnase10	1.03355	0.174811	0.555797
Rnls	-0.160375	0.223125	0.555797
Rnu12	-19.2809	0.22814	0.555797
Rnu1a1	1.03355	0.174811	0.555797
Rnu5g	1.32123	0.18745	0.555797
Rny3	-18.2809	0.22814	0.555797
Rpl39l	1.03355	0.174811	0.555797
Rufy4	0.570924	0.156376	0.555797
Rxfp4	-18.2809	0.22814	0.555797
S100a14	-0.912363	0.166243	0.555797
S100g	18.1392	0.250182	0.555797
Samt2	-19.2809	0.22814	0.555797
Scarna3b	-18.2809	0.22814	0.555797
Scarna8	-18.2809	0.22814	0.555797
Scgb1b30	-19.2809	0.22814	0.555797
Sco2	19.1392	0.250182	0.555797
Sdhaf2	-0.041848	0.129386	0.555797
Sel1l2	18.1392	0.250182	0.555797
Serpina11	-18.2809	0.22814	0.555797
Serpina1f	18.1392	0.250182	0.555797
Serpina3a	19.1392	0.250182	0.555797
Serpina3m	18.1392	0.250182	0.555797
Serpina4-ps1	-18.2809	0.22814	0.555797
Serpina7	-19.2809	0.22814	0.555797
Serpinb10	18.1392	0.250182	0.555797
Serpinb12	19.1392	0.250182	0.555797
Serpinb3a	-19.2809	0.22814	0.555797
Serpinb3b	-18.2809	0.22814	0.555797
Serpinb3d	-18.2809	0.22814	0.555797
Serpinb6b	0.208228	0.187532	0.555797
Serpinb7	19.1392	0.250182	0.555797
Serpinb9b	-18.2809	0.22814	0.555797
Serpine3	0.514753	0.115992	0.555797
Setdb2	-0.111346	0.120491	0.555797
Sftpa1	18.1392	0.250182	0.555797
Skint7	0.465563	0.235251	0.555797
Slc22a19	19.1392	0.250182	0.555797
Slc22a22	19.1392	0.250182	0.555797
Slc25a47	-0.12804	0.193319	0.555797
Slc27a6	-0.333329	0.198434	0.555797
Slc30a6	0.0629869	0.213621	0.555797
Slc31a2	0.0523747	0.234861	0.555797
Slc36a3	-19.2809	0.22814	0.555797
Slc5a8	0.510299	0.212039	0.555797
Slc7a12	-19.2809	0.22814	0.555797
Slc7a13	0.782233	0.237398	0.555797
Slc7a6os	0.0454769	0.246096	0.555797
Slco6d1	18.1392	0.250182	0.555797
Slfn1	-18.2809	0.22814	0.555797
Smok2a	19.1392	0.250182	0.555797
Smtnl1	-18.2809	0.22814	0.555797
Snhg3	0.122269	0.201479	0.555797
Snora35	-19.2809	0.22814	0.555797
Snora36b	19.1392	0.250182	0.555797
Snord13	-18.2809	0.22814	0.555797
Snord15a	19.1392	0.250182	0.555797
Snord1b	19.1392	0.250182	0.555797
Snord67	-18.2809	0.22814	0.555797
Snord8	-18.2809	0.22814	0.555797
Sohlh1	-18.2809	0.22814	0.555797
Sp5	-0.671201	0.175435	0.555797
Spaca7	18.1392	0.250182	0.555797
Spag11a	-19.2809	0.22814	0.555797
Spatc1	-0.981356	0.215979	0.555797
Speer4e	18.1392	0.250182	0.555797
Speer4f	19.1392	0.250182	0.555797
Spesp1	-1.45136	0.144636	0.555797
Spic	-19.2809	0.22814	0.555797
Spink12	-18.2809	0.22814	0.555797
Spint4	-19.2809	0.22814	0.555797
Sptlc1	-0.0383264	0.162635	0.555797
Spz1	18.1392	0.250182	0.555797
Srgn	-0.107754	0.167645	0.555797
Sry	-18.2809	0.22814	0.555797
Ssxb1	-18.2809	0.22814	0.555797
Ssxb5	19.1392	0.250182	0.555797
Stmn1-rs1	18.1392	0.250182	0.555797
Sult2a5	-18.2809	0.22814	0.555797
Surf2	-0.0524862	0.149239	0.555797
Syngr4	-0.875995	0.128327	0.555797
Syt15	0.112424	0.196344	0.555797
Taar1	19.1392	0.250182	0.555797
Taar2	19.1392	0.250182	0.555797
Taar4	18.1392	0.250182	0.555797
Taar5	18.1392	0.250182	0.555797
Tac4	18.1392	0.250182	0.555797
Tas2r116	18.1392	0.250182	0.555797
Tas2r117	19.1392	0.250182	0.555797
Tas2r125	18.1392	0.250182	0.555797
Tas2r134	-18.2809	0.22814	0.555797
Tatdn2	0.0331295	0.19414	0.555797
Tbccd1	0.0602228	0.1772	0.555797
Tcam1	0.359818	0.243947	0.555797
Tchhl1	-18.2809	0.22814	0.555797
Tcl1	19.1392	0.250182	0.555797
Tcstv1	18.1392	0.250182	0.555797
Tcte3	18.1392	0.250182	0.555797
Tead3	0.108407	0.228032	0.555797
Tex13a	18.1392	0.250182	0.555797
Tex21	-19.2809	0.22814	0.555797
Tex24	18.1392	0.250182	0.555797
Tff2	18.1392	0.250182	0.555797
Tgds	0.0890857	0.186261	0.555797
Themis	-19.2809	0.22814	0.555797
Themis3	1.32123	0.18745	0.555797
Ticrr	0.445761	0.166034	0.555797
Tlr11	19.1392	0.250182	0.555797
Tlr6	-0.293324	0.17004	0.555797
Tlx3	18.1392	0.250182	0.555797
Tmc1	0.563544	0.187966	0.555797
Tmco2	-0.981356	0.215979	0.555797
Tmem102	1.03355	0.174811	0.555797
Tmem139	18.1392	0.250182	0.555797
Tmem213	18.1392	0.250182	0.555797
Tmem239	0.19658	0.12507	0.555797
Tmem37	0.240317	0.235009	0.555797
Tmem52b	19.1392	0.250182	0.555797
Tmprss11bnl	-19.2809	0.22814	0.555797
Tmprss11d	19.1392	0.250182	0.555797
Tmprss11e	-18.2809	0.22814	0.555797
Tmsb15b2	-0.393569	0.199562	0.555797
Tnfrsf13b	0.570924	0.156376	0.555797
Tnfrsf22	-0.197333	0.151166	0.555797
Tnnt3	0.553974	0.227122	0.555797
Tph2	0.325801	0.223652	0.555797
Tpo	-0.236915	0.161646	0.555797
Tpte	1.32123	0.18745	0.555797
Trappc5	0.0351541	0.242294	0.555797
Treml1	0.628082	0.238483	0.555797
Treml2	0.322701	0.121608	0.555797
Trim14	-0.327429	0.175437	0.555797
Trim42	-18.2809	0.22814	0.555797
Trim60	-18.2809	0.22814	0.555797
Trim61	19.1392	0.250182	0.555797
Trpv1	0.628082	0.113762	0.555797
Trpv5	-18.2809	0.22814	0.555797
Tsix	0.258722	0.247858	0.555797
Tssk5	18.1392	0.250182	0.555797
Tstd2	-0.0671658	0.142849	0.555797
Ttc23l	18.1392	0.250182	0.555797
Ttk	0.317927	0.175883	0.555797
Tuba3a	0.522722	0.176484	0.555797
Tymp	0.205225	0.147899	0.555797
U05342	19.1392	0.250182	0.555797
Ubl4b	-19.2809	0.22814	0.555797
Uchl3	0.0578247	0.232358	0.555797
Ugt1a1	-19.2809	0.22814	0.555797
Umod	-19.2809	0.22814	0.555797
Upk2	1.32123	0.18745	0.555797
Usp17l5	19.1392	0.250182	0.555797
Usp18	-0.219216	0.190464	0.555797
Uty	1.03355	0.174811	0.555797
Vipas39	-0.0344741	0.119245	0.555797
Vmn1r183	18.1392	0.250182	0.555797
Vmn1r210	-18.2809	0.22814	0.555797
Vmn1r222	-18.2809	0.22814	0.555797
Vmn1r223	18.1392	0.250182	0.555797
Vmn1r233	19.1392	0.250182	0.555797
Vmn1r236	-19.2809	0.22814	0.555797
Vmn1r5	-19.2809	0.22814	0.555797
Vmn1r83	18.1392	0.250182	0.555797
Vmn2r11	19.1392	0.250182	0.555797
Vmn2r12	-19.2809	0.22814	0.555797
Vmn2r122	18.1392	0.250182	0.555797
Vmn2r17	-18.2809	0.22814	0.555797
Vmn2r20	-19.2809	0.22814	0.555797
Vmn2r30	19.1392	0.250182	0.555797
Vmn2r43	-18.2809	0.22814	0.555797
Vmn2r5	18.1392	0.250182	0.555797
Vmn2r56	-19.2809	0.22814	0.555797
Vmn2r7	19.1392	0.250182	0.555797
Vmn2r90	18.1392	0.250182	0.555797
Vmn2r-ps11	-19.2809	0.22814	0.555797
Vmn2r-ps159	19.1392	0.250182	0.555797
Vmo1	-0.981356	0.215979	0.555797
Vpreb2	-19.2809	0.22814	0.555797
Vsig1	19.1392	0.250182	0.555797
Vsig4	-18.2809	0.22814	0.555797
Wdr20b	19.1392	0.250182	0.555797
Wdr36	0.0447144	0.122675	0.555797
Wdr62	0.156997	0.110702	0.555797
Wfdc8	-19.2809	0.22814	0.555797
Wfdc9	18.1392	0.250182	0.555797
Wnt16	0.465563	0.235251	0.555797
Wnt9b	-1.45136	0.144636	0.555797
Xlr	-0.240269	0.223464	0.555797
Xlr3c	19.1392	0.250182	0.555797
Xlr4c	1.32123	0.18745	0.555797
Xlr5b	18.1392	0.250182	0.555797
Zc3h8	0.0762485	0.237339	0.555797
Zfp174	0.0733847	0.114927	0.555797
Zfp616	-18.2809	0.22814	0.555797
Zfp658	0.0691993	0.186545	0.555797
Zfp839	-0.0575681	0.158463	0.555797
Zfp960	0.201564	0.196461	0.555797
Zim3	-19.2809	0.22814	0.555797
Zp1	-0.758212	0.117658	0.555797
Zp3	18.1392	0.250182	0.555797
Zscan30	0.309628	0.167674	0.555797
Zswim7	-0.0940525	0.159028	0.555797
Tatdn1	0.0704805	0.251109	0.557529
Pelo	0.0554782	0.251841	0.558827
Tmod4	0.38692	0.252344	0.559616
Ddx28	0.0555059	0.253973	0.5629
5430416O09Rik	-0.187667	0.255587	0.565775
Bmp15	0.494551	0.256017	0.565775
Depdc1a	0.494551	0.256017	0.565775
Hsf3	0.494551	0.256017	0.565775
Zp3r	0.494551	0.256017	0.565775
Fam26f	-0.575891	0.25644	0.566049
Hpse2	-0.575891	0.25644	0.566049
Mtap7d3	-0.439758	0.256937	0.566486
Smarca5-ps	-0.439758	0.256937	0.566486
Ankrd53	0.14369	0.257574	0.567114
Gm11149	0.427411	0.257585	0.567114
Gm527	0.100668	0.25767	0.567114
Fbl	-0.0364693	0.258162	0.567444
Gm5465	-0.228694	0.258269	0.567444
Jmjd5	-0.0735217	0.258232	0.567444
0610040J01Rik	0.088611	0.258867	0.56839
Atg4a	0.067053	0.259	0.56839
4930555G01Rik	0.309628	0.25994	0.569794
Slc22a18	0.309628	0.25994	0.569794
3300002I08Rik	0.181335	0.261144	0.572101
Cog8	0.0365912	0.262338	0.574386
Il20rb	0.262148	0.263154	0.575838
Ctcfl	-0.172954	0.264018	0.577396
Crcp	0.0400914	0.264658	0.578461
Clnk	-0.268664	0.265502	0.579639
Lrg1	0.243236	0.26544	0.579639
1700029I15Rik	0.276684	0.268657	0.580176
2510049J12Rik	0.148128	0.267199	0.580176
Alox15	-0.758212	0.268555	0.580176
Apoa1	-0.327429	0.268595	0.580176
Cd300a	-0.093137	0.26625	0.580176
Epgn	-0.758212	0.268555	0.580176
Fosl1	-0.758212	0.268555	0.580176
Hist1h3d	-0.758212	0.268555	0.580176
Klrd1	-0.758212	0.268555	0.580176
Mir697	-0.758212	0.268555	0.580176
Nox3	-0.758212	0.268555	0.580176
Obp2b	-0.758212	0.268555	0.580176
Pdcl2	-0.758212	0.268555	0.580176
Psg29	0.143153	0.268103	0.580176
Slc47a2	-0.758212	0.268555	0.580176
Snora2b	-0.758212	0.268555	0.580176
Spata31d1b	-0.758212	0.268555	0.580176
Tbx2	-0.093137	0.26625	0.580176
Trim63	-0.758212	0.268555	0.580176
2210409E12Rik	-1.16368	0.277181	0.581401
4930558K02Rik	-1.16368	0.277181	0.581401
4931408A02Rik	0.175076	0.27175	0.581401
4933425L06Rik	-1.16368	0.277181	0.581401
6530411M01Rik	0.23604	0.274115	0.581401
Acsm4	-1.16368	0.277181	0.581401
Alx1	0.541071	0.276295	0.581401
Anxa10	-1.16368	0.277181	0.581401
Atp6v0d2	-1.16368	0.277181	0.581401
Blk	-1.16368	0.277181	0.581401
Cdh16	-1.16368	0.277181	0.581401
Cntd1	0.160485	0.274367	0.581401
Eapp	0.0415189	0.275878	0.581401
Eif4e1b	-1.16368	0.277181	0.581401
Fam110c	-1.16368	0.277181	0.581401
Foxn4	-1.16368	0.277181	0.581401
Gimap7	-1.16368	0.277181	0.581401
Gjc1	0.0769827	0.27178	0.581401
Gm10416	0.253389	0.272856	0.581401
Gm13275	-1.16368	0.277181	0.581401
Gm13498	-1.16368	0.277181	0.581401
Gm13547	0.253389	0.272856	0.581401
Gm3258	-1.16368	0.277181	0.581401
Gm4745	-1.16368	0.277181	0.581401
Gm5941	-1.16368	0.277181	0.581401
Gm9992	-1.16368	0.277181	0.581401
Gp9	-0.316379	0.274696	0.581401
H2-Q9	-1.16368	0.277181	0.581401
Hist1h4b	-1.16368	0.277181	0.581401
Klrb1a	-1.16368	0.277181	0.581401
Klrk1	-1.16368	0.277181	0.581401
Lars	-0.0248717	0.276435	0.581401
Lat	0.23604	0.274115	0.581401
Lgals6	-1.16368	0.277181	0.581401
Marco	-1.16368	0.277181	0.581401
Mef2b	0.541071	0.276295	0.581401
Mir218-1	-1.16368	0.277181	0.581401
Ms4a4b	-1.16368	0.277181	0.581401
Mylk2	-1.16368	0.277181	0.581401
Npvf	-1.16368	0.277181	0.581401
Pgc	-1.16368	0.277181	0.581401
Plin1	-1.16368	0.277181	0.581401
Serpinb1c	-1.16368	0.277181	0.581401
Shbg	-1.16368	0.277181	0.581401
Slamf8	-0.252277	0.27551	0.581401
Slco1b2	0.362379	0.270035	0.581401
Slco6c1	-1.16368	0.277181	0.581401
Smok3b	-1.16368	0.277181	0.581401
Tagap	-0.161396	0.269992	0.581401
Tmem190	0.541071	0.276295	0.581401
Usp-ps	0.23604	0.274115	0.581401
Zfp69	-0.143027	0.277201	0.581401
Cenpo	0.0901512	0.278225	0.582052
Chst4	-0.51705	0.278241	0.582052
Gm6654	0.206869	0.278433	0.582052
Slfn4	-0.51705	0.278241	0.582052
Tmem219	-0.0548347	0.278297	0.582052
Zfa	-0.51705	0.278241	0.582052
Cps1	0.394467	0.279051	0.58238
Gprc5d	0.394467	0.279051	0.58238
Pop7	-0.055775	0.279046	0.58238
Cstf1	-0.0393125	0.279434	0.582746
Kdelr3	0.266292	0.279534	0.582746
Il1rn	-0.390487	0.279789	0.582958
Ccdc99	0.216786	0.281183	0.585434
Lrrc25	-0.242746	0.281441	0.585434
Rem1	-0.242746	0.281441	0.585434
Ccdc34	0.0508776	0.281597	0.585437
Ankar	0.445761	0.283332	0.588078
Trim30b	0.445761	0.283332	0.588078
Tsx	0.445761	0.283332	0.588078
Gtf2h1	0.0265343	0.283981	0.5891
Btnl9	0.851226	0.285547	0.589125
Car1	0.851226	0.285547	0.589125
Dux	0.851226	0.285547	0.589125
Fam46d	0.851226	0.285547	0.589125
Gm5544	0.851226	0.285547	0.589125
Gm7444	0.201998	0.285517	0.589125
Nipal1	0.851226	0.285547	0.589125
Rhox5	0.851226	0.285547	0.589125
Slc5a9	0.851226	0.285547	0.589125
Ubtfl1	0.851226	0.285547	0.589125
Tmc5	-0.296867	0.285807	0.589341
1700008J07Rik	-0.0899331	0.286024	0.589467
5430405H02Rik	0.120771	0.286694	0.59052
Wdr53	-0.065065	0.286846	0.59052
Map2k5	-0.0301567	0.287181	0.590568
Pole	0.112193	0.28705	0.590568
Fhl4	-0.181137	0.287652	0.590896
Mybpc2	-0.181137	0.287652	0.590896
Ifi204	-0.370447	0.289758	0.594898
Rhno1	0.0506909	0.29003	0.595136
Cnga2	0.256519	0.290257	0.595279
5033404E19Rik	-0.288209	0.290873	0.596219
BC096441	0.628082	0.291728	0.596358
Cplx4	0.628082	0.291728	0.596358
Idi2	0.628082	0.291728	0.596358
Pbp2	0.628082	0.291728	0.596358
Tbx21	0.628082	0.291728	0.596358
Rnf113a1	-0.0753479	0.293371	0.599394
Fut2	0.186249	0.294343	0.600857
Tsen2	-0.0469922	0.294404	0.600857
Slfn8	0.140096	0.294966	0.601679
Slc6a2	-0.280176	0.295644	0.602738
Gm8221	0.271407	0.297068	0.605087
Tgtp2	-0.47053	0.297172	0.605087
Tyr	0.0815385	0.297275	0.605087
Zdhhc6	-0.0359223	0.297707	0.605642
Brf1	0.0252506	0.298125	0.606166
Gm5176	-0.215888	0.298419	0.606439
4833418N02Rik	-0.160375	0.298834	0.606957
A630001G21Rik	-0.212701	0.30044	0.609892
Gm1141	0.229735	0.301305	0.611151
Mettl15	0.0949394	0.301383	0.611151
E130112N10Rik	-0.113559	0.302378	0.612841
Pif1	0.320597	0.303881	0.615559
Zfp759	-0.065065	0.304115	0.615704
Sox7	0.0958016	0.304762	0.616682
Plscr1	-0.119132	0.305511	0.61721
Rhbdf2	-0.118769	0.305358	0.61721
Tmem202	-0.144314	0.305234	0.61721
Tsfm	-0.047711	0.305722	0.617307
Dok1	-0.141292	0.306067	0.617346
Tfap2b	-0.203901	0.305998	0.617346
Mastl	-0.139173	0.306557	0.618006
4930441O14Rik	0.0816947	0.306895	0.618358
Cd79b	-0.336999	0.307305	0.618855
1700001K23Rik	-0.624681	0.308876	0.618956
AI662270	-0.624681	0.308876	0.618956
Fam167b	-0.259221	0.308392	0.618956
Gm10389	0.260357	0.309004	0.618956
Ly6c2	-0.624681	0.308876	0.618956
Podnl1	-0.624681	0.308876	0.618956
Rnu2-10	0.404939	0.309152	0.618956
Snora3	0.404939	0.309152	0.618956
Tarm1	-0.624681	0.308876	0.618956
Tnfsf8	-0.624681	0.308876	0.618956
Zfp36l3	-0.624681	0.308876	0.618956
4930590J08Rik	-0.198596	0.30932	0.618967
Airn	0.195661	0.311736	0.623144
Mrps35	-0.0495051	0.311689	0.623144
Traf5	0.121186	0.311958	0.623259
Tmem17	-0.0698383	0.312127	0.623267
Gm5415	-0.43279	0.313738	0.625474
Ltb4r2	-0.43279	0.313738	0.625474
Nmnat1	-0.0986413	0.313892	0.625474
Sox30	-0.43279	0.313738	0.625474
Gm609	-0.322894	0.31505	0.626792
Hat1	-0.0444861	0.315035	0.626792
Snrpf	0.0580137	0.314837	0.626792
Soat2	0.158079	0.316251	0.628851
9030617O03Rik	0.0511779	0.316996	0.630003
Pla2r1	0.164121	0.318428	0.632518
9430060I03Rik	0.30266	0.320059	0.632784
Frrs1	0.129641	0.319772	0.632784
Gm16287	0.144027	0.31999	0.632784
Gm6525	0.3404	0.319482	0.632784
Guca1b	-0.180897	0.320065	0.632784
Pabpc4	0.0520756	0.318743	0.632784
Slc25a43	0.30266	0.320059	0.632784
Sult6b1	0.3404	0.319482	0.632784
Klf11	-0.0544829	0.321816	0.635583
Lyar	0.0554874	0.32174	0.635583
Itgae	-0.236915	0.322352	0.636309
1700021F07Rik	1.03355	0.337318	0.639217
1700030F18Rik	1.03355	0.337318	0.639217
4921530L21Rik	1.03355	0.337318	0.639217
9130008F23Rik	0.370253	0.333573	0.639217
9330020H09Rik	0.1186	0.328489	0.639217
Actl7b	1.03355	0.337318	0.639217
Adig	1.03355	0.337318	0.639217
Adnp2	0.027525	0.325021	0.639217
Ager	0.199087	0.32445	0.639217
Akr1c21	1.03355	0.337318	0.639217
Ankrd1	1.03355	0.337318	0.639217
Apol7e	1.03355	0.337318	0.639217
Arl9	1.03355	0.337318	0.639217
Ascl3	1.03355	0.337318	0.639217
Atf7ip2	1.03355	0.337318	0.639217
BC030870	1.03355	0.337318	0.639217
BC048507	1.03355	0.337318	0.639217
Bpi	1.03355	0.337318	0.639217
Capn13	1.03355	0.337318	0.639217
Cdhr5	1.03355	0.337318	0.639217
Ceacam18	1.03355	0.337318	0.639217
Ces1a	1.03355	0.337318	0.639217
Cldn4	1.03355	0.337318	0.639217
Cldn7	1.03355	0.337318	0.639217
Cml2	-0.219216	0.333587	0.639217
Ctf2	1.03355	0.337318	0.639217
Cyp4f39	1.03355	0.337318	0.639217
Cytip	-0.29868	0.32882	0.639217
Enthd1	1.03355	0.337318	0.639217
Fgf15	1.03355	0.337318	0.639217
Gja10	1.03355	0.337318	0.639217
Gm11437	1.03355	0.337318	0.639217
Gm12238	1.03355	0.337318	0.639217
Gm15698	1.03355	0.337318	0.639217
Gm5434	1.03355	0.337318	0.639217
Gm6222	1.03355	0.337318	0.639217
Gm9897	-0.161692	0.330496	0.639217
Gsdma	1.03355	0.337318	0.639217
Gsto2	-0.167344	0.327629	0.639217
Hemgn	1.03355	0.337318	0.639217
Hist1h4c	1.03355	0.337318	0.639217
Ins2	1.03355	0.337318	0.639217
Isl2	1.03355	0.337318	0.639217
Kcna7	1.03355	0.337318	0.639217
Mcts2	0.0647064	0.325583	0.639217
Mettl22	-0.042272	0.332157	0.639217
Mfsd2b	-0.0931042	0.335538	0.639217
Mir1981	1.03355	0.337318	0.639217
Mir212	1.03355	0.337318	0.639217
Mir338	1.03355	0.337318	0.639217
Mirlet7i	1.03355	0.337318	0.639217
Mmp25	-0.215347	0.336044	0.639217
Muc20	1.03355	0.337318	0.639217
Nps	1.03355	0.337318	0.639217
Olfr267	1.03355	0.337318	0.639217
Olfr652	1.03355	0.337318	0.639217
Pkp1	1.03355	0.337318	0.639217
Pla2g2e	1.03355	0.337318	0.639217
Plaur	0.240317	0.332228	0.639217
Prame	1.03355	0.337318	0.639217
Rab38	0.370253	0.333573	0.639217
Rnaseh2a	0.040481	0.33475	0.639217
Rnf121	0.0341237	0.33126	0.639217
Rny1	1.03355	0.337318	0.639217
Sele	1.03355	0.337318	0.639217
Slc22a29	1.03355	0.337318	0.639217
Snora15	1.03355	0.337318	0.639217
Spata31d1c	1.03355	0.337318	0.639217
Speer2	1.03355	0.337318	0.639217
Tcf21	1.03355	0.337318	0.639217
Tex101	1.03355	0.337318	0.639217
Tmem120a	-0.0475309	0.325662	0.639217
Tmem165	-0.0302284	0.331282	0.639217
Tppp2	1.03355	0.337318	0.639217
Trem3	1.03355	0.337318	0.639217
Ttc24	1.03355	0.337318	0.639217
Ubash3a	1.03355	0.337318	0.639217
Vsx2	0.286333	0.335758	0.639217
Vwde	1.03355	0.337318	0.639217
Wdr81	-0.0237294	0.332409	0.639217
Galr2	0.203199	0.337677	0.639532
Rhoh	-0.143317	0.337821	0.639532
1500017E21Rik	0.317927	0.338518	0.639567
Cd163l1	0.522722	0.33919	0.639567
Erv3	-0.211668	0.338375	0.639567
Klk9	0.522722	0.33919	0.639567
Mir412	0.522722	0.33919	0.639567
Myl3	0.522722	0.33919	0.639567
[truncated: 16,721 more rows]
