# Supplementary material for: Experimental validation of methods for differential gene expression analysis and sample pooling in RNA-seq
Source: BMC Genomics. 2015 Jul 25;16(1):548. doi: 10.1186/s12864-015-1767-y (PMC4515013; doi:10.1186/s12864-015-1767-y)
Supplement: Additional file 5: — Presents the results of Reverse-transcription quantitative Polymerase Chain Reaction (qPCR) validation of 115 differentially expressed genes (.xlsx file). This workbook has three worksheets. Third worksheet presents relevant data labels. [file 12864_2015_1767_MOESM5_ESM.xlsx]

## Sheet: Replicated
Gene	Log2 Fold-change	EdgeR	Cuffdiff2	TSPM	DEseq2
1110059M19Rik	2.63388	++	+	+	-
1700001C02Rik	1.49129	++	-	+	+
2410004P03Rik	1.12647	++	++	+	+
Abca4	1.35994	++	+	-	-
Ak7	1.53013	++	++	+	-
Anxa8	1.64881	++	-	+	+
Apod	-1.77142	+	++	-	-
Aqp1	3.24604	++	++	+	-
Brd1	-0.761165	+	+	++	++
Ccdc108	0.829941	+	++	+	+
Ccdc135	2.72407	++	++	+	-
Ccdc153	1.42163	++	++	+	-
Cdhr3	1.22372	++	-	+	+
Cldn1	1.31833	+	++	-	-
Cldn2	3.10174	++	+	+	-
Cndp1	1.17935	++	-	+	+
Col8a2	3.66268	++	++	+	-
Cxxc4	-1.6361	-	++	-	-
Dlx4	0.64991	-	-	++	+
Dmrt3	2.85414	++	-	+	-
Dnahc6	1.75816	++	-	+	-
Dnajb13	2.57566	++	-	+	+
Dnali1	2.29101	++	-	+	+
F5	2.78075	++	++	-	-
Fam216b	1.69563	++	-	-	-
Folr1	3.05265	++	++	+	-
Gh	4.34878	++	++	-	-
Hmx3	-4.36738	++	-	-	-
Igfbp2	1.47197	+	++	-	-
Iqca	1.53554	++	-	+	+
Kcne2	1.91783	++	++	+	-
Kcnj13	2.52164	++	+	+	-
Kdm5c	0.473546	-	-	++	-
Kl	2.39252	++	++	-	-
Krt18	1.987	++	++	+	-
Lbp	2.59928	++	++	+	-
Lhb	2.23791	++	-	-	+
Mfrp	3.03168	++	-	-	-
Msx1	5.90614	++	++	+	-
Oca2	2.75171	++	-	+	+
Otx2	3.43002	++	++	+	-
Pde1c	-0.528044	+	++	-	-
Pomc	3.41769	+	++	-	-
Rbm47	3.19141	++	-	+	+
Rgs10	-0.402562	+	++	+	+
Rsph4a	0.326364	+	++	-	-
Sema3b	0.419254	+	++	-	-
Sostdc1	2.24019	+	++	-	-
Spag16	0.888559	++	-	+	-
Spata18	1.84877	++	-	+	-
Stoml3	1.3763	++	-	+	+
Sulf1	1.04655	++	++	+	+
Tmem184a	3.21679	++	-	-	+
Tmem72	3.15909	++	++	+	-
Trpv4	2.42614	++	++	-	-
Ttc29	1.10996	++	-	+	+
Ttr	3.33567	++	++	+	-
Wdr86	3.11101	++	++	+	-
Wdr96	2.25295	++	-	-	-
Zfp185	1.99925	++	-	+	-

## Sheet: Not replicated
Gene	Log2 Fold-change	EdgeR	Cuffdiff2	TSPM	DEseq2
Abcb1a	-0.20179	-	++	-	-
Actr5	0.288982	-	++	-	-
Adamtsl4	1.4568	+	++	+	-
Adssl1	1.16231	+	++	-	-
Agxt2l2	-0.152357	-	-	++	-
Atrip	-0.093033	-	-	++	+
Cbln1	0.499062	+	++	-	-
Cdc42ep1	1.00672	+	++	-	+
Chrd	-0.662912	+	++	-	-
Cldn11	1.46706	+	++	-	-
Clic4	-0.262624	+	++	-	-
Cmtm5	0.407337	+	++	-	-
Cryab	0.887909	+	++	-	-
Cyp27a1	1.16956	+	++	-	+
Dgkk	0.00934705	-	++	-	-
Erbb3	1.16568	+	++	+	-
Fa2h	1.27892	+	++	-	-
Fbxw15	1.4769	++	-	++	+
Fezf2	-1.00549	+	++	-	-
Gab1	0.656058	+	++	+	+
Galnt6	1.31827	+	++	+	-
Gbp11	0.664122	-	-	++	-
Gjc2	1.86841	++	++	+	-
Gng11	0.48232	+	++	-	-
Gpr37	1.16279	+	++	-	-
Klk6	1.84983	+	++	-	-
Mag	1.3686	+	++	-	-
Mmp17	-0.0985563	-	++	-	-
Mog	0.892004	+	++	-	-
Myo1d	0.466012	+	++	-	-
Myrf	1.44035	+	++	-	-
Nefh	0.197514	+	++	-	-
Onecut3	0.433483	++	-	-	-
Opalin	1.05503	+	++	+	-
Oxt	2.10757	+	++	-	-
Pdia4	0.385646	-	++	-	-
Pkd2l1	1.66223	+	++	+	+
Pllp	1.32587	+	++	-	-
Plxnb3	0.897903	+	++	-	-
Ppp1r14a	1.30671	+	++	-	-
Pvalb	1.62507	+	++	-	-
Rab37	1.42696	+	++	-	-
Rassf4	0.603958	+	++	-	-
Rit1	0.0241122	-	-	++	+
Sec14l5	1.30111	+	++	-	-
Serpinb1a	1.1365	++	++	+	+
Smyd1	0.49982	++	+	+	+
Sox10	1.16403	+	++	-	-
Spp1	0.427052	+	++	-	-
Syt2	0.519534	+	++	-	-
Thumpd3	-0.0615436	-	++	-	-
Tmem88b	1.07985	+	++	+	-
Trh	1.17732	+	++	-	-
Trpm1	0.464819	-	++	+	+
Vamp1	0.947021	+	++	-	-

## Sheet: Labels
Log2 Fold-change	Logarithmic (base 2) fold change (n=8/group), measured by qPCR
Replicated	Satisfied the following criteria, (i) Both RNA-seq and qPCR showed same direction of differential expression, (ii) fold change, estimated by qPCR, was either above 1.25 or below 0.80 (LFC cut-off was ±0.3219)
++	False discovery (Benjamini-Hochberg) adjusted (5%) Differentially Expressed Gene (DEG)
+	Nominally significant DEG (unadjusted p<0.05)
-	unadjusted p>0.05
