# Supplementary material for: Experimental validation of methods for differential gene expression analysis and sample pooling in RNA-seq
Source: BMC Genomics. 2015 Jul 25;16(1):548. doi: 10.1186/s12864-015-1767-y (PMC4515013; doi:10.1186/s12864-015-1767-y)
Supplement: Additional file 7: — Presents the results of edgeR analyses of RNA-seq data from 8-sample as well as 3-sample pools of RNA and from three corresponding individual samples (.xlsx file). This workbook has three worksheets. First worksheet is a table presenting edgeR analyses of RNA-seq data of 8-sample pools of RNA from amygdalae of female Brd1 +/− mice (n = 2) and female WT littermates (n = 2). Second worksheet is a table presenting edgeR analyses of RNA-seq data of 3-sample pools of RNA from amygdalae of female Brd1 +/− mice (n = 2) and female WT littermates (n = 2). Third worksheet is a table presenting edgeR analyses of RNA-seq data of three corresponding individual RNA samples from amygdalae of female Brd1 +/− mice (n = 3) and female WT littermates (n = 3). [file 12864_2015_1767_MOESM7_ESM.xlsx]

## Sheet: 8-Pool
Gene	Log Fold-change	p	Adjusted p
Enpp2	1.39116	0	0
Ttr	8.0475	0	0
Mbp	-0.776767	4.44471e-298	3.42198e-294
Plp1	-0.742124	1.50719e-198	8.70292e-195
Kl	2.69877	2.24971e-138	1.03923e-134
Gh	4.55117	5.70911e-130	2.19772e-126
Mag	-0.960482	1.25978e-129	4.15672e-126
Prl	3.89401	1.03345e-128	2.98369e-125
Cnp	-0.85092	2.40934e-126	6.18317e-123
F5	4.86143	1.5446e-120	3.56755e-117
Mal	-0.838108	2.43619e-99	5.11532e-96
Sept4	-0.885578	2.14073e-95	4.12038e-92
Mobp	-0.713867	1.00888e-87	1.79247e-84
Kcnj10	-0.743589	1.41159e-81	2.32881e-78
Rreb1	0.847635	1.62877e-75	2.50798e-72
Syt2	-1.01463	9.23031e-75	1.33245e-71
Camk2a	0.446987	4.6832e-74	6.36281e-71
Slc6a11	-0.639713	1.92026e-68	2.46402e-65
Lypd1	0.75474	1.02608e-66	1.24734e-63
Cldn2	6.64628	2.2557e-66	2.60499e-63
Slc4a5	5.51379	3.40304e-66	3.74285e-63
Vamp1	-0.759579	3.10018e-65	3.25477e-62
Scd2	-0.361507	3.47787e-64	3.49254e-61
Mog	-0.910514	5.17744e-63	4.98264e-60
Cpne7	0.730273	5.62623e-63	5.19796e-60
1500015O10Rik	6.32042	1.04869e-62	9.31601e-60
Phldb1	-0.645746	4.05993e-62	3.47305e-59
Unc13c	-0.708429	5.25651e-62	4.33606e-59
Itih3	-1.03482	1.08565e-61	8.64664e-59
Cntn2	-0.674494	2.52749e-59	1.94591e-56
Gpr37	-0.856971	3.33323e-59	2.48347e-56
Myrf	-0.836665	9.07683e-59	6.55149e-56
Cldn11	-0.775946	3.01172e-58	2.10793e-55
Sv2b	0.593774	7.67084e-56	5.21098e-53
Plekhh1	-0.937844	2.27345e-55	1.50028e-52
Plekhb1	-0.623074	3.99864e-55	2.56546e-52
Bcas1	-0.720459	3.8435e-54	2.39928e-51
Ermn	-0.899995	1.20941e-53	7.351e-51
Slc17a7	0.588826	4.96243e-53	2.93891e-50
Tmem88b	-1.01264	1.30258e-52	7.52144e-50
Pter	0.839608	2.13234e-52	1.20124e-49
Sulf1	1.34071	3.82458e-51	2.10325e-48
Peg10	-0.61022	1.3727e-50	7.37333e-48
Aqp1	4.9276	3.38257e-50	1.77562e-47
Folr1	7.26477	2.63475e-48	1.35233e-45
Dlk1	-1.10889	1.16971e-47	5.87321e-45
C1ql3	0.784018	2.17642e-47	1.06955e-44
Sparc	-0.463883	4.39172e-47	2.11324e-44
Mfrp	3.59695	9.89562e-47	4.66447e-44
Atp2b4	0.454108	1.76836e-46	8.16878e-44
Enc1	0.429247	2.4352e-46	1.10286e-43
Adamts4	-1.008	2.72018e-46	1.20823e-43
Clic6	1.26572	6.78296e-46	2.95596e-43
Col8a2	4.07874	9.60436e-45	4.108e-42
Igf2	0.984287	3.98495e-44	1.67346e-41
Qdpr	-0.599161	7.26835e-43	2.99781e-40
Apod	-0.654483	1.38215e-41	5.58441e-39
Lgi3	-0.642719	1.40233e-41	5.58441e-39
6330403A02Rik	0.46023	3.37676e-41	1.32192e-38
Gpr26	0.57268	5.86278e-41	2.25688e-38
Tmem72	3.96813	8.7252e-41	3.3037e-38
Pllp	-0.957501	1.02905e-40	3.83355e-38
Fa2h	-0.84911	1.2023e-40	4.40787e-38
Igfbp2	1.58765	1.42407e-40	5.13934e-38
Tspan2	-0.590505	1.65932e-40	5.89619e-38
Clic4	-0.680401	1.80585e-40	6.31965e-38
Ugt8a	-0.719289	6.06448e-40	2.09062e-37
Fth1	-0.325009	3.43402e-38	1.16641e-35
Olig1	-0.59609	5.17422e-38	1.73202e-35
Hpcal4	0.334696	2.92257e-37	9.64323e-35
Kcnj13	5.35802	3.41368e-37	1.1105e-34
Padi2	-0.867424	2.13507e-36	6.84912e-34
Ccdc108	1.33823	7.20082e-36	2.27832e-33
Tubb4a	-0.415646	7.33611e-36	2.28976e-33
Cpne6	0.492249	1.20909e-35	3.72351e-33
Kcne2	4.08015	2.26398e-35	6.8804e-33
Tmem63a	-0.982409	2.47636e-35	7.4281e-33
Nov	0.82057	3.49935e-35	1.03621e-32
Dnahc6	2.59184	8.47151e-35	2.47679e-32
Mef2c	0.522853	1.04628e-34	3.02075e-32
Lbp	3.93183	1.89016e-34	5.38975e-32
Gad1	-0.361744	2.10596e-34	5.93188e-32
Oxt	-4.9527	3.58268e-34	9.96977e-32
Ttyh2	-0.800165	1.13869e-33	3.13099e-31
Fnbp1	-0.48798	4.91855e-33	1.33652e-30
Prlr	1.08053	5.20851e-33	1.39885e-30
Prr18	-0.68903	6.98587e-33	1.85463e-30
Miat	0.35293	8.11265e-33	2.10983e-30
Pacs2	-0.484044	8.12984e-33	2.10983e-30
Col8a1	2.2774	1.55456e-31	3.98951e-29
Mcam	-0.982468	2.91344e-31	7.39469e-29
Ndrg1	-0.598074	3.11208e-31	7.81301e-29
Plxnb3	-0.819277	3.5003e-31	8.69318e-29
Nefh	-0.66615	7.03129e-31	1.72768e-28
Nptxr	0.475545	9.12283e-31	2.218e-28
Hcn2	-0.5812	5.7519e-30	1.38387e-27
Gatm	-0.550942	1.19161e-29	2.83737e-27
Galnt6	-1.28958	1.45855e-29	3.43756e-27
Car2	-0.544763	6.86754e-29	1.60222e-26
Otof	0.526115	1.37322e-28	3.17173e-26
Gjc3	-0.635062	1.52358e-28	3.48418e-26
Shisa6	0.840381	2.32063e-28	5.25486e-26
Nr2f2	0.793084	4.11875e-28	9.236e-26
Abat	-0.356876	8.94119e-28	1.98572e-25
Opalin	-1.10852	1.95493e-27	4.30029e-25
Ccdc135	2.41389	1.12323e-26	2.44747e-24
Micall1	-0.584074	1.25491e-26	2.70885e-24
Agt	-0.662792	1.81526e-26	3.88212e-24
Trak2	-0.393765	1.88758e-26	3.99976e-24
Il33	-0.622241	2.26164e-26	4.74883e-24
Slc44a1	-0.509116	3.2807e-26	6.82651e-24
Pde1c	-0.814447	7.00507e-26	1.44461e-23
Slc1a2	0.248937	8.39394e-26	1.71571e-23
Gprc5b	-0.436304	2.37256e-25	4.80693e-23
Ddr1	-0.517647	3.71901e-25	7.40499e-23
Tmbim1	-0.78406	3.6931e-25	7.40499e-23
Ptgds	-0.456869	4.20169e-25	8.29457e-23
Aatk	-0.38423	4.30136e-25	8.41936e-23
Csrp1	-0.5189	4.73635e-25	9.19289e-23
Adamtsl4	-1.29266	4.78728e-25	9.21431e-23
A2m	1.98043	5.69409e-25	1.08691e-22
Cryab	-0.655343	8.83679e-25	1.67298e-22
Gabrq	-0.992577	1.30924e-24	2.45851e-22
Slc13a4	1.84763	1.56408e-24	2.91336e-22
Pgm2l1	0.416516	3.8873e-24	7.18279e-22
Gabra1	-0.368542	4.25461e-24	7.79911e-22
Gjc2	-1.01518	4.66468e-24	8.48348e-22
Penk	-0.355059	7.96317e-24	1.43692e-21
Gab1	-0.724757	8.11502e-24	1.45297e-21
St6galnac5	0.550714	9.88005e-24	1.75538e-21
Gsn	-0.69451	1.05365e-23	1.85772e-21
Sox10	-0.652097	1.19283e-23	2.08717e-21
Cacna2d2	-0.432941	1.3673e-23	2.37447e-21
Arhgap23	-0.490369	1.41715e-23	2.44268e-21
Anln	-0.728078	1.57798e-23	2.69975e-21
Necab1	0.471162	3.26631e-23	5.54721e-21
Scrt1	-0.465736	6.92369e-23	1.16727e-20
Pde8a	-0.784271	7.68143e-23	1.28564e-20
Fam81a	0.542869	7.82009e-23	1.29943e-20
Hapln2	-0.871722	7.93828e-23	1.30965e-20
Atp1a2	-0.245766	9.48295e-23	1.55339e-20
Endod1	-0.512555	9.75315e-23	1.5753e-20
Itgb4	-1.02142	9.74675e-23	1.5753e-20
Neurod2	0.816548	1.05791e-22	1.69684e-20
Msx1	2.83382	1.12735e-22	1.79575e-20
Nr4a3	0.67742	1.47249e-22	2.32946e-20
Adcy1	0.320405	1.87259e-22	2.94227e-20
Erbb3	-0.906184	1.98031e-22	3.09049e-20
Pvalb	-1.01236	2.16012e-22	3.34848e-20
Otx2	2.8943	2.89663e-22	4.46023e-20
Nell2	0.337357	3.55344e-22	5.43535e-20
1110059M19Rik	8.10698	3.88455e-22	5.90273e-20
Cers2	-0.527564	5.77813e-22	8.7227e-20
Zbtb16	0.889691	5.99231e-22	8.98729e-20
Fgfr2	-0.614273	1.42962e-21	2.13032e-19
Wdr96	3.81776	1.54496e-21	2.28743e-19
Dlgap1	0.338312	1.59145e-21	2.34126e-19
Spg20	-0.656343	1.64597e-21	2.40614e-19
Nfasc	-0.310529	2.46092e-21	3.57484e-19
Arhgef10	-0.542385	2.5068e-21	3.61873e-19
Slit2	0.721876	3.04921e-21	4.37439e-19
Plch2	0.511637	3.77218e-21	5.37815e-19
Ildr2	0.422561	5.44448e-21	7.7148e-19
Dkk3	0.485455	5.73208e-21	8.0728e-19
Rcan2	-0.387459	6.31142e-21	8.83484e-19
Fads6	-0.697249	6.70249e-21	9.32574e-19
Shank2	0.373847	8.60015e-21	1.18945e-18
Unc5b	-0.800859	1.28244e-20	1.76313e-18
Abca4	1.60337	1.64254e-20	2.24484e-18
Pou3f1	-0.992876	1.6932e-20	2.30047e-18
Wdr52	0.984484	2.85726e-20	3.85931e-18
Ache	-0.421303	3.08075e-20	4.13698e-18
Rasal1	0.44844	3.22091e-20	4.30019e-18
Kcng1	0.607122	3.25072e-20	4.31505e-18
Litaf	-0.933653	3.75236e-20	4.95247e-18
Fndc5	-0.554497	4.11772e-20	5.4038e-18
Scd1	-0.401836	5.03795e-20	6.5741e-18
Epb4.1l3	-0.355055	5.07736e-20	6.58831e-18
Ryr2	0.330908	6.14481e-20	7.92887e-18
Ace	0.800669	8.17034e-20	1.04839e-17
Plagl1	0.680991	8.61723e-20	1.09963e-17
Dnahc12	2.95642	1.21726e-19	1.54478e-17
Rasgrp1	0.290945	1.64357e-19	2.0744e-17
Mical2	0.431904	2.16309e-19	2.71527e-17
Trf	-0.7534	2.21415e-19	2.76434e-17
Map2	0.226563	2.28289e-19	2.83483e-17
Col23a1	0.787508	2.31598e-19	2.86054e-17
S1pr5	-1.06381	2.35349e-19	2.89142e-17
Cmtm5	-0.679122	2.94069e-19	3.59371e-17
Nfib	0.546627	4.44426e-19	5.40258e-17
Trpv4	2.19115	4.59751e-19	5.55962e-17
Nr4a2	0.850149	4.87842e-19	5.86859e-17
Esrrg	-0.705533	4.98815e-19	5.9695e-17
Myo1d	-0.784073	5.106e-19	6.07903e-17
Cacna1e	0.294316	5.8399e-19	6.91714e-17
Aqp4	-0.412916	7.01284e-19	8.26406e-17
Arsg	-0.684046	7.37107e-19	8.64211e-17
Aspa	-0.775808	8.71302e-19	1.01639e-16
Nrgn	0.282503	9.09846e-19	1.05602e-16
Kalrn	0.318849	1.12955e-18	1.30446e-16
Trh	-1.51048	1.23392e-18	1.41791e-16
Dclk1	0.24235	1.2557e-18	1.43578e-16
Rnf13	-0.425193	1.43153e-18	1.62877e-16
Zbtb18	0.504015	1.73787e-18	1.96763e-16
Neat1	-0.401666	1.88805e-18	2.12724e-16
Sorbs2	0.338451	1.9419e-18	2.17728e-16
Efhd1	-0.814325	2.04565e-18	2.28253e-16
Ccp110	-0.410048	2.18573e-18	2.4271e-16
Tac2	-0.938677	2.28749e-18	2.52795e-16
Lpar1	-0.700376	2.39153e-18	2.63034e-16
Neurod6	1.05159	2.54009e-18	2.7805e-16
Ak5	0.446009	2.61944e-18	2.85383e-16
Scn4b	-0.385857	2.63318e-18	2.85533e-16
Pcdh19	0.504431	3.74259e-18	4.03938e-16
5031439G07Rik	-0.315524	3.9499e-18	4.24329e-16
Cnksr2	0.351071	3.97322e-18	4.24858e-16
Psd3	0.29745	5.70273e-18	6.06985e-16
Wnk1	-0.285944	6.02404e-18	6.38245e-16
Ezr	0.685268	6.33708e-18	6.68345e-16
Sostdc1	2.06916	9.73913e-18	1.02248e-15
Ppm1e	0.35413	1.00963e-17	1.05518e-15
Dnahc11	2.86545	1.07785e-17	1.1214e-15
Vwa3a	1.19829	1.18679e-17	1.22921e-15
Sidt1	0.653484	1.52486e-17	1.57231e-15
Cacna1c	0.46998	1.79441e-17	1.84202e-15
Serinc5	-0.402973	2.88808e-17	2.95159e-15
Dio2	0.612892	3.22858e-17	3.28505e-15
Fam107a	0.318447	3.42575e-17	3.47038e-15
Tenm2	0.566986	3.4449e-17	3.47454e-15
Rhog	-0.776937	3.77915e-17	3.79508e-15
Desi1	-0.394801	4.10775e-17	4.10722e-15
Cplx1	-0.258176	4.59088e-17	4.5705e-15
Prr5l	-0.970409	5.31684e-17	5.27052e-15
Gjb1	-1.13858	5.77022e-17	5.6955e-15
Megf10	-0.588212	6.24011e-17	6.1331e-15
3110035E14Rik	0.476263	6.73418e-17	6.56284e-15
Col9a3	0.736614	6.7181e-17	6.56284e-15
Slain1	-0.498193	7.32969e-17	7.11319e-15
Nkx6-2	-0.948091	8.05964e-17	7.78885e-15
Calml4	4.1252	8.19953e-17	7.85828e-15
Camk1d	0.345839	8.17335e-17	7.85828e-15
Bhlhe22	0.776307	8.444e-17	8.05914e-15
Brd1	-0.572494	8.55206e-17	8.12868e-15
Dnahc9	1.09891	9.16456e-17	8.65243e-15
Thbs4	2.62566	9.17801e-17	8.65243e-15
Gda	0.312847	9.26434e-17	8.69831e-15
Agap2	0.209672	1.68064e-16	1.57156e-14
Sec14l5	-0.852666	2.48726e-16	2.31646e-14
Slc2a12	1.53156	2.58324e-16	2.39619e-14
Dnahc5	1.66788	2.96556e-16	2.73982e-14
Nos1	0.395302	3.51918e-16	3.23802e-14
Sparcl1	-0.222075	3.53284e-16	3.23802e-14
Gria1	0.246336	4.97022e-16	4.53743e-14
Rgs8	-0.339146	7.1563e-16	6.50745e-14
Slc32a1	-0.350669	7.29405e-16	6.6067e-14
Cnr1	0.353796	1.03194e-15	9.31045e-14
Gnal	-0.258117	1.20934e-15	1.08686e-13
Dnajb2	-0.575366	1.29843e-15	1.1624e-13
Cck	0.524636	1.37291e-15	1.22433e-13
Prkce	0.289386	1.47331e-15	1.30881e-13
Gal3st1	-0.986025	1.62899e-15	1.43606e-13
Gna12	-0.432536	1.62323e-15	1.43606e-13
Ednrb	-0.430972	2.32132e-15	2.03861e-13
Hook1	0.377899	2.54919e-15	2.23025e-13
Ccdc153	3.05629	2.65709e-15	2.31588e-13
Ccnd2	0.466915	2.87878e-15	2.49967e-13
Wdr86	2.78499	3.32261e-15	2.87424e-13
Camkv	0.273483	3.51865e-15	3.03247e-13
Zfp185	2.85878	3.59839e-15	3.08966e-13
Lamp1	-0.276507	4.26023e-15	3.64439e-13
Snhg11	0.166247	4.29204e-15	3.65805e-13
Slc38a1	-0.314365	5.7831e-15	4.91075e-13
Pygm	-0.693368	6.09144e-15	5.15363e-13
Josd2	-0.499259	6.47539e-15	5.45847e-13
Slc6a9	-0.578192	6.84967e-15	5.75298e-13
Celf2	0.343192	8.41102e-15	7.03875e-13
Nptx1	0.352254	1.14064e-14	9.51094e-13
Ttll7	-0.293707	1.16905e-14	9.71276e-13
Dock10	-0.365702	1.34053e-14	1.10976e-12
Slc4a10	0.302261	1.46654e-14	1.20974e-12
Arhgef28	0.484971	1.51221e-14	1.24151e-12
Serpinb1a	-1.0963	1.5158e-14	1.24151e-12
Enpp6	-1.01119	1.65267e-14	1.34882e-12
Frmd8	-0.678496	1.92428e-14	1.56497e-12
Col12a1	0.756424	2.00391e-14	1.62401e-12
Gria2	0.272579	2.52319e-14	2.0377e-12
Cerk	-0.49306	2.54706e-14	2.0498e-12
Wasf1	0.319249	2.89552e-14	2.32214e-12
Plcxd2	-0.397111	3.60391e-14	2.88026e-12
Hap1	0.227408	3.61935e-14	2.88262e-12
Nrn1	0.460881	3.73933e-14	2.96795e-12
Malat1	0.22457	3.86489e-14	3.0571e-12
Nap1l5	-0.284405	3.94543e-14	3.11016e-12
Klk6	-1.77344	3.96156e-14	3.11225e-12
Mmd	0.322732	4.2004e-14	3.2887e-12
Tmcc3	-0.4706	4.36677e-14	3.40741e-12
Trpm3	0.459648	4.41839e-14	3.43608e-12
Hsdl2	-0.599828	4.88997e-14	3.79006e-12
Trim59	-0.763534	5.17628e-14	3.99854e-12
Cdc42ep1	-0.749833	5.59665e-14	4.30886e-12
Map4	-0.238049	8.2776e-14	6.35175e-12
Krt18	3.88804	8.88919e-14	6.79846e-12
Ptpn3	0.562024	9.30109e-14	7.09001e-12
Tmem212	7.48363	1.094e-13	8.31188e-12
Tcf4	0.320149	1.12114e-13	8.49017e-12
Zfp385a	-0.418093	1.23551e-13	9.32571e-12
Plekhg3	-0.616099	1.28183e-13	9.64382e-12
Fam49a	0.312252	1.33298e-13	9.99607e-12
Acly	-0.28368	1.38989e-13	1.03891e-11
Scn2a1	0.261236	1.52589e-13	1.13689e-11
2810468N07Rik	-0.643515	1.54772e-13	1.14944e-11
Camk2d	0.310533	1.57312e-13	1.16456e-11
Lhx8	-0.904188	1.81098e-13	1.33636e-11
Fam131a	0.324036	1.8745e-13	1.37884e-11
Ptpn14	0.668069	1.89881e-13	1.39228e-11
Islr2	0.568191	2.08395e-13	1.5232e-11
Ptk2b	0.254314	2.30826e-13	1.68183e-11
Irs4	-0.79699	2.31973e-13	1.68487e-11
Gpld1	-0.396185	2.36054e-13	1.70913e-11
Rassf4	-0.84661	2.49702e-13	1.80231e-11
Ndrg2	-0.215262	2.53025e-13	1.8206e-11
Coro6	-0.421827	2.6365e-13	1.89116e-11
Wipf3	0.314438	2.69383e-13	1.92629e-11
Elmod1	-0.309037	2.86276e-13	2.04078e-11
Arpp21	-0.224272	2.87892e-13	2.04598e-11
Gm872	0.882611	3.2129e-13	2.27633e-11
Grin2b	0.379555	3.49051e-13	2.46545e-11
Srebf1	-0.415679	3.56411e-13	2.50977e-11
Chrd	0.567377	3.64772e-13	2.56083e-11
Spp1	-1.14859	3.72318e-13	2.60589e-11
Nipal4	-1.20455	4.1994e-13	2.93032e-11
Slc16a1	-0.542266	4.2506e-13	2.95711e-11
Myo5b	0.49151	4.39697e-13	3.04975e-11
Dgkg	0.53363	4.47283e-13	3.09308e-11
Ntsr2	-0.370365	4.61169e-13	3.17958e-11
Cd81	-0.280377	4.98297e-13	3.42535e-11
Gpr101	-0.476493	5.21036e-13	3.57103e-11
Ankrd33b	0.468669	5.41252e-13	3.69401e-11
Fgf1	-0.427365	5.42178e-13	3.69401e-11
Htr2c	0.327416	5.44444e-13	3.69853e-11
Zfhx4	-0.508556	6.08375e-13	4.12071e-11
Ptprd	-0.277804	6.30977e-13	4.26131e-11
Syn2	0.251906	6.48273e-13	4.36535e-11
2310022B05Rik	-0.384281	6.74598e-13	4.52941e-11
Pfkfb3	-0.481291	7.13206e-13	4.77476e-11
Shank1	0.269896	7.45697e-13	4.97785e-11
Slc24a4	0.507907	7.90106e-13	5.2591e-11
D3Bwg0562e	0.271583	8.00988e-13	5.31622e-11
Mapk1	0.209442	9.26187e-13	6.12955e-11
Rgma	-0.422585	9.2943e-13	6.13344e-11
Gltp	-0.549217	9.51878e-13	6.26368e-11
Prickle2	0.287279	9.67996e-13	6.35165e-11
Hipk2	-0.353339	9.80492e-13	6.41542e-11
Carhsp1	-0.498191	1.05359e-12	6.87425e-11
Hydin	1.37221	1.24877e-12	8.12472e-11
Pdyn	-0.378783	1.2815e-12	8.3143e-11
Ppp1r16b	-0.327257	1.30773e-12	8.46069e-11
Ldb2	0.548266	1.36643e-12	8.81576e-11
Gpm6a	0.28364	1.40473e-12	9.03763e-11
P2ry1	-0.791297	1.41488e-12	9.07764e-11
Gpr62	-0.827713	2.19202e-12	1.40247e-10
Efnb3	-0.288678	2.97584e-12	1.8987e-10
2010300C02Rik	0.268428	3.14211e-12	1.99927e-10
Per2	0.46198	3.16063e-12	2.00553e-10
Gpx3	-0.642478	3.20215e-12	2.0263e-10
Akap12	-0.561739	3.28145e-12	2.07081e-10
Trank1	0.206242	3.29242e-12	2.07207e-10
Reln	-0.38679	3.36219e-12	2.10451e-10
Ttc21a	1.78507	3.35851e-12	2.10451e-10
Apc	0.219392	3.39771e-12	2.121e-10
Dgkk	-0.754304	3.48557e-12	2.16998e-10
Lrrc23	1.93254	3.53464e-12	2.19461e-10
Ncald	0.267006	3.65014e-12	2.26025e-10
Mtpn	0.258977	3.80218e-12	2.3481e-10
Syngap1	0.262977	3.90507e-12	2.40521e-10
Stmn4	-0.336006	3.97536e-12	2.44199e-10
Sirt2	-0.3178	4.38918e-12	2.68904e-10
Ckb	-0.261772	4.41813e-12	2.69962e-10
Slc31a1	0.64599	4.95056e-12	3.01697e-10
Gria3	0.299051	5.14205e-12	3.12542e-10
Tmod2	0.197402	5.22282e-12	3.16618e-10
Nsmf	0.24255	5.97501e-12	3.61269e-10
Atp1b2	-0.29014	6.5526e-12	3.95158e-10
Bcan	-0.247091	6.67268e-12	4.01351e-10
Syne1	0.247496	6.78597e-12	4.07105e-10
Unc5a	0.357663	6.8413e-12	4.09361e-10
Tshz1	0.424049	7.39501e-12	4.4135e-10
Kcnab3	-0.661888	7.54041e-12	4.48868e-10
A830036E02Rik	0.44982	7.63817e-12	4.53519e-10
C77370	0.387256	7.9856e-12	4.72932e-10
Abca2	-0.296154	8.21249e-12	4.85125e-10
Olig2	-0.540462	8.34987e-12	4.91982e-10
Tbc1d9	0.318603	9.05665e-12	5.32268e-10
Sprn	0.326644	9.26318e-12	5.43024e-10
Gpr37l1	-0.314831	9.59764e-12	5.61207e-10
Map6d1	-0.510913	9.87494e-12	5.75963e-10
Arrdc3	-0.413152	1.01915e-11	5.92928e-10
Hivep2	0.276929	1.05024e-11	6.08627e-10
Wscd1	-0.352211	1.0514e-11	6.08627e-10
Card10	-0.991022	1.25455e-11	7.2441e-10
Lingo1	0.285646	1.38697e-11	7.98877e-10
Cbln1	-1.17589	1.43459e-11	8.24248e-10
Cnih3	0.41536	1.45711e-11	8.35111e-10
Elmo1	-0.290982	1.60935e-11	9.20078e-10
Cpne2	0.442423	1.64117e-11	9.35951e-10
Adrbk2	0.30378	1.68884e-11	9.60768e-10
Kcnj3	0.416893	1.75381e-11	9.95275e-10
Bcat1	-0.366272	2.02555e-11	1.14667e-09
Gpr153	-0.502145	2.03717e-11	1.15043e-09
Inpp5f	-0.313802	2.24516e-11	1.26479e-09
Cst3	-0.189616	2.28509e-11	1.28416e-09
Pigz	-1.04243	2.32135e-11	1.30137e-09
Gpd2	0.336301	2.56548e-11	1.43474e-09
Slc9a4	2.16041	2.97706e-11	1.6609e-09
Limk1	-0.423291	3.0174e-11	1.67935e-09
Bsn	0.251267	3.07157e-11	1.70538e-09
Nrcam	0.252281	3.27017e-11	1.8113e-09
Stra6	1.77327	3.32394e-11	1.83668e-09
Nacc2	-0.28866	3.38635e-11	1.86669e-09
Gabrb2	-0.304044	3.47984e-11	1.91367e-09
Cpne4	0.445198	3.7892e-11	2.07884e-09
Rps6ka2	0.372483	4.10156e-11	2.24488e-09
March8	-0.353195	4.14465e-11	2.2631e-09
Th	-1.14709	4.17469e-11	2.27412e-09
Erbb4	0.312969	4.25629e-11	2.31312e-09
Rsph4a	0.930387	4.56472e-11	2.47491e-09
Cdc42ep2	-0.942786	4.63931e-11	2.50946e-09
Sgpp2	-0.709691	4.71262e-11	2.54316e-09
Lgmn	-0.341949	4.77725e-11	2.57203e-09
Ankrd40	-0.313221	5.05124e-11	2.71322e-09
Slc29a3	-0.63789	5.1818e-11	2.77689e-09
Ppp1r1b	-0.21445	5.60952e-11	2.99915e-09
Rai14	0.83218	6.06717e-11	3.23634e-09
Gad2	-0.242688	6.18138e-11	3.28966e-09
Igsf1	-0.586122	6.29231e-11	3.341e-09
Thsd4	0.733936	6.50391e-11	3.44543e-09
Ak7	2.393	7.09806e-11	3.75158e-09
Adssl1	-0.858648	7.1409e-11	3.7656e-09
Cldn1	1.60244	7.47517e-11	3.93289e-09
Slc39a10	0.286235	7.94e-11	4.16796e-09
Gldc	0.599546	8.59609e-11	4.50213e-09
Cacna2d1	0.343824	8.91599e-11	4.64859e-09
Rapgefl1	0.298255	8.90787e-11	4.64859e-09
Pip4k2a	-0.355311	9.53439e-11	4.95982e-09
Rnf112	0.220757	9.67331e-11	5.02078e-09
Camk4	0.229364	9.99856e-11	5.17796e-09
Zic1	-0.627286	1.01033e-10	5.22049e-09
Plcb1	0.236636	1.0674e-10	5.50309e-09
Cab39l	0.535427	1.07771e-10	5.54386e-09
Rassf2	-0.36363	1.24883e-10	6.4098e-09
Fam211b	-0.615509	1.25785e-10	6.44182e-09
Lrrn1	-0.374196	1.36416e-10	6.97082e-09
Serpini1	0.288639	1.40928e-10	7.18545e-09
Etl4	0.344163	1.4205e-10	7.22674e-09
Ttc14	0.245591	1.51874e-10	7.70953e-09
Cdhr3	2.32296	1.54739e-10	7.83775e-09
Snca	0.300881	1.55876e-10	7.87802e-09
Klhdc8a	-0.600623	1.60604e-10	8.09927e-09
Rgs10	-0.596889	1.61596e-10	8.13155e-09
Grp	1.33534	1.65251e-10	8.29738e-09
Lrig1	-0.501376	1.68938e-10	8.46413e-09
Kif13a	-0.451806	1.70017e-10	8.49973e-09
A830018L16Rik	0.425765	1.95286e-10	9.74196e-09
Sema4d	-0.375022	2.22064e-10	1.10539e-08
Dnahc10	1.29911	2.36826e-10	1.17634e-08
Vat1	-0.374874	2.39578e-10	1.18745e-08
Arf3	0.15504	2.46522e-10	1.21925e-08
Sphkap	0.275485	2.48945e-10	1.22861e-08
Ankrd34b	-0.472219	2.57503e-10	1.26813e-08
Kcnh3	0.362922	2.65714e-10	1.30579e-08
Kndc1	-0.250729	2.75302e-10	1.35003e-08
Myh14	-0.423418	2.77715e-10	1.35898e-08
Erbb2ip	-0.319765	2.90149e-10	1.41682e-08
Frem1	0.748454	2.94274e-10	1.43394e-08
Syt1	0.156631	3.04828e-10	1.48224e-08
Spata18	7.0919	3.27715e-10	1.59018e-08
Csmd1	0.314032	3.42449e-10	1.65818e-08
Kif13b	-0.444169	3.43351e-10	1.65907e-08
Cdk14	0.270721	3.59972e-10	1.73575e-08
Gfap	-0.296308	3.80798e-10	1.83235e-08
Fezf2	0.855558	4.1596e-10	1.99739e-08
Opcml	0.325587	4.1729e-10	1.99961e-08
Tgfb2	0.776723	4.26976e-10	2.04179e-08
Slc16a2	0.427225	4.52535e-10	2.15955e-08
Nat8l	-0.245756	4.611e-10	2.19588e-08
Pde1b	-0.206361	4.92124e-10	2.33881e-08
Car12	0.526946	5.55302e-10	2.63364e-08
Pls1	-0.689124	5.66987e-10	2.68355e-08
Dpp10	0.273545	5.87886e-10	2.7711e-08
Fgf11	-0.479256	5.87642e-10	2.7711e-08
Plxna1	0.310587	6.21208e-10	2.92221e-08
Syt11	-0.181438	6.36438e-10	2.98776e-08
Setbp1	0.461186	7.01177e-10	3.28501e-08
Parm1	-0.33439	7.56052e-10	3.53493e-08
Arhgap32	0.208314	7.83597e-10	3.65631e-08
Chrm1	0.310043	7.95054e-10	3.70229e-08
Col11a2	-0.473573	8.18261e-10	3.80269e-08
Fkbp5	0.436284	9.30129e-10	4.31389e-08
Map3k5	0.425393	9.46798e-10	4.38241e-08
Sash1	-0.285151	1.03428e-09	4.77776e-08
Pik3c2b	-0.384327	1.08663e-09	5.00954e-08
Wdr63	4.14067	1.09482e-09	5.03727e-08
Col5a1	0.659607	1.15097e-09	5.28508e-08
Kitl	0.446758	1.17971e-09	5.40629e-08
S100b	-0.331958	1.19234e-09	5.45336e-08
Synpo	0.280378	1.20153e-09	5.48453e-08
Kif5a	-0.146074	1.29649e-09	5.90631e-08
Hgf	1.17612	1.39859e-09	6.34642e-08
Plcl1	-0.485165	1.39631e-09	6.34642e-08
Slc43a2	-0.343631	1.4407e-09	6.52468e-08
Hepacam	-0.331405	1.4468e-09	6.53949e-08
Lhb	6.82277	1.54995e-09	6.99203e-08
Myo6	-0.278723	1.55344e-09	6.99413e-08
Tspan15	-0.579655	1.68558e-09	7.57427e-08
Dock5	-0.558976	1.70074e-09	7.62757e-08
Mfge8	0.2632	1.75979e-09	7.87711e-08
D430019H16Rik	0.23414	1.81186e-09	8.09451e-08
Cyp26b1	0.375843	1.83563e-09	8.18486e-08
Tjp2	-0.495969	1.84762e-09	8.22243e-08
Prex2	0.316923	1.8943e-09	8.41396e-08
Mid1ip1	-0.372052	1.93996e-09	8.60025e-08
Sgk2	-1.52742	2.09142e-09	9.25395e-08
Lmo4	0.351429	2.15195e-09	9.50356e-08
Pip4k2c	0.324265	2.22029e-09	9.78666e-08
AC123702.1	1.15602	2.40805e-09	1.0594e-07
Tc2n	6.72062	2.45211e-09	1.07674e-07
Chadl	-0.690659	2.49643e-09	1.09412e-07
Slc12a2	-0.286191	2.72472e-09	1.19191e-07
Specc1	-0.299439	2.96804e-09	1.29589e-07
Ptpru	0.362123	3.06564e-09	1.33598e-07
Pde5a	0.971894	3.08231e-09	1.34072e-07
Zdhhc18	-0.404341	3.15617e-09	1.37027e-07
Tmem125	-1.09921	3.28355e-09	1.42289e-07
Hexb	-0.306216	3.32909e-09	1.43993e-07
Gls	0.202515	3.40516e-09	1.47007e-07
Fam216b	3.91808	3.86166e-09	1.66405e-07
Rnft1	0.578143	3.93286e-09	1.69157e-07
Sv2a	-0.173398	3.95828e-09	1.69934e-07
Nkx2-1	-0.936904	4.1318e-09	1.77054e-07
Cacng2	-0.389232	4.22341e-09	1.79978e-07
Dnalc1	0.265893	4.22188e-09	1.79978e-07
Rffl	-0.616526	4.21104e-09	1.79978e-07
Dnali1	2.90715	4.30009e-09	1.82762e-07
Kcnf1	0.294131	4.30458e-09	1.82762e-07
Gng7	-0.218644	4.33333e-09	1.83646e-07
Serpine2	-0.241474	4.37661e-09	1.8514e-07
Wwc1	0.31557	4.49983e-09	1.90005e-07
Tiam1	0.25496	4.58177e-09	1.93111e-07
Iqgap2	0.535401	4.74479e-09	1.99618e-07
Gamt	-0.702009	4.85158e-09	2.0374e-07
Rasgrp3	-0.570884	4.91489e-09	2.06024e-07
Vps13a	0.346696	4.98968e-09	2.0878e-07
Iqsec1	-0.233115	5.10107e-09	2.13055e-07
Wdr16	3.76936	5.11103e-09	2.13086e-07
Pmp22	-0.566973	5.39804e-09	2.24242e-07
Steap1	3.25218	5.39424e-09	2.24242e-07
Trp53inp2	-0.281072	5.44549e-09	2.25807e-07
Zfp536	-0.521529	5.67688e-09	2.3498e-07
Rtn4	-0.18362	5.81392e-09	2.40222e-07
Pdlim2	-0.805074	5.8756e-09	2.42337e-07
Ywhaz	0.199966	5.99325e-09	2.46749e-07
Npr3	0.805697	6.12647e-09	2.51785e-07
Itpkb	-0.344513	6.17046e-09	2.52693e-07
Nol4	0.345462	6.16806e-09	2.52693e-07
Smyd1	-1.30951	6.3613e-09	2.60048e-07
Dip2a	-0.300887	6.61074e-09	2.69767e-07
Wfikkn2	2.29343	6.71472e-09	2.73527e-07
Fam19a1	0.542046	6.8e-09	2.76028e-07
Slc30a3	0.431364	6.79984e-09	2.76028e-07
Crb2	0.961265	6.81523e-09	2.7616e-07
Mycn	1.1116	7.12516e-09	2.88213e-07
Pcdh1	0.336887	7.21389e-09	2.91292e-07
Plod1	-0.522672	7.32927e-09	2.95435e-07
Macrod2	0.407993	7.56445e-09	3.04383e-07
Rimkla	-0.487562	8.21443e-09	3.29963e-07
Phlda3	-0.55198	8.28209e-09	3.32103e-07
Zfhx3	-0.569324	8.3518e-09	3.34318e-07
Sema6d	-0.281155	8.59103e-09	3.43299e-07
C1qb	-0.444283	8.7335e-09	3.4839e-07
Chga	-0.267392	8.79347e-09	3.50177e-07
Atp1b3	-0.295844	8.90212e-09	3.53894e-07
Jup	-0.449372	9.96391e-09	3.95423e-07
Klf10	0.582512	1.02551e-08	4.06282e-07
Abhd4	-0.411804	1.05734e-08	4.18176e-07
Lhx2	0.526778	1.06571e-08	4.20766e-07
Cd83	-0.560701	1.1608e-08	4.57526e-07
2900026A02Rik	0.385771	1.21098e-08	4.7649e-07
Ifitm10	-0.738116	1.22644e-08	4.81413e-07
Unc13b	0.392543	1.22766e-08	4.81413e-07
Celf1	0.209403	1.26643e-08	4.95033e-07
Slc7a8	0.331581	1.26668e-08	4.95033e-07
Dusp26	-0.349356	1.31493e-08	5.13024e-07
Srgap3	0.191979	1.34817e-08	5.25103e-07
Bin1	-0.216399	1.36189e-08	5.29554e-07
Col19a1	0.565641	1.39289e-08	5.40698e-07
Fhad1	1.06385	1.46146e-08	5.66366e-07
Rab37	-1.11411	1.48456e-08	5.74352e-07
Dmxl2	0.208519	1.4925e-08	5.76461e-07
Plekhg1	-0.532463	1.55126e-08	5.98154e-07
Homer2	0.385727	1.56938e-08	6.04131e-07
Prelp	0.59932	1.57494e-08	6.05263e-07
9930013L23Rik	0.642007	1.63537e-08	6.27446e-07
Nbas	-0.343974	1.65282e-08	6.33087e-07
Sccpdh	-0.340126	1.66902e-08	6.38233e-07
Osbpl1a	-0.264145	1.69076e-08	6.45478e-07
Rbm47	2.20171	1.7838e-08	6.79874e-07
Wfdc2	6.55241	1.87232e-08	7.12438e-07
Akt3	0.250548	1.87644e-08	7.12833e-07
Nrxn1	0.216565	1.91047e-08	7.24566e-07
Frrs1l	0.207075	1.93638e-08	7.3319e-07
Ecel1	-0.338405	1.95717e-08	7.39848e-07
Clcn5	-0.470739	1.97339e-08	7.44761e-07
Arhgap27	-0.605556	2.01571e-08	7.5949e-07
Mapk8ip1	-0.201359	2.03272e-08	7.64654e-07
Mpzl1	-0.484003	2.04884e-08	7.69465e-07
Taldo1	-0.352897	2.1146e-08	7.92872e-07
Khdrbs3	0.338283	2.2179e-08	8.30258e-07
Nav3	0.317007	2.30112e-08	8.60017e-07
Arhgef25	0.280801	2.32723e-08	8.6837e-07
Atrx	0.20832	2.33321e-08	8.69194e-07
Ddn	0.150444	2.364e-08	8.7925e-07
Dnajc27	-0.240814	2.43572e-08	9.04466e-07
Eef2	-0.161104	2.51095e-08	9.30905e-07
Phf1	-0.353209	2.58096e-08	9.55328e-07
Itgam	-0.505115	2.70675e-08	1.00029e-06
Dennd5a	-0.199284	2.74807e-08	1.01393e-06
Kcnh2	-0.360502	2.76195e-08	1.01743e-06
Fbxw7	0.264777	2.78985e-08	1.02607e-06
Prox1	-0.473057	2.82118e-08	1.03594e-06
Gpr123	0.325118	2.8315e-08	1.03808e-06
Sorl1	-0.215404	2.84527e-08	1.04148e-06
Snx33	-0.733766	2.87258e-08	1.04981e-06
Calm1	0.138052	2.91717e-08	1.06442e-06
Pogk	-0.296331	3.07222e-08	1.11923e-06
Tubb3	-0.215665	3.07884e-08	1.11987e-06
Nr2f1	0.440982	3.10933e-08	1.12918e-06
Fbxo32	-0.561555	3.15628e-08	1.14444e-06
Ptch1	-0.357902	3.18046e-08	1.1514e-06
Rnd2	-0.265497	3.29785e-08	1.19202e-06
Trim9	0.208271	3.53824e-08	1.27692e-06
Ipcef1	0.421653	3.74062e-08	1.34785e-06
Mtus1	-0.354707	3.90857e-08	1.40617e-06
Sox5	0.503449	3.93251e-08	1.41259e-06
Cd9	-0.441638	4.13127e-08	1.48168e-06
Tnk2	-0.211329	4.24625e-08	1.52055e-06
B3gnt9	-1.23128	4.3334e-08	1.54936e-06
Olfm1	0.184031	4.43906e-08	1.58468e-06
A330021E22Rik	0.426308	4.48063e-08	1.59705e-06
Gpr22	0.445331	4.8006e-08	1.70847e-06
Apoe	-0.203576	4.95069e-08	1.75917e-06
Limch1	-0.240482	5.00394e-08	1.77536e-06
Pcsk2	0.221336	5.03654e-08	1.78419e-06
Eno2	-0.143105	5.0757e-08	1.79055e-06
Hpcal1	0.314316	5.07671e-08	1.79055e-06
Serinc2	1.52704	5.07777e-08	1.79055e-06
Abi2	0.219582	5.35589e-08	1.88575e-06
Icam5	0.255702	5.58802e-08	1.96448e-06
Gng4	0.293228	5.63644e-08	1.97849e-06
Foxn3	-0.582341	5.90743e-08	2.07047e-06
Gsg1l	-0.319662	6.00673e-08	2.10208e-06
Usp54	-0.261892	6.02491e-08	2.10526e-06
Slc48a1	-0.252942	6.06101e-08	2.11467e-06
Ece2	-0.297412	6.18752e-08	2.15555e-06
Lzts2	-0.366986	6.33586e-08	2.20391e-06
Laptm5	-0.368218	6.48369e-08	2.25194e-06
Arhgap21	0.210776	6.67031e-08	2.31327e-06
Rhoq	-0.361846	6.75169e-08	2.33799e-06
Calcrl	0.719347	6.77891e-08	2.3439e-06
Cadm1	0.229927	6.83235e-08	2.35885e-06
Paqr4	-0.373083	6.92564e-08	2.38749e-06
Steap2	-0.459342	6.96639e-08	2.39795e-06
Rev3l	0.271114	7.33288e-08	2.52035e-06
Wdr6	0.193412	7.3546e-08	2.52406e-06
Calb1	-0.238724	7.68602e-08	2.63389e-06
Ppp1r14a	-1.03562	7.75354e-08	2.65309e-06
Slc22a23	-0.274958	7.81513e-08	2.67021e-06
Npc1	-0.284727	8.46039e-08	2.88641e-06
Gbx1	-0.885051	8.55536e-08	2.9145e-06
Acaa2	0.535344	8.87017e-08	3.0173e-06
Cdkl4	0.574925	9.15817e-08	3.11068e-06
Rapgef2	0.243893	9.39967e-08	3.18802e-06
Rcan3	-0.288396	9.51082e-08	3.22099e-06
2410004P03Rik	1.87358	9.92275e-08	3.35557e-06
Gm13111	0.598746	1.00191e-07	3.38321e-06
Nrp2	0.320417	1.0215e-07	3.44431e-06
Ldhb	-0.212901	1.06764e-07	3.59465e-06
Strbp	0.230519	1.09582e-07	3.68417e-06
Paqr6	-0.712494	1.10479e-07	3.70353e-06
Tle4	-0.374556	1.1037e-07	3.70353e-06
Grm8	0.527924	1.12268e-07	3.75804e-06
Cpm	-0.615816	1.1285e-07	3.76663e-06
Shisa7	0.205383	1.12722e-07	3.76663e-06
Mas1	0.629953	1.13592e-07	3.78591e-06
Col4a4	2.17334	1.13932e-07	3.79178e-06
Fblim1	-1.43741	1.16356e-07	3.86687e-06
Thrb	0.429227	1.19006e-07	3.94924e-06
Cntfr	-0.304412	1.23353e-07	4.08763e-06
Mib1	0.254916	1.23588e-07	4.08957e-06
Pcdh9	-0.289092	1.25087e-07	4.13323e-06
Plxna2	0.218274	1.32095e-07	4.35858e-06
Ado	-0.355757	1.33113e-07	4.38588e-06
Ctss	-0.32813	1.33576e-07	4.39489e-06
Prkch	-0.585582	1.42672e-07	4.68749e-06
Rims1	0.227303	1.43741e-07	4.71588e-06
Rims3	-0.217264	1.4697e-07	4.81499e-06
9330132A10Rik	0.447076	1.47495e-07	4.82533e-06
Soga1	-0.336085	1.50411e-07	4.91377e-06
Gprin1	0.255011	1.56695e-07	5.11185e-06
Usp46	0.255513	1.60561e-07	5.23056e-06
Celf5	0.187499	1.6879e-07	5.49091e-06
Gng2	0.215536	1.69644e-07	5.51094e-06
Rtn1	0.135853	1.73059e-07	5.61398e-06
Vip	0.713676	1.75266e-07	5.6776e-06
Sytl2	-0.400756	1.83318e-07	5.93012e-06
Ccdc39	0.393957	1.88182e-07	6.07894e-06
Ppp3r1	0.211085	1.88594e-07	6.08373e-06
Ephb1	-0.39524	1.9075e-07	6.14472e-06
Srgap1	-0.353881	1.9663e-07	6.32529e-06
Gnas	-0.205151	1.97868e-07	6.35626e-06
Slc6a7	0.307381	2.06519e-07	6.62496e-06
Rit2	-0.28507	2.06885e-07	6.62748e-06
Fibcd1	0.486391	2.11361e-07	6.76149e-06
Xkr4	0.366594	2.1182e-07	6.76681e-06
Cpox	-0.363906	2.19085e-07	6.98925e-06
Tcirg1	-0.502157	2.22541e-07	7.08969e-06
Insc	-1.01069	2.24919e-07	7.15558e-06
Rock2	0.203294	2.31336e-07	7.34962e-06
Hr	-0.529904	2.32869e-07	7.38816e-06
Pkd2l1	-1.7582	2.3607e-07	7.47944e-06
Pard3	-0.424009	2.387e-07	7.55241e-06
Dnahc3	1.61706	2.40443e-07	7.59715e-06
Ccdc170	2.60742	2.4288e-07	7.63238e-06
Gm9821	0.68952	2.42301e-07	7.63238e-06
Lin7a	0.291426	2.42744e-07	7.63238e-06
Sstr2	0.591754	2.42575e-07	7.63238e-06
Hs6st2	-0.348568	2.45642e-07	7.70869e-06
Cdhr4	3.21186	2.46213e-07	7.71612e-06
Sema3b	1.37335	2.51994e-07	7.88658e-06
Phactr2	0.321942	2.5451e-07	7.95456e-06
Stard9	-0.385026	2.54996e-07	7.95896e-06
Shd	-0.551332	2.5773e-07	8.03347e-06
BC018242	0.222283	2.7371e-07	8.52006e-06
Ap2a2	0.201604	2.88001e-07	8.92867e-06
Nnat	0.221092	2.88098e-07	8.92867e-06
Obscn	0.765346	2.88383e-07	8.92867e-06
Reps2	0.209729	2.8834e-07	8.92867e-06
Tmem98	-0.674545	2.97358e-07	9.19422e-06
Sorbs3	-0.379604	2.9883e-07	9.22737e-06
Spag16	2.73113	3.0901e-07	9.52896e-06
Iqca	3.26089	3.15928e-07	9.72932e-06
Celsr1	0.765426	3.19265e-07	9.81899e-06
Piezo1	0.672229	3.22988e-07	9.9203e-06
Dgkd	0.257702	3.29448e-07	1.01053e-05
Tril	-0.323622	3.32082e-07	1.01725e-05
Epn3	1.27997	3.36903e-07	1.03065e-05
Orc4	0.332384	3.44522e-07	1.05257e-05
Hcn3	-0.423949	3.45612e-07	1.0545e-05
Zfp697	0.57004	3.5011e-07	1.06682e-05
Dsp	1.88502	3.57886e-07	1.08908e-05
Cntnap2	-0.221906	3.62274e-07	1.10098e-05
Cux2	0.307151	3.67152e-07	1.11434e-05
Flii	-0.292855	3.67806e-07	1.11486e-05
Frmpd4	0.262185	3.83186e-07	1.15995e-05
Ppp3cb	0.232132	3.8534e-07	1.16342e-05
Smad3	0.284442	3.84884e-07	1.16342e-05
Ak4	0.429677	3.8778e-07	1.16926e-05
Per1	0.233602	3.93896e-07	1.18616e-05
Prkcb	0.164208	4.06581e-07	1.22276e-05
D330022K07Rik	0.9723	4.07204e-07	1.22304e-05
Mboat1	-1.10781	4.38224e-07	1.3145e-05
Apln	-0.538074	4.48423e-07	1.34335e-05
Astn1	0.176555	4.52075e-07	1.34904e-05
Grm2	0.444511	4.51873e-07	1.34904e-05
Kcnc1	-0.199472	4.51863e-07	1.34904e-05
Pak6	0.273127	4.60801e-07	1.37331e-05
Lynx1	-0.186361	4.61446e-07	1.37346e-05
Amph	0.223549	4.63139e-07	1.37672e-05
Slc25a22	0.221596	4.87585e-07	1.44753e-05
Itga8	1.07985	4.90392e-07	1.45399e-05
Dlg3	0.221668	4.9206e-07	1.45706e-05
Sall2	-0.258498	5.15306e-07	1.52395e-05
Cdkl1	-0.657897	5.21843e-07	1.53934e-05
Disp2	-0.153225	5.21816e-07	1.53934e-05
Dnahc2	0.663386	5.2586e-07	1.54921e-05
Lrrn3	0.334666	5.30045e-07	1.55955e-05
Isoc1	-0.356173	5.33361e-07	1.56731e-05
Plin4	0.953347	5.34654e-07	1.56911e-05
Tmprss11a	3.55845	5.38238e-07	1.57762e-05
Tbr1	0.386328	5.39973e-07	1.5807e-05
Flt3	-0.688732	5.44942e-07	1.59323e-05
Cd82	-0.483401	5.4995e-07	1.60584e-05
Rd3	6.21941	5.63409e-07	1.64306e-05
Clstn2	0.343426	5.83161e-07	1.69852e-05
Ccny	0.244239	5.89826e-07	1.71577e-05
B4galt6	0.214266	5.92085e-07	1.72017e-05
Tomm70a	-0.198164	5.98971e-07	1.73799e-05
Ly6h	0.239968	6.0115e-07	1.74213e-05
Leprel4	-0.620656	6.04275e-07	1.74899e-05
Iqsec3	-0.199207	6.08799e-07	1.75988e-05
Tnfaip6	-0.716919	6.11393e-07	1.76517e-05
Jph4	0.156583	6.47121e-07	1.86599e-05
Slco1a5	6.21941	6.5682e-07	1.89159e-05
Cfl2	-0.277375	6.73334e-07	1.93433e-05
Chl1	0.207845	6.73061e-07	1.93433e-05
Cacnb3	0.218657	6.78668e-07	1.94723e-05
Fah	-0.512447	7.02794e-07	2.00896e-05
Fzd4	0.646185	7.01137e-07	2.00896e-05
Sh3rf3	0.398892	7.02363e-07	2.00896e-05
Glipr1	1.86243	7.09392e-07	2.02532e-05
Scg2	-0.223122	7.10656e-07	2.02642e-05
Ccdc114	1.09589	7.25006e-07	2.06479e-05
Kcnh7	0.286878	7.29524e-07	2.0751e-05
Capsl	2.13184	7.38777e-07	2.09884e-05
Neurl1b	0.367967	7.55969e-07	2.14504e-05
Stx1a	0.245797	7.688e-07	2.17877e-05
Luc7l2	0.229404	8.15918e-07	2.30947e-05
Plekhm2	-0.236679	8.18359e-07	2.31354e-05
Dcx	0.293244	8.73159e-07	2.46545e-05
Hivep3	0.285203	8.7936e-07	2.47992e-05
Acvr2a	0.285429	9.10388e-07	2.5643e-05
Ppfia2	0.272165	9.12024e-07	2.56577e-05
Rasgef1a	0.194002	9.23841e-07	2.59586e-05
E230008N13Rik	2.66662	9.26175e-07	2.59926e-05
Kcnip2	0.209806	9.54588e-07	2.67574e-05
Vtn	-0.327248	9.63053e-07	2.6962e-05
Tnni1	-1.11964	9.71468e-07	2.71646e-05
Itga11	1.07746	1.00487e-06	2.80647e-05
Slc35g2	-0.509331	1.00698e-06	2.80896e-05
Intu	0.530005	1.016e-06	2.82745e-05
Plcb4	-0.315043	1.01606e-06	2.82745e-05
Phyhip	0.162764	1.05981e-06	2.94566e-05
Sez6l2	-0.187431	1.06935e-06	2.9686e-05
Pcbp4	-0.230937	1.07259e-06	2.97401e-05
Adcy5	-0.16922	1.08608e-06	3.00781e-05
Tmem130	-0.176487	1.10062e-06	3.04442e-05
Tprgl	-0.233481	1.12143e-06	3.09828e-05
Mdh1	-0.162448	1.13288e-06	3.12618e-05
Pclo	0.161033	1.1358e-06	3.13049e-05
Vwa5b1	0.583582	1.14417e-06	3.14981e-05
Sepp1	-0.173835	1.16951e-06	3.21574e-05
Pcdh8	0.384883	1.20948e-06	3.31773e-05
Slit3	0.366657	1.20921e-06	3.31773e-05
Cyp2j12	-1.14916	1.2149e-06	3.32866e-05
Golga7	-0.40805	1.2209e-06	3.34112e-05
Degs1	-0.274841	1.2284e-06	3.35768e-05
Gng12	-0.281397	1.23056e-06	3.35959e-05
B230206H07Rik	-1.14181	1.24214e-06	3.38721e-05
Hpca	0.159139	1.30488e-06	3.55411e-05
Srsf11	0.206005	1.33401e-06	3.62916e-05
Abl1	-0.267914	1.33632e-06	3.63119e-05
Sipa1l1	0.170335	1.33867e-06	3.63329e-05
Gas7	0.153602	1.37292e-06	3.72188e-05
mmu-mir-3078	0.218341	1.37656e-06	3.72735e-05
Sobp	0.338538	1.39076e-06	3.76141e-05
Lhx9	1.36752	1.40049e-06	3.78329e-05
Slc8a2	0.19574	1.42205e-06	3.83703e-05
Epha6	0.339762	1.4271e-06	3.84619e-05
Asb4	-1.26216	1.43261e-06	3.85653e-05
Pkp2	0.627951	1.43872e-06	3.86845e-05
Fgf13	0.250594	1.46107e-06	3.924e-05
Fam178a	0.245863	1.4676e-06	3.93695e-05
Grm4	-0.349393	1.49472e-06	4.00506e-05
Sptbn2	0.161681	1.54734e-06	4.14125e-05
Cacna1g	0.212429	1.56314e-06	4.17868e-05
Ccdc146	2.73223	1.65555e-06	4.42061e-05
Spag6	0.74672	1.67365e-06	4.46377e-05
As3mt	-0.72525	1.70985e-06	4.55507e-05
Jhdm1d	0.302018	1.71436e-06	4.55658e-05
Sst	0.233494	1.71241e-06	4.55658e-05
Mapk15	0.965155	1.74315e-06	4.62776e-05
Atp2b3	0.22782	1.74837e-06	4.6363e-05
Ccdc92	-0.293916	1.80829e-06	4.78421e-05
Rfx3	0.326928	1.80798e-06	4.78421e-05
Snx30	-0.287679	1.83002e-06	4.83614e-05
Whrn	-0.306516	1.84978e-06	4.8828e-05
1600029I14Rik	6.2194	1.86906e-06	4.92805e-05
Slc14a2	3.07644	1.90946e-06	5.02884e-05
Sh2d5	-0.222092	1.92463e-06	5.06301e-05
2610018G03Rik	-0.470351	1.94893e-06	5.12108e-05
Plekhg5	0.28142	2.00008e-06	5.24953e-05
Wdr72	4.30707	2.04736e-06	5.36753e-05
Fam5b	0.256183	2.06188e-06	5.39947e-05
Atp13a3	0.249989	2.0858e-06	5.4559e-05
Bfsp2	-1.02546	2.10074e-06	5.48879e-05
Atp6v1a	0.173316	2.12774e-06	5.55304e-05
Tprn	-0.486738	2.1583e-06	5.62644e-05
Syndig1l	-0.291936	2.16927e-06	5.64867e-05
Crtac1	0.372974	2.18215e-06	5.6758e-05
Dhx33	0.365259	2.21063e-06	5.74341e-05
Enho	-0.379484	2.21616e-06	5.7513e-05
Map4k2	-0.22203	2.28339e-06	5.91913e-05
Psat1	-0.251969	2.33539e-06	6.04713e-05
Camk2n2	-0.26691	2.36438e-06	6.11534e-05
Oxsr1	-0.270041	2.41618e-06	6.24233e-05
Iqub	1.23436	2.42395e-06	6.24842e-05
Pde2a	0.175316	2.42298e-06	6.24842e-05
Sncg	-1.24997	2.46305e-06	6.34215e-05
Arhgef15	-0.472922	2.47794e-06	6.37338e-05
Col18a1	0.566449	2.51221e-06	6.45434e-05
Chn1	0.151557	2.52572e-06	6.47464e-05
Sema6a	-0.370744	2.52572e-06	6.47464e-05
4930451C15Rik	2.18147	2.5649e-06	6.56779e-05
Pxdn	0.223026	2.62112e-06	6.70433e-05
Onecut3	-4.17901	2.64288e-06	6.75251e-05
Lrrc7	0.234554	2.65561e-06	6.77005e-05
Numbl	0.218871	2.65555e-06	6.77005e-05
Rasgef1b	-0.368231	2.72787e-06	6.94658e-05
Tst	-0.563682	2.77479e-06	7.0583e-05
Eml5	0.215761	2.78111e-06	7.06658e-05
Rimbp2	0.236558	2.7915e-06	7.08519e-05
Pcdh20	0.411533	2.85374e-06	7.23521e-05
Cyp27a1	-0.962181	2.87109e-06	7.27124e-05
Rsph10b2	0.762292	2.96559e-06	7.50233e-05
Mest	0.382284	2.97752e-06	7.52427e-05
Serpina9	-0.743998	3.00781e-06	7.59251e-05
Eif5a2	-0.282381	3.03211e-06	7.64549e-05
B3galt5	-0.273264	3.07894e-06	7.75511e-05
Alcam	0.180048	3.14886e-06	7.92258e-05
Grin2d	-0.367796	3.17096e-06	7.96948e-05
Ptprc	0.647172	3.2538e-06	8.1688e-05
Sec24d	0.47586	3.25787e-06	8.17014e-05
Rbm25	0.206809	3.27799e-06	8.21169e-05
Abcg1	-0.260896	3.30911e-06	8.28065e-05
Lbh	-0.306188	3.40261e-06	8.50541e-05
Ints10	0.247726	3.47049e-06	8.66571e-05
Rnf150	0.237977	3.48539e-06	8.69352e-05
Morf4l2	0.234939	3.54747e-06	8.83883e-05
Slc7a10	-0.360422	3.61191e-06	8.9897e-05
Slc4a4	-0.1785	3.61788e-06	8.99486e-05
Chat	-0.501616	3.65899e-06	9.07445e-05
Mylk	0.424838	3.66168e-06	9.07445e-05
Rtn4rl2	0.611422	3.66149e-06	9.07445e-05
Evi2a	-0.54573	3.69665e-06	9.15129e-05
Ranbp2	0.200889	3.73065e-06	9.22557e-05
Dclk3	-0.263785	3.74521e-06	9.25168e-05
Grhl1	0.520395	3.78986e-06	9.35198e-05
Tecr	-0.194197	3.84876e-06	9.48717e-05
Lgi1	0.275	3.94341e-06	9.71013e-05
Ksr1	0.282142	3.96679e-06	9.75729e-05
B930095G15Rik	0.300561	3.97857e-06	9.76548e-05
Pla2g16	-0.355799	3.97474e-06	9.76548e-05
Klhl4	-0.45615	4.0748e-06	9.99103e-05
Qk	-0.233435	4.08931e-06	0.00010016
Prex1	-0.225525	4.201e-06	0.000102787
Matn2	0.426035	4.22829e-06	0.000103345
Cdkn1c	0.906327	4.23391e-06	0.000103373
Eml2	-0.19258	4.26764e-06	0.000104086
Tspan9	-0.301543	4.35857e-06	0.000106192
Anapc5	0.195463	4.39818e-06	0.000107044
Daam2	-0.218694	4.49633e-06	0.000109318
Gucy1a2	0.333389	4.52609e-06	0.000109925
Snph	0.161845	4.57382e-06	0.000110968
Fam53b	-0.361614	4.64757e-06	0.000112521
Gng11	-0.875943	4.64382e-06	0.000112521
Scn1a	-0.206247	4.6676e-06	0.000112887
Zfp831	0.333033	4.67492e-06	0.000112946
Acsl4	0.253179	4.69879e-06	0.000113404
Iqcg	1.09487	4.71432e-06	0.00011366
Tmem158	-0.278584	4.84095e-06	0.000116592
Kcnc3	-0.249409	4.87259e-06	0.000117122
Pde1a	0.18846	4.87309e-06	0.000117122
Npc2	-0.352977	4.93288e-06	0.000118435
Aldh1a1	-0.378117	4.94275e-06	0.000118549
Fam171b	0.200951	4.97433e-06	0.000119183
Akd1	2.8276	5.02379e-06	0.000120243
Tmem164	-0.347489	5.082e-06	0.00012151
Rapgef4	-0.15233	5.12614e-06	0.000122439
Gpx1	-0.397106	5.23738e-06	0.000124967
Ltbp4	0.227458	5.32123e-06	0.000126836
Ets2	0.278091	5.48391e-06	0.000130579
Bpgm	-0.299971	5.49801e-06	0.00013078
Klhl3	0.378792	5.56858e-06	0.000132186
Tmod1	-0.429828	5.56433e-06	0.000132186
Ptpn5	-0.170613	5.57977e-06	0.000132316
Serpind1	-1.23998	5.65536e-06	0.000133971
Sptbn1	0.112115	5.68137e-06	0.000134449
Aplp1	-0.14286	5.74629e-06	0.000135846
H1f0	-0.291328	5.78281e-06	0.00013657
Itpr2	-0.383942	6.02506e-06	0.000142146
Panx2	-0.280292	6.0795e-06	0.000143284
Foxg1	0.271821	6.10873e-06	0.000143826
Ogdhl	-0.21939	6.36037e-06	0.000149598
P2ry13	-0.631599	6.42377e-06	0.000150936
Kazn	-0.207705	6.61345e-06	0.000155235
Gnai2	-0.192081	6.648e-06	0.000155601
Map4k4	-0.199808	6.64926e-06	0.000155601
Ypel2	-0.253198	6.64381e-06	0.000155601
Lmo7	0.214074	6.75721e-06	0.000157967
Sntn	6.06121	6.82653e-06	0.000159426
Msrb1	-0.63641	6.86564e-06	0.000160178
Gpr17	-0.226276	7.01734e-06	0.000163551
Myo7a	0.365377	7.23744e-06	0.000168511
Igfbp3	0.565109	7.26162e-06	0.000168904
Dlx6as1	0.358964	7.34173e-06	0.000170596
Gpr98	0.950694	7.35951e-06	0.000170837
Sept9	0.312867	7.45319e-06	0.000172838
Ypel1	0.428026	7.73781e-06	0.000179258
Wdr66	0.664054	7.88182e-06	0.000182411
Tkt	-0.210093	8.07755e-06	0.000186754
Aktip	-0.246535	8.10798e-06	0.000187135
Nkain1	-0.420762	8.11834e-06	0.000187135
Spryd3	-0.210526	8.11182e-06	0.000187135
Krt8	5.9751	8.2595e-06	0.000190199
Daam1	-0.226733	8.34662e-06	0.000192014
Enpp4	-0.338076	8.51256e-06	0.000195637
Mtmr2	-0.325053	8.62507e-06	0.000198025
Notch2	0.398266	8.68053e-06	0.000199101
Sema6c	-0.396733	8.93652e-06	0.000204769
Selplg	-0.395786	9.24554e-06	0.00021164
Chd3	0.132433	9.35251e-06	0.000213876
Podxl2	-0.272867	9.49646e-06	0.000216953
Slc8a3	-0.362031	9.50864e-06	0.000217017
Gabrg1	-0.256986	9.53655e-06	0.000217439
Cpne9	-0.568119	9.77748e-06	0.000222579
Mir22hg	0.462435	9.78125e-06	0.000222579
Scai	0.290774	1.02156e-05	0.000232233
Fgfr3	-0.203479	1.03307e-05	0.000234619
Gal	-0.982529	1.03521e-05	0.000234876
Mal2	0.235318	1.06302e-05	0.000240949
Tsc22d4	-0.263817	1.06518e-05	0.000241201
Pcdhac1	0.201907	1.0858e-05	0.00024563
Parvb	-0.32436	1.11716e-05	0.000252477
Gm11992	2.69406	1.12042e-05	0.000252965
Flywch1	-0.189406	1.12756e-05	0.00025433
Agl	-0.280962	1.14185e-05	0.000257301
Myo5c	0.823029	1.14596e-05	0.000257975
AI606473	-1.06465	1.14926e-05	0.000258467
Tmem119	-0.42943	1.15323e-05	0.000259106
Ina	-0.223954	1.17143e-05	0.000262939
Aak1	0.138928	1.18991e-05	0.000266828
Pink1	-0.153047	1.2094e-05	0.000270936
E030010N08Rik	2.47852	1.21447e-05	0.000271809
Dgkz	0.187855	1.23773e-05	0.000276746
Sorcs1	-0.234326	1.25569e-05	0.00028049
Wipf1	-0.430619	1.26277e-05	0.000281799
Diap1	0.258635	1.26835e-05	0.000282772
Nkain3	0.499352	1.28445e-05	0.000285808
Rpl23a	-0.350033	1.2833e-05	0.000285808
Fgd3	-0.519369	1.30749e-05	0.000290656
Pld6	-1.35673	1.33625e-05	0.000296762
Akap13	0.284578	1.33757e-05	0.000296771
Kcnj6	0.613113	1.34052e-05	0.000297141
Ubxn2b	0.27965	1.34644e-05	0.000298167
Cybrd1	1.07146	1.35322e-05	0.000299382
Bscl2	-0.249082	1.37901e-05	0.000304795
Acsbg1	-0.197677	1.384e-05	0.000305604
Elovl7	-0.394057	1.38789e-05	0.000306172
Glud1	-0.163804	1.39212e-05	0.000306811
Fzd2	0.501959	1.39842e-05	0.000307612
Phyhipl	-0.200322	1.39834e-05	0.000307612
1700037H04Rik	-0.265892	1.41301e-05	0.000310232
Ftx	0.254366	1.41293e-05	0.000310232
Arap1	-0.400781	1.42126e-05	0.00031145
Llgl1	-0.244979	1.42118e-05	0.00031145
Hopx	0.565799	1.42838e-05	0.000312715
Cd109	1.41738	1.43632e-05	0.000314154
Mycbpap	1.21096	1.43915e-05	0.000314475
Psmc5	-0.234134	1.45393e-05	0.000317405
Gm514	-0.644182	1.46294e-05	0.00031907
4632428N05Rik	-0.335712	1.52545e-05	0.000331763
Mycl1	0.44592	1.52541e-05	0.000331763
Sub1	0.227837	1.52408e-05	0.000331763
Dbn1	0.165395	1.53809e-05	0.000334198
Efcab14	-0.278283	1.55577e-05	0.000337723
Aloxe3	0.597533	1.59089e-05	0.000345022
Rnf169	0.283611	1.59959e-05	0.000346582
Fam102a	-0.246525	1.6075e-05	0.00034797
Usp30	-0.281947	1.61536e-05	0.000349344
Nacad	-0.267521	1.61879e-05	0.000349759
Elovl5	-0.250871	1.6297e-05	0.000351787
Csf1r	-0.210789	1.63852e-05	0.00035336
Htr4	0.655778	1.64239e-05	0.000353864
Fam189a1	0.322816	1.64503e-05	0.000354104
Zfpm2	0.543354	1.64982e-05	0.000354803
Krt23	6.0612	1.67137e-05	0.000359103
Ngfr	-0.420872	1.69024e-05	0.00036282
Pls3	0.197835	1.71352e-05	0.000367475
Kcnk13	-0.586814	1.72503e-05	0.000369602
Grhpr	-0.417817	1.73463e-05	0.000371313
Trio	0.170628	1.74245e-05	0.000372642
Zfp148	0.224108	1.79251e-05	0.000382993
Ogt	0.132637	1.81849e-05	0.000388186
Bche	-0.77954	1.83094e-05	0.000390483
Sbf1	-0.170732	1.83298e-05	0.000390557
Ahcyl1	-0.140343	1.86204e-05	0.000396382
Phactr1	-0.129765	1.87923e-05	0.000399673
Adcy6	0.222014	1.88267e-05	0.000400038
Nyap2	0.295523	1.91328e-05	0.000406169
Pde4b	-0.202334	1.91785e-05	0.000406765
Esyt3	0.500447	1.95464e-05	0.000413806
Iglon5	-0.327808	1.95347e-05	0.000413806
S100a16	-0.377934	1.99067e-05	0.000421049
Fam134b	-0.31829	2.00651e-05	0.000424011
Ppfia4	-0.204495	2.01076e-05	0.000424132
Sipa1	-0.441373	2.01058e-05	0.000424132
Hes1	0.744228	2.03305e-05	0.000428054
Otud7b	-0.303191	2.03149e-05	0.000428054
Inf2	-0.167028	2.04323e-05	0.000429803
Eml1	-0.258958	2.12313e-05	0.000446001
Spag17	3.13223	2.12409e-05	0.000446001
Kcnv1	0.309575	2.15971e-05	0.000453069
Fez2	-0.355125	2.1868e-05	0.000458336
4932411E22Rik	0.648764	2.19177e-05	0.000458955
Sh3bgrl	0.290374	2.19373e-05	0.000458955
Gmnc	2.41706	2.19768e-05	0.000459366
Slc45a3	-1.21345	2.23294e-05	0.000466313
Mtmr7	-0.244828	2.27268e-05	0.000474183
Tyro3	-0.206294	2.27749e-05	0.000474758
Lap3	-0.354832	2.31333e-05	0.000481793
Baiap3	-0.18761	2.34133e-05	0.000487186
Ptprg	0.208694	2.40169e-05	0.000499296
Napb	0.13997	2.41208e-05	0.000501006
Ociad2	0.299569	2.46882e-05	0.000512331
Smpd4	0.236906	2.48393e-05	0.000515002
Arhgef19	-0.4851	2.49067e-05	0.000515938
Ank1	-0.270206	2.49817e-05	0.000517026
Ephx1	0.402321	2.55561e-05	0.000528441
Gramd3	-0.426347	2.57344e-05	0.000531652
Sh3tc2	-0.846428	2.57651e-05	0.000531811
Col6a5	0.834371	2.58235e-05	0.00053254
AC149090.1	0.14408	2.59156e-05	0.000533962
Slc4a8	-0.185293	2.60137e-05	0.000535508
Fnip1	0.244185	2.60593e-05	0.000535967
2210411M09Rik	-2.66475	2.61459e-05	0.000537271
Ppap2c	-0.95245	2.61853e-05	0.000537601
Ablim2	-0.172258	2.62398e-05	0.000538243
Aldh5a1	-0.197807	2.67181e-05	0.000547568
Diras1	-0.204423	2.70744e-05	0.000554377
Cltb	-0.19589	2.71069e-05	0.000554552
Rgl1	0.192425	2.71511e-05	0.000554963
Dlec1	0.899823	2.73273e-05	0.00055807
Gdpd5	-0.365606	2.75367e-05	0.00056185
1700094D03Rik	0.697619	2.81132e-05	0.000572835
Xist	0.107817	2.81247e-05	0.000572835
Itga3	-0.351797	2.91057e-05	0.000592294
Epb4.1l1	-0.117572	2.99039e-05	0.000607529
Kcnma1	0.225824	2.99069e-05	0.000607529
Prss23	0.808561	2.99813e-05	0.000608504
Slc39a4	3.99713	3.02439e-05	0.000613295
Gfod1	0.241	3.06148e-05	0.000620272
Efcab6	0.739177	3.09619e-05	0.000626754
Vamp2	0.117702	3.12577e-05	0.000632189
Gls2	-0.425811	3.16621e-05	0.000639807
1700009P17Rik	1.7565	3.1786e-05	0.000641749
Plin3	-0.527467	3.19911e-05	0.000645327
Cbln2	-0.53011	3.21854e-05	0.000648679
Dixdc1	-0.201067	3.22227e-05	0.000648864
Slco1c1	0.298828	3.22727e-05	0.000649305
Nfatc3	-0.445457	3.26167e-05	0.000655655
Gaa	-0.13958	3.26639e-05	0.000656033
Nav2	0.2265	3.34031e-05	0.000670296
Nfyb	0.331149	3.40266e-05	0.000682216
Fez1	-0.171521	3.40649e-05	0.000682392
Akt1	-0.193658	3.45441e-05	0.000691392
Tmbim6	-0.161271	3.51083e-05	0.000702075
Zfp276	-0.370447	3.54642e-05	0.000708578
Ttc18	1.09271	3.56586e-05	0.000711847
Chst2	0.204293	3.58211e-05	0.000714474
C230081A13Rik	0.264786	3.62684e-05	0.000722771
Kif9	0.6261	3.66285e-05	0.000729317
Nkx2-9	-2.41681	3.72369e-05	0.000740793
Rhoc	-0.595849	3.78273e-05	0.000751891
Serpinf1	-0.729983	3.81721e-05	0.000758093
Vwa1	-0.475098	3.89625e-05	0.000773125
Spint2	0.434414	3.90087e-05	0.000773378
Rftn1	-0.505855	3.90925e-05	0.000774373
Armc2	0.526597	3.91849e-05	0.000774788
Bmp3	0.634132	3.92476e-05	0.000774788
Gpr56	-0.206028	3.92329e-05	0.000774788
Lpo	-1.38576	3.92071e-05	0.000774788
Lsm11	0.362826	3.93497e-05	0.000776141
Enkur	1.7532	3.94957e-05	0.000778355
RP23-81C12.3	0.267873	3.98078e-05	0.000783837
Mkl2	0.142576	4.02714e-05	0.00079229
Dyrk2	0.493779	4.04843e-05	0.000795801
Stard10	-0.332504	4.06497e-05	0.000798372
6430548M08Rik	0.150282	4.07704e-05	0.000800062
Arhgap15	1.1312	4.08083e-05	0.000800127
Rabgap1l	0.219218	4.09251e-05	0.000801736
Eya1	0.562415	4.10639e-05	0.000803774
Ufsp1	-0.579721	4.14247e-05	0.000810149
Rbfox1	0.166023	4.15987e-05	0.000812864
Herc1	0.136783	4.17065e-05	0.000814281
Tia1	0.17979	4.19353e-05	0.000817367
Wipi1	-0.362635	4.19341e-05	0.000817367
Gab2	-0.332699	4.26637e-05	0.000830862
Sort1	0.131194	4.27563e-05	0.000831965
Trim36	-0.553439	4.34064e-05	0.000843903
Tmem26	-1.55044	4.36402e-05	0.000847736
Klc2	-0.170573	4.4291e-05	0.000859655
Ctnnb1	0.130504	4.46205e-05	0.000865324
Crtc1	0.15594	4.48246e-05	0.000868411
Rnf165	0.23065	4.48549e-05	0.000868411
Armc4	3.85924	4.58842e-05	0.000887594
Vegfb	-0.285223	4.62742e-05	0.000894389
Ankrd12	0.203942	4.6397e-05	0.000896013
Ptn	-0.185571	4.64939e-05	0.000897134
Car9	2.27178	4.73297e-05	0.000912499
Gm21984	-0.684006	4.79426e-05	0.000923545
Bdnf	0.617139	4.81455e-05	0.000926681
Ctsb	-0.126614	4.83454e-05	0.000929754
Pax6	0.392972	4.91835e-05	0.000945084
Agpat4	-0.287329	5.02793e-05	0.000965338
Gm7701	-4.74421	5.0496e-05	0.000968693
Crmp1	0.180828	5.08827e-05	0.000975302
Prima1	-0.652153	5.10343e-05	0.000977395
Cgnl1	0.367294	5.13176e-05	0.000982007
Npy1r	0.436665	5.15633e-05	0.000985892
Hspa12a	0.167993	5.20605e-05	0.000994576
Tpt1	-0.213547	5.22915e-05	0.000998163
Tradd	-0.86081	5.23488e-05	0.000998431
Sfrs18	0.140957	5.26191e-05	0.00100276
Dusp18	0.348116	5.27344e-05	0.00100413
Nin	0.220432	5.31405e-05	0.00101075
Tmem132a	0.199789	5.32137e-05	0.00101075
Trmt2b	-0.508576	5.31715e-05	0.00101075
Foxp2	0.331419	5.33004e-05	0.00101157
Myo3b	-0.758727	5.34119e-05	0.00101202
Pou3f3	-0.277916	5.34061e-05	0.00101202
Zfp870	-0.598694	5.41835e-05	0.0010258
Rasgrf1	-0.145299	5.43005e-05	0.00102717
Tshz3	0.502117	5.43611e-05	0.00102748
Gm5607	0.345559	5.47147e-05	0.00103332
Grm3	-0.239157	5.52016e-05	0.00104166
D430041D05Rik	0.167081	5.54659e-05	0.00104579
Frmd4b	-0.461539	5.57849e-05	0.00105095
Rnf130	-0.276336	5.60014e-05	0.00105417
Slc36a1	-0.248295	5.62667e-05	0.0010583
E030013I19Rik	3.78171	5.65326e-05	0.00106157
Rasl11a	1.03854	5.64957e-05	0.00106157
Cul4b	0.261664	5.6707e-05	0.00106312
Sox8	-0.260115	5.67033e-05	0.00106312
Gabrb3	0.144497	5.70991e-05	0.0010696
Erc2	0.184823	5.78491e-05	0.00108277
Rsph1	0.855578	5.79357e-05	0.00108351
Unc93b1	-0.523789	5.87055e-05	0.00109702
Rcbtb1	-0.27179	5.89268e-05	0.00110027
Pou3f2	-0.417197	5.91824e-05	0.00110415
Lmx1a	2.33299	5.92546e-05	0.0011046
9330159F19Rik	0.221992	5.93847e-05	0.00110614
Kcna2	-0.252239	5.94555e-05	0.00110656
Hdhd2	-0.240691	5.95738e-05	0.00110787
Spef2	1.24469	5.96922e-05	0.00110918
Slc6a19	2.74539	6.03415e-05	0.00112034
Pgbd5	0.194893	6.12144e-05	0.00113564
Nr4a1	0.249702	6.12657e-05	0.00113568
Lgals8	-0.329243	6.19046e-05	0.0011466
Ncor1	0.148451	6.22891e-05	0.0011528
Anxa5	-0.343547	6.2611e-05	0.00115783
Rap1gap	-0.143866	6.29784e-05	0.00116369
Atp13a4	-0.396606	6.30679e-05	0.00116441
Map9	0.186439	6.3237e-05	0.0011666
Prdm8	0.488641	6.34574e-05	0.00116973
Bbs1	0.246222	6.43942e-05	0.00118606
Maats1	1.32396	6.4514e-05	0.00118732
Vim	0.374786	6.46019e-05	0.00118799
AI836003	-0.390168	6.50117e-05	0.0011944
D16Ertd472e	-0.685561	6.50543e-05	0.0011944
Tanc2	0.152183	6.52381e-05	0.00119683
Cxadr	0.289243	6.53564e-05	0.00119805
Impg1	2.80831	6.56352e-05	0.0012022
Pak4	-0.588068	6.59079e-05	0.00120624
Tgfa	-0.278056	6.64419e-05	0.00121505
Mesdc1	-0.328904	6.66239e-05	0.00121741
Sfpq	0.148019	6.72271e-05	0.00122747
Reep3	-0.31044	6.76792e-05	0.00123474
Tcea3	3.69971	6.79473e-05	0.00123866
Scn2b	-0.147632	6.88178e-05	0.00125354
Syde1	-0.533579	6.89953e-05	0.00125578
Srxn1	-0.21568	6.92943e-05	0.00126023
4933413J09Rik	5.5677	6.99848e-05	0.00127138
Tfeb	-0.562075	7.00177e-05	0.00127138
Alox8	-0.698055	7.05503e-05	0.00128005
Rpgr	0.312566	7.10295e-05	0.00128773
Arrdc2	-0.49724	7.14753e-05	0.0012948
Adcy7	-0.39754	7.27647e-05	0.00131712
Dcaf12l1	0.277331	7.37439e-05	0.0013338
Zbtb7c	0.595303	7.40471e-05	0.00133824
Nrxn3	-0.152089	7.53377e-05	0.0013605
Mycbp2	0.124092	7.99777e-05	0.00144316
Ppp1r32	1.87446	8.06562e-05	0.00145313
Slc15a2	0.356581	8.06316e-05	0.00145313
3110047P20Rik	0.306296	8.08305e-05	0.00145514
Cacna2d4	-1.02623	8.21166e-05	0.00147599
Fh1	-0.274906	8.21018e-05	0.00147599
Rdh5	0.784542	8.26478e-05	0.00148438
Utp20	0.285347	8.28415e-05	0.00148671
Slc6a1	-0.130837	8.35506e-05	0.00149827
Micu1	-0.232679	8.37655e-05	0.00150096
Secisbp2l	-0.179697	8.38503e-05	0.00150131
RP23-418G1.1	-0.593955	8.51543e-05	0.00152348
Nucks1	0.218433	8.52628e-05	0.00152424
Hace1	0.223465	8.5509e-05	0.00152698
Rgs2	-0.240456	8.55484e-05	0.00152698
Ighm	-0.68072	8.60275e-05	0.00153434
Lrrfip1	0.240963	8.62993e-05	0.00153801
Bhlhe40	0.211966	8.64786e-05	0.00154001
Matk	0.166975	8.71933e-05	0.00155154
Sigmar1	-0.359899	8.74344e-05	0.00155464
Crh	-0.653897	8.76292e-05	0.0015569
Ccdc162	1.3771	8.78414e-05	0.00155947
Fgd2	-0.577237	8.89615e-05	0.00157814
Kars	-0.255486	8.90925e-05	0.00157926
Impact	-0.152033	9.03738e-05	0.00160074
Aco2	-0.126581	9.08647e-05	0.0016082
Cdh20	-0.455044	9.12563e-05	0.00161389
Slc20a2	-0.241877	9.31429e-05	0.001646
Sik3	-0.169092	9.63984e-05	0.00169963
Tmcc2	-0.175185	9.63514e-05	0.00169963
Tsnaxip1	2.80704	9.62818e-05	0.00169963
Dnajb5	0.184618	9.75167e-05	0.00171803
Sptan1	0.102158	9.76284e-05	0.00171869
Ncam1	-0.175919	9.7788e-05	0.00172019
Myadml2	-1.24172	9.94745e-05	0.00174853
Zbed6	0.204255	9.95753e-05	0.00174897
Pnkd	-0.19808	0.000100373	0.00176163
Cmtm4	0.163623	0.000100525	0.00176297
Tmprss5	-1.15734	0.000101656	0.00178144
Zfpm1	-0.449077	0.000101864	0.00178374
Kif1c	-0.178708	0.000101999	0.00178476
Ptprj	0.285588	0.000102463	0.00179151
Trim66	-0.244538	0.000103272	0.00180429
Ube2d1	-0.260862	0.000105617	0.00184386
AW554918	0.385355	0.000107187	0.00186987
Tpbg	0.467167	0.000108298	0.00188781
Cend1	-0.165087	0.000108588	0.00189145
Nmral1	-0.511749	0.000109022	0.00189758
Notch3	-0.284854	0.000109661	0.00190726
Lama5	0.369415	0.000110377	0.00191828
Epc2	0.280848	0.000110551	0.00191985
Sox2ot	-0.279246	0.000110931	0.00192499
Sgce	-0.352348	0.000111675	0.00193646
Csf1	-0.399494	0.000113724	0.0019705
Plxnc1	0.202321	0.000113874	0.00197163
Kctd9	-0.483511	0.000114087	0.00197384
Csnk1a1	0.145972	0.000115691	0.00199859
Phf20l1	0.21829	0.000115619	0.00199859
Ucp3	-0.832842	0.00011608	0.00200381
Lrrc71	1.61024	0.000117126	0.00202036
Fam126b	0.266071	0.000117379	0.00202321
Ankrd55	-0.574466	0.000118153	0.00203438
Arhgdig	-0.325795	0.000118203	0.00203438
C1qc	-0.335577	0.000118559	0.00203746
Pdcd7	-0.39213	0.000118501	0.00203746
Tm4sf1	0.551994	0.000118732	0.00203892
Nek5	2.74417	0.000121096	0.00207798
Kcnj9	0.20902	0.000121226	0.00207867
Olfml1	-0.560175	0.000121679	0.00208489
Hspa8	-0.127557	0.000122283	0.00209368
Tet2	0.249222	0.000122411	0.00209431
Ilvbl	-0.400569	0.000122692	0.00209602
Prss12	0.58466	0.000122619	0.00209602
Tbata	0.960057	0.000123015	0.00209998
C330006A16Rik	-0.256151	0.000125918	0.00214796
Calm2	0.155888	0.000126702	0.0021554
Clmn	0.164619	0.000126497	0.0021554
Gpr157	-0.960285	0.000126622	0.0021554
Map3k11	-0.344375	0.000126728	0.0021554
Pou2f2	-0.628412	0.000126824	0.00215544
Clptm1	-0.172487	0.000128716	0.00218599
Fam183b	1.53421	0.000130428	0.00221345
Ctgf	0.563072	0.000130802	0.00221816
Pitpnm2	0.177996	0.000131216	0.00222355
AF529169	-0.700303	0.000133207	0.00225564
Flrt2	0.260079	0.00013339	0.00225707
Tenm4	0.161496	0.000133693	0.00226054
Cx3cr1	-0.250216	0.0001357	0.00228995
Pmch	-3.03016	0.000135729	0.00228995
Synm	0.280012	0.000135715	0.00228995
Pgrmc1	0.138623	0.000136648	0.00230376
Pknox2	0.251279	0.000137272	0.0023126
Tbc1d9b	-0.134042	0.000137703	0.00231816
Chst1	0.175491	0.000137909	0.00231995
Adora2a	-0.200439	0.000141206	0.00237368
Gabbr2	0.143262	0.000142635	0.00239595
Socs7	0.181811	0.00014367	0.00241159
Ankfn1	0.573375	0.000145397	0.00243881
3300002A11Rik	5.56769	0.00014744	0.00247127
Apeh	-0.337827	0.000148752	0.00249145
Bend6	-0.175554	0.000149836	0.0025078
Dnm3	-0.137149	0.000150062	0.00250976
Camta2	0.144954	0.000151221	0.00252731
Arrb1	-0.139185	0.000151507	0.00252848
Moxd1	0.506285	0.000151619	0.00252848
Pdgfd	0.885948	0.000151523	0.00252848
Chrna4	-0.35811	0.000153426	0.00255677
Ahnak	0.32826	0.00015746	0.0026221
Dynlrb2	2.37815	0.000157944	0.00262826
Baiap2l1	1.27654	0.000158921	0.00264071
Tmem50b	-0.205532	0.000158828	0.00264071
Fosl2	0.344852	0.000162337	0.00269502
Sgms2	0.727538	0.000162422	0.00269502
Rarres2	1.02479	0.000162962	0.00270204
E130308A19Rik	-0.422709	0.000164683	0.00272665
Slc16a8	1.14632	0.000164672	0.00272665
Psen1	-0.237902	0.000165982	0.00274619
Stat1	-0.355704	0.000168668	0.00278863
Tnxb	0.687442	0.000168929	0.00279095
Isl1	-0.547715	0.000170078	0.00280793
Tm7sf3	-0.262726	0.000170783	0.00281755
Acox3	-0.326797	0.000171589	0.00282883
Lancl2	0.222243	0.000172377	0.00283979
Cckbr	0.427662	0.000175629	0.0028897
Foxk1	0.208144	0.000175656	0.0028897
Fundc1	-0.344368	0.000175905	0.00289172
Shisa9	-0.194756	0.000176173	0.00289408
Fam160a1	1.19434	0.00017636	0.00289419
Tmem245	0.17135	0.000176431	0.00289419
Ncam2	0.256816	0.000176831	0.00289869
Ctsd	-0.132662	0.000177323	0.00290471
Kcng2	0.792329	0.000178076	0.00291496
Ccdc85a	0.287175	0.000179583	0.00293756
Pcx	-0.206272	0.000179732	0.00293791
Tub	0.144533	0.000180076	0.00294146
Dbndd2	-0.239654	0.000180617	0.0029482
Sp9	0.398844	0.00018118	0.00295531
Dusp15	-0.324469	0.000181588	0.0029579
Iscu	-0.347711	0.000181595	0.0029579
Galnt9	0.29504	0.000182901	0.0029758
Kank1	-0.318312	0.000182952	0.0029758
Cttnbp2	0.189487	0.000183598	0.00298422
Purb	0.166358	0.000184218	0.00299218
Tmem229a	-0.287641	0.000184416	0.00299329
Pla2g5	1.21779	0.000184751	0.00299662
Slc35d3	-0.427369	0.000184899	0.00299691
Ccdc33	2.08103	0.000185902	0.00300985
Luc7l	0.168284	0.000186087	0.00300985
Tuba1c	2.61559	0.000186078	0.00300985
Chst3	-0.648123	0.000186904	0.00302094
Krt77	0.375852	0.00018752	0.00302878
Slc26a4	1.00277	0.000188488	0.00304228
Lhfpl5	-0.728577	0.000188667	0.00304304
Ntng1	0.430697	0.000189886	0.00306058
Pop4	-0.397295	0.000190572	0.00306948
Enpp1	-0.59459	0.000191737	0.0030861
Cadps2	0.220841	0.000193825	0.00311536
Fip1l1	0.211547	0.000193772	0.00311536
Doc2b	0.195707	0.00019705	0.00316059
Dsg2	1.34806	0.000196966	0.00316059
Mllt4	0.174354	0.000196847	0.00316059
Kcna6	-0.209767	0.000199451	0.00319688
Gpr174	-1.40679	0.00019988	0.00320155
Mtmr10	-0.356333	0.000200478	0.0032089
Cmbl	0.496854	0.000201267	0.00321767
Pdzd4	0.184802	0.000201304	0.00321767
Acsl6	-0.151034	0.000201588	0.00321998
Slc9a2	0.524477	0.000202601	0.00323392
Trim26	-0.355537	0.000203894	0.00325231
Cxx1c	-0.201622	0.000204581	0.00326101
Ass1	-0.345326	0.00020641	0.00328563
Iqsec2	0.187787	0.00020633	0.00328563
Nexn	-0.452086	0.00020686	0.00329052
Pcnx	0.161959	0.000207221	0.003294
Wbscr17	0.22422	0.000208823	0.00331718
Rap2b	0.294636	0.00020948	0.00332534
Acot7	-0.161467	0.000213221	0.00338239
Ralgds	-0.190726	0.000214074	0.00339359
Stk32a	-0.494224	0.00021519	0.00340895
Dcaf7	0.131679	0.000216019	0.00341973
Rprm	0.326422	0.000216393	0.00342331
Grid1	-0.230989	0.000218614	0.00345608
Vill	0.484984	0.000220261	0.00347973
H2-D1	-0.344435	0.000221516	0.00349717
Unc80	0.114662	0.00022202	0.00350273
B2m	-0.248138	0.000222661	0.00351011
Parva	0.216849	0.000222792	0.00351011
Papln	0.537927	0.000224213	0.00353009
Wdr78	0.3823	0.000224587	0.00353357
Lats2	0.309825	0.000225065	0.00353868
Stc1	0.610058	0.000226639	0.003561
Gtdc1	0.332118	0.00022708	0.00356551
Pnpla8	0.188609	0.000228531	0.00358342
Tns1	-0.22616	0.000228453	0.00358342
C1qa	-0.275359	0.000229926	0.00360041
Gm608	0.191506	0.00022981	0.00360041
Oscp1	0.253548	0.000230886	0.003613
Lrp1b	0.182451	0.000235774	0.00368698
Dbpht2	0.316161	0.000236019	0.00368832
Mlf1	1.72672	0.000237515	0.00370918
Slc38a5	-0.986316	0.000241154	0.00376092
Trhr	0.534509	0.000241062	0.00376092
Car10	0.242521	0.000242646	0.00378164
Wdr90	0.323126	0.000244016	0.00380043
Agbl2	1.12327	0.000245772	0.0038252
Slitrk3	0.234297	0.000246073	0.00382731
Hif3a	0.432041	0.000246892	0.00383746
Car4	0.379075	0.000248027	0.00385251
Mmp17	0.178575	0.000249208	0.00386825
Wdr54	-0.363445	0.000250081	0.0038792
Cspp1	0.321984	0.000250509	0.00388323
Nt5dc3	0.174903	0.0002513	0.00389288
1700001C02Rik	3.5212	0.000251894	0.00389686
Dst	-0.103287	0.000251763	0.00389686
Mgat3	-0.162419	0.000252477	0.00390325
Mpped1	0.182845	0.00025322	0.00391078
Prx	1.04491	0.000253303	0.00391078
Krr1	0.281108	0.000254534	0.00392717
Elovl1	-0.346778	0.000254801	0.00392867
Cldn5	-0.450237	0.000257041	0.00396056
Prkaca	-0.153991	0.000257967	0.00397218
Hip1r	-0.191714	0.000258446	0.00397689
Mcm6	0.524501	0.000259265	0.00398684
Plau	-1.035	0.000260837	0.00400569
Wdr47	0.170126	0.000260806	0.00400569
Ntn1	-0.352345	0.000261454	0.00401196
Tmc7	-0.344903	0.000261593	0.00401196
Sfrp1	0.53924	0.000262083	0.00401681
Itfg3	-0.370889	0.000262612	0.00402225
Mx2	-1.49685	0.00026298	0.00402521
Abhd3	-0.269651	0.00026348	0.0040302
Rps6ka1	-0.454554	0.000263879	0.00403363
Nrip2	-0.297518	0.000265806	0.0040604
Gprin3	0.388703	0.000266202	0.00406376
Nxph2	0.98331	0.000267659	0.0040833
Sned1	-0.426498	0.00026891	0.00409967
Ogdh	-0.131339	0.000269639	0.00410808
Pfkm	-0.134086	0.000269899	0.00410933
Ankrd10	0.238911	0.000274737	0.00418024
Lhx6	-0.271338	0.00027569	0.00419197
Clec2l	-0.333487	0.000279736	0.00424511
Cpe	0.0873648	0.000279551	0.00424511
Nsg1	-0.149638	0.000279599	0.00424511
Als2cl	-0.331827	0.00028104	0.0042621
Cacna1b	0.148767	0.000282051	0.00427462
Smad7	-0.331952	0.000282884	0.00428443
Mia	5.31073	0.00028343	0.00428989
Gli1	-0.583214	0.000284636	0.00430532
Smim17	-0.370387	0.000286215	0.00432638
AC027184.1	-0.539457	0.000287062	0.00433635
A930017M01Rik	-0.502498	0.000287411	0.00433878
Pyurf	-0.422297	0.000288548	0.0043531
Pcsk1n	-0.187411	0.000290132	0.00437413
Amd-ps3	-5.25778	0.00029914	0.00450407
Creg2	0.173049	0.000299056	0.00450407
Fam63a	-0.350053	0.000300056	0.00451491
Smpd1	-0.196094	0.000300816	0.00452341
Galnt4	-0.641134	0.000302276	0.00453945
Tctn2	0.327248	0.000302179	0.00453945
P4hb	-0.181743	0.000303339	0.00455245
Laptm4b	-0.240612	0.000303697	0.00455486
Fgf3	-1.30934	0.000305153	0.00457373
Ttll6	2.27915	0.000307086	0.00459972
Pomc	1.22368	0.000307466	0.00460243
Amy1	0.277755	0.000308963	0.00462184
Fscn1	-0.155761	0.000309371	0.00462494
Cpeb4	0.193958	0.00031024	0.00463494
Zc3h12b	0.310157	0.000310632	0.0046378
Pcdh7	0.195714	0.000312976	0.00466977
4930506M07Rik	-0.27414	0.000314769	0.00468915
Sfxn5	-0.165685	0.000314867	0.00468915
Slc44a5	0.315289	0.000314884	0.00468915
Tmem218	-0.538944	0.000317255	0.00472141
Snapin	-0.249888	0.000317649	0.00472424
Lzts1	0.264409	0.000320924	0.00476987
Traip	0.317497	0.000321714	0.00477854
Col5a3	0.57809	0.000323676	0.00480459
Itga4	0.470939	0.000325791	0.00483287
Syt7	0.127417	0.000326093	0.00483426
Nos1ap	0.234647	0.000327113	0.00484627
D230025D16Rik	0.263974	0.000327676	0.0048515
Ybx3	-0.347174	0.000328427	0.0048595
Cecr6	0.21807	0.00032884	0.00486249
Angptl2	0.798566	0.000329273	0.00486268
Nphp4	0.314947	0.000329209	0.00486268
Zdhhc23	0.622308	0.000332151	0.00490205
Theg	-5.25653	0.000332372	0.00490217
Glra1	-0.831977	0.00033286	0.00490623
Cd24a	0.62985	0.000333443	0.00491169
H2-T23	-0.661901	0.00033479	0.0049284
Kcnt2	0.421739	0.000336955	0.0049571
Zfp219	-0.302116	0.000341848	0.00502588
AC129605.1	-0.524889	0.000346057	0.00508452
4930529M08Rik	0.91275	0.000346773	0.0050918
Slc25a25	-0.214693	0.000351693	0.00516078
Rab11fip2	0.191511	0.000352605	0.00517087
Mlc1	-0.153983	0.000355849	0.00521513
Fnta	-0.276779	0.00035614	0.00521609
Gareml	-0.359129	0.000356384	0.00521635
Ninj2	-1.27992	0.000358063	0.0052376
Med23	0.306338	0.000358539	0.00524124
Atp6ap1l	0.739858	0.000363052	0.00530387
Sacm1l	-0.196755	0.000364013	0.00531455
Tmem200a	0.46763	0.000365457	0.00533226
Crhr2	0.852528	0.000366933	0.00535041
Zcchc24	-0.18614	0.000367442	0.00535445
Kcnd3	0.168936	0.00037071	0.00539867
Sipa1l2	0.236781	0.000371196	0.00540234
Zfp521	-0.395843	0.000373009	0.0054253
Etf1	0.201924	0.000373296	0.00542607
Rtn4rl1	0.283696	0.000378371	0.00549637
Bzrap1	0.113611	0.000379695	0.00550868
March7	0.221099	0.000379604	0.00550868
Eps8l1	-0.39497	0.000379953	0.00550896
Sez6l	0.141889	0.000380275	0.00551017
Homer1	0.190468	0.000381297	0.00552151
Phf20	0.2156	0.000383732	0.00555329
Syt5	0.165812	0.000383977	0.00555336
Zswim5	-0.293764	0.00038646	0.00558578
Fnbp1l	0.171124	0.000388068	0.00560551
Pifo	1.91601	0.000389919	0.00562872
Dlx1	0.28813	0.000390927	0.00563975
Nhsl2	0.20959	0.000392672	0.00566139
Smim1	-0.508272	0.000396369	0.00571112
Heyl	-0.482415	0.000397024	0.00571699
Serpinb8	1.36521	0.000397918	0.0057263
Gm17080	1.96709	0.000402022	0.00578176
Slc13a3	-0.42144	0.000403137	0.00579418
Dock7	0.220399	0.000403678	0.00579835
Tmeff2	-0.19453	0.000406725	0.00583849
Rasa4	-0.587978	0.000407369	0.0058441
Atp5b	-0.0917306	0.000409433	0.00587006
Trpv3	-1.02906	0.000412299	0.00590749
Nsg2	0.114479	0.000414005	0.00592825
Etv1	0.235488	0.000417075	0.00596852
Ly6g6e	2.54645	0.000417645	0.00597297
Sema3c	-0.290575	0.000424042	0.0060607
Rab31	-0.201173	0.000425296	0.00607487
Rasgrp2	-0.180013	0.000433704	0.00619113
6330416G13Rik	-0.40488	0.000438507	0.00625583
Cldn10	-0.351425	0.000444376	0.00633565
Prdx1	-0.217096	0.000444872	0.00633882
Cacna1h	0.164082	0.000447366	0.00637042
Cdh13	0.197926	0.00044805	0.00637622
Pdxk	-0.131495	0.000449516	0.00639315
Lamb1	0.273593	0.000457704	0.00650559
Cdr2l	-0.307289	0.000459913	0.00653298
Celf3	0.156224	0.000462324	0.00656318
Gpt	-0.387938	0.000469749	0.00666449
Zeb1	-0.165292	0.000470847	0.00667596
Capns1	-0.181098	0.000471451	0.00667999
Fam71e1	-0.939483	0.000471709	0.00667999
Fzd7	0.568727	0.000472387	0.0066814
Slc27a2	-0.489119	0.000472244	0.0066814
Agxt2l1	-0.304766	0.000474199	0.00670292
Yif1a	-0.508479	0.000475513	0.00671738
Lepr	0.818659	0.000478701	0.00675828
Dlg1	-0.148745	0.000479719	0.00676731
Ptprz1	0.120042	0.000479926	0.00676731
Fbxo27	-0.520943	0.000480762	0.00677495
Fam154b	0.747277	0.000482225	0.00679143
Rtf1	0.190105	0.000483927	0.00681125
Hapln4	-0.245981	0.000486485	0.00684308
Kcnc2	-0.199391	0.000490093	0.00688964
Clu	0.107388	0.000493264	0.00693
Arnt2	-0.118083	0.0004949	0.00694876
Ctsa	-0.224527	0.000495278	0.00694983
Apba2	0.160263	0.000498641	0.00698872
Rab34	-0.323209	0.000498654	0.00698872
2810455O05Rik	0.442653	0.000498983	0.00698909
Tmem215	0.53212	0.00049978	0.00699602
Pcbp3	0.244773	0.000501598	0.00701721
Ccdc42	0.768263	0.000509173	0.00711887
Calcr	-0.600211	0.00051032	0.00712628
Tapbp	-0.300064	0.000510094	0.00712628
Cers6	0.270416	0.000511559	0.00713065
Dbc1	0.173163	0.000511324	0.00713065
Zfand5	0.191159	0.000511031	0.00713065
Ctnna3	-0.842506	0.000516802	0.00719504
Pbx1	0.161016	0.000516601	0.00719504
Tnks2	0.150879	0.000517981	0.00720711
Dlg4	0.0972478	0.000520919	0.00724363
Sh3d19	0.306008	0.0005251	0.00729738
Gm8327	0.856843	0.000527038	0.00731991
Fndc1	0.364372	0.000532604	0.00739276
Adamts16	-0.486419	0.000533839	0.00740545
Got1	-0.153035	0.000534803	0.00741438
Gucy2g	0.768138	0.000541558	0.00750352
Zfp867	0.55392	0.000541968	0.0075047
Rspo2	0.498327	0.000542622	0.00750925
Chchd6	0.278581	0.000544146	0.00752583
Rgag4	-0.227745	0.000544632	0.00752805
Hlf	0.172216	0.000547682	0.00756568
Rab15	0.13824	0.00054896	0.0075763
Scarb2	-0.187377	0.000549107	0.0075763
Six3	-0.293605	0.000551175	0.0076003
Rufy3	-0.137867	0.000553905	0.00763338
Fam21	-0.163505	0.000554702	0.00763852
Htr7	-0.361409	0.00055494	0.00763852
Atp1a3	-0.090907	0.00055646	0.00765033
Cops6	-0.200181	0.00055619	0.00765033
Robo1	-0.198361	0.000560499	0.00770127
Fam196b	-0.534775	0.000566555	0.00777986
Aox1	0.514976	0.000567058	0.00778214
Pak1ip1	0.273822	0.000571892	0.00784382
Lpcat3	-0.346694	0.000582619	0.0079862
Relt	-0.504351	0.000583589	0.00799476
Nol3	-0.452895	0.000584793	0.0080065
Zmat4	-0.292774	0.0005852	0.00800732
Lmo3	0.149433	0.000588797	0.00804701
Oxr1	0.162353	0.000588473	0.00804701
Lrrc48	0.486635	0.000597626	0.00816284
Ick	-0.269863	0.000598011	0.00816327
Med13	0.195618	0.000603721	0.00823635
Prkca	0.162926	0.000605314	0.00825321
Efcab1	0.441734	0.000606295	0.00826171
Phgdh	-0.292769	0.000610233	0.00831047
Gss	-0.372968	0.000618446	0.00841735
Evi5l	-0.183131	0.000619691	0.00842933
Las1l	0.196708	0.000621518	0.00844613
Wnt5a	0.421657	0.000621657	0.00844613
Cd59a	-0.431508	0.000623204	0.00846217
Mid1	0.442013	0.000628065	0.00852316
Ist1	0.182235	0.000628534	0.00852452
AL845483.1	0.813608	0.000633779	0.00858333
Sf3b1	0.119891	0.000633556	0.00858333
Susd2	-0.312638	0.000633985	0.00858333
Ppfibp2	-0.407133	0.000635815	0.00860305
Hecw1	0.217797	0.000641201	0.00867086
Suv420h2	-0.293606	0.000644662	0.00871255
Rbp1	0.606976	0.000646729	0.00873028
Runx2	0.606992	0.000646539	0.00873028
Gad1-ps	-5.09262	0.000651094	0.00878407
Gpc5	-0.235071	0.000652739	0.00880112
Gucy1a3	0.152305	0.000658776	0.00887734
Gm24966	1.23122	0.000662082	0.00891668
Csgalnact1	0.324359	0.000663178	0.00892623
Pitpnc1	-0.180479	0.000664905	0.00894427
A830010M20Rik	0.166632	0.00066714	0.00896911
6820408C15Rik	0.82684	0.000668077	0.00897649
Josd1	0.205367	0.000674749	0.00906085
Ldb3	-0.386024	0.000679405	0.00911453
Pkm	-0.0996686	0.000679535	0.00911453
Cyld	0.12949	0.000680277	0.00911918
Dtx1	-0.204613	0.000681887	0.00913547
Ift172	0.189987	0.000682914	0.00914392
Mtf2	0.229214	0.000684692	0.00916241
Thra	0.10595	0.00068577	0.00917152
Egfl6	-0.767704	0.00068721	0.00918015
Gabra3	0.155627	0.000687041	0.00918015
Ermp1	-0.187229	0.000689525	0.00920576
Tac1	0.232227	0.000691821	0.00923108
6330403K07Rik	-0.124571	0.000693886	0.00925328
Tex30	1.03389	0.000699357	0.00932086
Trim33	0.19454	0.000700574	0.00933169
Gng8	-1.86097	0.000703244	0.00936186
Ccsap	0.238102	0.000705144	0.00938174
Klhl1	-0.439378	0.000707183	0.00940346
Sh3rf1	0.279811	0.00071213	0.0094638
Nktr	0.129676	0.000713704	0.00947525
Slc6a16	-1.45967	0.000713813	0.00947525
Cndp1	2.76101	0.000716747	0.00950592
Slc28a3	2.76095	0.000716947	0.00950592
Anxa8	3.42192	0.000718335	0.00951545
Cdkl5	0.219674	0.000718489	0.00951545
Tln1	-0.196374	0.000721117	0.00954478
Lrrn2	0.160639	0.000723002	0.00956425
Gnb4	-0.228902	0.000732426	0.00968336
Fam92a	0.238752	0.000733855	0.00969671
Nyap1	-0.195245	0.00073673	0.00972913
Tnik	0.116852	0.000738741	0.00975012
Fam131c	-0.715028	0.000739255	0.00975133
Napepld	0.407296	0.000742258	0.00978535
Nap1l3	-0.216116	0.000747324	0.00984652
Jam3	-0.262564	0.000751075	0.00988345
Rin1	0.19963	0.000751411	0.00988345
Tmem229b	-0.313331	0.000751166	0.00988345
Mpp2	0.151375	0.000755661	0.0099337
Me3	0.223754	0.000759829	0.0099828
Kcne1l	-0.557081	0.000760739	0.00998474
Ssbp3	0.164211	0.000760841	0.00998474
Tef	0.123421	0.000764423	0.010026
Rnf220	-0.173908	0.000765119	0.0100295
Cep72	-0.901347	0.000777414	0.0101849
Sh3pxd2b	-0.277882	0.000785263	0.0102819
Lcp1	-0.446021	0.000792784	0.0103686
Pacsin3	-0.325178	0.000792364	0.0103686
Agtpbp1	0.142845	0.000794067	0.0103795
Smg1	0.119366	0.000795697	0.0103949
Tjp3	1.91915	0.000800603	0.0104531
Dpf1	0.225381	0.000802291	0.0104692
Gbas	-0.202144	0.000802969	0.0104722
1500017E21Rik	1.81464	0.000808324	0.0105301
Gm867	1.8147	0.000808029	0.0105301
Rdx	-0.165873	0.000808947	0.0105323
Crebl2	-0.229142	0.000814676	0.0106009
Ppp1r9b	0.128801	0.000819414	0.0106565
Adam11	0.147028	0.000828034	0.0107495
Lhx5	-1.25605	0.00082884	0.0107495
Nccrp1	-5.24011	0.000828684	0.0107495
Ndufv2	-0.181993	0.000828525	0.0107495
Zfp612	-0.24723	0.000828891	0.0107495
Rnpc3	0.209666	0.000843398	0.0109315
Abhd2	0.15943	0.000847656	0.0109805
Prrg4	1.50953	0.00085047	0.0110108
Txndc16	-0.165477	0.000859506	0.0111153
Zdhhc9	-0.249955	0.000859292	0.0111153
Emilin2	-0.6138	0.000865596	0.0111878
Tead2	1.11692	0.000875917	0.0113149
Tab1	-0.319087	0.000886906	0.0114505
Clcn6	-0.155945	0.000895036	0.011549
Tmem132b	0.14854	0.000900366	0.0116113
Peg3	-0.0849215	0.000904559	0.0116588
Tubb2a	0.15457	0.000905121	0.0116596
Tctex1d4	5.44489	0.000906431	0.0116699
Ulk4	0.486658	0.000914349	0.0117653
Tnfaip1	0.221712	0.000927591	0.011929
Fam155a	0.202	0.000930185	0.0119558
Hspb8	-0.382267	0.000933881	0.0119966
Gucy1b3	0.154629	0.000935692	0.0120132
Acy1	-0.439699	0.000937646	0.0120316
Hspa4l	-0.129772	0.000938878	0.0120407
Fam179b	0.198122	0.000939547	0.0120426
Clip2	-0.14953	0.000949768	0.0121668
Sdha	-0.128497	0.000950791	0.0121732
Gm6537	-1.9937	0.000952984	0.0121945
Pkia	0.179581	0.000957781	0.0122491
Cnnm1	0.157279	0.000959444	0.0122636
Chrm4	0.271967	0.000962575	0.01229
Efr3a	0.178585	0.000962376	0.01229
Myof	0.604959	0.000971381	0.0123887
Ttll5	-0.283064	0.000971229	0.0123887
Zfat	0.510233	0.00097425	0.0124185
Plekhd1	-0.608674	0.000985792	0.0125586
Fam19a2	0.237572	0.000987319	0.0125712
Wdr7	0.132809	0.00100254	0.012758
Clock	0.185811	0.00100579	0.0127922
Armc3	1.54419	0.00100717	0.0127957
Slc1a3	0.117885	0.0010068	0.0127957
Fam167a	0.898819	0.00100903	0.0128123
Stx4a	-0.251991	0.00101025	0.0128207
Klhl24	0.182124	0.00101151	0.0128296
Top1	0.188026	0.00101297	0.0128412
Arl4a	0.278946	0.00101443	0.0128455
Slc25a45	-0.693887	0.00101438	0.0128455
AC107641.1	0.318243	0.00101522	0.0128486
Cntnap3	-0.32991	0.00101627	0.0128547
Wnt3	-0.868871	0.00102413	0.0129471
Setx	0.159964	0.00102829	0.0129925
Scn1b	-0.139434	0.00103014	0.0130088
Kcng4	-0.848781	0.00103495	0.0130488
Stim2	0.229806	0.001035	0.0130488
Tro	0.111572	0.00103418	0.0130488
Fam132a	-0.461029	0.00103607	0.0130552
B630019K06Rik	-0.23542	0.00103978	0.0130947
Lrrc4b	-0.17556	0.00104296	0.0131276
C2cd4c	0.386766	0.00104771	0.0131802
Cplx2	0.0861128	0.00105219	0.0132294
Dnajb13	2.3955	0.00105955	0.0133146
Rab6a	0.12544	0.00106664	0.0133966
Lgi2	-0.27634	0.0010677	0.0134026
Slc25a28	-0.283223	0.00106837	0.0134036
Cyp46a1	0.145808	0.00106927	0.0134077
Nme5	0.653834	0.00107264	0.0134426
Frs3	-0.296096	0.00107377	0.0134495
Pdlim7	0.214543	0.00107703	0.0134831
Uhrf1bp1l	0.161572	0.0010818	0.0135354
Vgll3	1.18536	0.00108702	0.0135933
Azin1	0.152311	0.00108965	0.0136189
Cmtm8	1.33914	0.00109046	0.0136216
Gramd1b	0.13063	0.00109463	0.0136597
Sirpa	0.108307	0.00109469	0.0136597
Myt1l	0.120673	0.00109846	0.0136993
Cnot1	0.164929	0.00110374	0.0137534
Stxbp5l	0.21145	0.00110399	0.0137534
Bai2	0.114802	0.00110468	0.0137547
Syncrip	0.207931	0.00110662	0.0137713
Ubr5	0.124225	0.00111634	0.0138848
Amigo1	-0.169058	0.001117	0.0138856
Nfkbiz	0.637802	0.00113096	0.0140454
Tmem51	-0.652469	0.00113108	0.0140454
Glrb	-0.145959	0.00113318	0.014064
Gm20459	2.28999	0.00113416	0.0140686
Car14	-0.369389	0.0011354	0.0140764
R3hdm4	0.138073	0.00113908	0.0141145
Kcnj8	-0.739207	0.00114443	0.0141731
Schip1	0.167396	0.00114547	0.0141784
Bai3	0.157347	0.00115275	0.0142609
Klf5	-0.629243	0.00115698	0.0143056
Snx19	-0.194911	0.00116098	0.0143474
Tex2	-0.158793	0.00116791	0.0144253
A830039N20Rik	0.245478	0.00116949	0.014437
Neurod1	0.808175	0.00117809	0.0145355
Gm11652	4.99786	0.00118252	0.0145627
Gm13629	-0.794949	0.00118223	0.0145627
Gm17384	4.99786	0.00118282	0.0145627
Wdr49	4.99786	0.00118249	0.0145627
Gpr176	-0.355878	0.00118376	0.0145665
Vsnl1	0.106692	0.00118582	0.014584
Fat4	0.279186	0.00119203	0.0146526
Pdk1	0.212294	0.00119314	0.0146585
Nmt2	0.154952	0.00120089	0.0147458
Faah	0.178203	0.00120382	0.0147662
Tpm1	-0.160555	0.00120352	0.0147662
Chia	0.65223	0.00120672	0.0147705
Col27a1	-0.349952	0.00120737	0.0147705
Krt12	0.874527	0.00120493	0.0147705
Syna	0.652227	0.00120679	0.0147705
Zbtb33	0.285253	0.00120618	0.0147705
Cdr1	0.217432	0.00120904	0.014783
Ttbk2	-0.173563	0.00121016	0.0147889
Napa	-0.14473	0.00121233	0.0148076
4430402I18Rik	0.753442	0.00121483	0.0148302
H2-K1	-0.35887	0.00121902	0.0148736
Nsf	0.0853601	0.00122491	0.0149375
Abcf1	-0.191889	0.00122761	0.0149547
Grik3	0.148749	0.00122701	0.0149547
Tnfaip8l3	0.467746	0.00122839	0.0149563
4930402H24Rik	-0.129361	0.00123007	0.014961
Nbea	0.110189	0.00122998	0.014961
Cd55	0.675295	0.0012308	0.014962
Sirt1	0.347225	0.00124363	0.01511
F3	-0.232644	0.00126766	0.0153938
Svip	-0.217583	0.00127064	0.0154219
Setd8	-0.260179	0.00127321	0.015437
Son	0.103317	0.00127297	0.015437
Ccrl1	2.66943	0.00128052	0.0155093
Tfcp2l1	0.794686	0.00128043	0.0155093
Fam219a	-0.138525	0.00128615	0.0155651
Slc25a1	-0.263399	0.00128647	0.0155651
Atp1a1	0.108779	0.00129092	0.0156102
Rfc5	0.427171	0.00129156	0.0156102
Mpp5	-0.208845	0.00129575	0.0156527
Luzp2	0.239781	0.00130334	0.0157362
Acvr1c	0.388792	0.00131115	0.0158222
Col1a1	0.415789	0.00132901	0.0160293
Kif26a	-0.384876	0.00133091	0.0160355
Pwwp2b	-0.364347	0.00133047	0.0160355
Glod4	-0.233102	0.00133529	0.0160799
Sec14l1	0.133775	0.00134216	0.0161542
Clk1	0.140989	0.00134413	0.0161695
AI504432	0.212805	0.00134674	0.0161924
Ccdc81	1.16214	0.0013484	0.0162039
D630045J12Rik	0.173421	0.00135005	0.0162153
Gas6	0.169699	0.00135772	0.0162926
Odf2	0.147547	0.0013579	0.0162926
Fkbp4	-0.167654	0.00136986	0.0164277
Tlk2	-0.254811	0.00137796	0.0165162
Sfr1	0.195332	0.00138259	0.0165632
Gm12498	3.20594	0.00138811	0.0166171
Gm2000	3.20586	0.00138854	0.0166171
Fut4	-1.52389	0.00139148	0.0166438
Igsf10	-0.517864	0.00140399	0.0167847
Klhl34	0.228943	0.00140536	0.0167924
Tfrc	0.177269	0.00140708	0.0168041
Pbx3	-0.239952	0.00140947	0.0168241
Cd34	-0.310436	0.00141192	0.0168446
Asxl3	0.330475	0.00141892	0.0169193
Hibadh	-0.249071	0.00142661	0.0169847
Mthfd2	-0.534335	0.00142575	0.0169847
Olfr461	-4.90593	0.00142642	0.0169847
Vat1l	-0.157438	0.00143799	0.0171114
Ano1	-0.647663	0.00144577	0.0171951
Zfp783	-0.344884	0.00144763	0.0172084
Wdr34	0.316816	0.00145053	0.017234
Mamld1	0.250858	0.00145251	0.0172486
Peli3	-0.277675	0.00145519	0.0172716
Efna5	-0.415365	0.00145889	0.0173015
Pdgfra	0.168062	0.00145921	0.0173015
Nkd1	-0.418946	0.00146845	0.0174022
Rsbn1l	0.266845	0.00147306	0.0174478
Epb4.1	-0.200668	0.00148951	0.0176336
9230110C19Rik	0.471853	0.00149084	0.0176403
Sspn	-0.392726	0.00149436	0.017673
Tbl1xr1	0.198773	0.00149693	0.0176942
Esrrb	-0.835241	0.00150724	0.017807
Timp4	-0.278178	0.00151254	0.0178605
St7	0.332918	0.00151607	0.0178931
Psd2	-0.162494	0.00152226	0.0179569
Pld3	0.0991563	0.00153129	0.0180542
Klc4	-0.289227	0.00153311	0.0180665
2510009E07Rik	-0.175624	0.00153458	0.0180745
Ythdc1	0.179449	0.00154307	0.0181652
Drc1	0.358242	0.00154408	0.018168
Fyttd1	0.169979	0.00154548	0.0181751
Kcnab1	0.149177	0.0015508	0.0182284
Efna2	-0.522803	0.00156297	0.0183619
Zmym3	0.123576	0.00156375	0.0183619
Megf9	0.149053	0.00156501	0.0183674
AC107744.1	0.545201	0.00157263	0.0184474
Hsf4	-0.386923	0.00157632	0.0184813
Lrfn2	0.410659	0.00158625	0.0185884
Ccdc136	-0.195113	0.00158809	0.0186005
Mga	0.152351	0.00158943	0.0186067
Dgkh	0.263811	0.00159048	0.0186095
Ppm1l	0.14245	0.00159313	0.0186218
Slc5a7	-0.239659	0.001593	0.0186218
Ndst4	-0.32976	0.00159506	0.0186254
Sbno1	0.13519	0.00159504	0.0186254
Leng8	0.124751	0.0016043	0.0187239
Znf512b	0.148187	0.00161872	0.0188826
Odf3b	1.32803	0.00163006	0.0190053
Brwd3	0.279751	0.00163759	0.0190834
Ttll3	0.329233	0.00164038	0.0191064
Papola	0.152212	0.00165446	0.0192606
Lztfl1	0.232522	0.00166384	0.0193532
St8sia1	-0.186431	0.00166409	0.0193532
Esyt2	0.180519	0.00166685	0.0193755
Myl6b	-0.458739	0.0016689	0.0193897
Tppp3	-0.246327	0.00167462	0.0194366
Usp7	0.13556	0.0016738	0.0194366
Fgd4	0.272297	0.00167979	0.0194862
Picalm	-0.13911	0.00168059	0.0194862
Rps6kb1	0.200197	0.00168322	0.019507
Slc25a18	-0.211812	0.001685	0.0195178
Tnfrsf8	0.830078	0.00168696	0.0195306
Ankrd13a	-0.203792	0.0016893	0.019548
Slc4a3	-0.125419	0.00169195	0.0195688
B930041F14Rik	-0.319699	0.0016933	0.0195746
Meox1	-1.86066	0.00169705	0.0196081
[truncated: 21,096 more rows]

## Sheet: 3-Pool
Gene	Log Fold-change	p	Adjusted p
Camk2a	-0.836558	0	0
Enpp2	2.26272	0	0
Gh	4.59897	0	0
Kl	3.45071	0	0
Nptxr	-1.36781	0	0
Prl	4.68636	0	0
Slc17a7	-1.33843	0	0
Ttr	8.70102	0	0
Mef2c	-1.41973	6.54319e-277	1.70581e-273
C1ql3	-1.7457	1.87848e-267	4.40747e-264
Olfm1	-0.997313	3.11633e-246	6.64714e-243
Enc1	-0.957416	4.05419e-237	7.92696e-234
Pter	-1.61217	3.24641e-236	5.85927e-233
Slc30a3	-1.92402	1.13556e-232	1.90313e-229
Camk2n1	-0.933353	1.72705e-220	2.70144e-217
Plxnd1	-1.55199	1.80979e-198	2.65394e-195
A830036E02Rik	-1.79238	4.53263e-190	6.25583e-187
Zfp365	-0.98705	8.45075e-189	1.10156e-185
6330403A02Rik	-0.954215	2.39479e-181	2.95731e-178
Prlr	2.89467	1.322e-180	1.5509e-177
Clic6	2.38543	3.48325e-178	3.89178e-175
Stx1a	-1.36808	2.45731e-175	2.62073e-172
Igfn1	-2.63387	7.20966e-174	7.3548e-171
F5	4.98441	7.57606e-173	7.40655e-170
Ddn	-0.742164	5.10773e-168	4.79371e-165
Ncald	-0.946681	1.30863e-164	1.18094e-161
Sv2b	-1.02965	9.06901e-161	7.88097e-158
Scube1	-1.78582	1.47936e-159	1.23965e-156
Baiap3	1.2377	3.79662e-159	3.07173e-156
Dgkz	-0.870475	1.18796e-157	9.29103e-155
Fibcd1	2.28606	1.78421e-151	1.35042e-148
Nrn1	-1.30301	4.44896e-147	3.26206e-144
Lmo3	-1.03158	6.9832e-145	4.96505e-142
Cyp26b1	-1.42691	2.1531e-143	1.48583e-140
Rasgrp1	-0.801278	1.55424e-124	1.04192e-121
Cck	-1.15164	1.11868e-122	7.29099e-120
Arhgap32	-0.817964	3.61176e-121	2.29034e-118
Mfrp	4.67841	1.46131e-120	9.02284e-118
Sparc	0.70362	1.40588e-116	8.45799e-114
Fbxl16	-0.59439	4.09335e-114	2.40106e-111
Cldn2	7.4149	1.51846e-112	8.68967e-110
Bsn	-0.761204	2.50715e-112	1.4006e-109
Chn1	-0.709665	6.638e-112	3.62203e-109
Nov	-1.14247	7.11822e-112	3.79579e-109
Slc4a5	6.30536	2.40287e-111	1.25286e-108
3110047P20Rik	-1.43971	5.637e-111	2.87524e-108
Kcng1	-1.22765	1.73619e-110	8.66729e-108
Lingo1	-0.996138	6.70911e-110	3.2795e-107
Hpcal4	-0.672197	7.46014e-109	3.57219e-106
Sorbs2	-0.94602	4.10007e-108	1.924e-105
Adcy1	-0.771665	8.08655e-106	3.72029e-103
Nptx2	-1.58199	5.13935e-104	2.31893e-101
Prkcb	-0.759103	1.90629e-101	8.4391e-99
Tbr1	-1.27079	6.24824e-101	2.71486e-98
Sptbn2	-0.589444	4.5487e-98	1.94047e-95
Chgb	-0.756391	3.26539e-97	1.36814e-94
Sept5	-0.732897	5.62451e-97	2.31523e-94
1500015O10Rik	5.72691	5.87556e-97	2.37687e-94
Ecel1	1.12729	1.92551e-96	7.65733e-94
Camk4	-0.80506	1.48906e-93	5.82295e-91
Ace	1.3469	1.63649e-91	6.29459e-89
Pcsk2	-0.81347	5.48106e-91	2.07423e-88
Syn2	-0.566332	4.60517e-89	1.7151e-86
Dlk1	1.61216	1.56897e-88	5.75199e-86
Slc39a10	-0.869805	2.59506e-88	9.36738e-86
Hap1	0.611216	3.79255e-88	1.34825e-85
Kcnv1	-1.2382	4.53141e-88	1.58687e-85
Nap1l5	0.767532	1.73404e-87	5.98321e-85
Dlgap1	-0.688132	4.10805e-87	1.39691e-84
Folr1	6.53528	7.76004e-85	2.60105e-82
Syt7	-0.676055	2.41483e-83	7.98015e-81
Pgm2l1	-0.706316	6.3979e-83	2.08492e-80
Col9a3	1.36472	6.61347e-81	2.12564e-78
Epha7	-0.988223	2.30277e-80	7.30135e-78
Ahi1	0.589785	1.44074e-79	4.50722e-77
Gad2	0.582596	4.15547e-78	1.28289e-75
AW551984	1.27414	3.2542e-77	9.91601e-75
Fam212b	-0.991598	3.84646e-77	1.15704e-74
Ankrd33b	-1.1147	4.91787e-77	1.46061e-74
Igf2	0.91157	3.60447e-76	1.05714e-73
Fam19a2	-1.14642	4.41392e-75	1.27856e-72
Cacng3	-0.889086	8.76998e-75	2.50939e-72
Ccdc135	4.08938	3.90223e-74	1.10311e-71
Arpp19	-0.824271	5.63772e-74	1.57474e-71
Calm1	-0.420455	3.30436e-73	9.12121e-71
Rtn4r	-1.37853	5.55207e-73	1.51475e-70
Aqp1	4.50935	2.76944e-72	7.46888e-70
Zbtb18	-0.777126	6.41661e-71	1.71083e-68
Itpka	-0.867932	1.13041e-70	2.98009e-68
Camkk2	-0.772946	2.40626e-70	6.27312e-68
Coch	-1.52473	1.58768e-69	4.09361e-67
Tmem72	5.02292	3.39153e-69	8.64951e-67
Lbp	4.43889	6.17329e-69	1.55746e-66
Gpr101	1.32006	9.39983e-69	2.34626e-66
Sprn	-0.778172	2.94969e-67	7.28511e-65
Kcnj13	6.67477	1.29278e-66	3.15964e-64
Kalrn	-0.591583	1.36288e-66	3.29664e-64
Peg10	0.802556	1.73905e-66	4.16361e-64
Gabbr2	-0.627815	6.84523e-66	1.62232e-63
Kcnf1	-0.778274	1.42083e-65	3.33369e-63
Rnf112	-0.583005	1.6594e-65	3.85491e-63
Neurl1a	-0.678006	1.69917e-65	3.9086e-63
Cckbr	-1.3912	1.82208e-65	4.15062e-63
Cnksr2	-0.682627	2.26033e-65	5.09944e-63
Calb2	1.41612	8.06464e-65	1.8021e-62
Kcnj4	-0.799734	1.11794e-64	2.47455e-62
Car10	-0.814672	1.22917e-64	2.69532e-62
1700020I14Rik	-0.547905	2.10778e-64	4.57915e-62
Sulf1	1.33362	4.55044e-64	9.79513e-62
Arpp21	-0.619747	4.71397e-64	1.00549e-61
Nrgn	-0.652777	2.01511e-63	4.2595e-61
Col8a2	3.83969	3.53543e-63	7.4064e-61
Arf3	-0.415263	4.46132e-63	9.26336e-61
Dclk1	-0.451953	5.77372e-63	1.18832e-60
Otx2	6.10609	9.56525e-63	1.95156e-60
Bmp3	-2.23585	1.24915e-62	2.52662e-60
Nnat	0.634202	1.28489e-62	2.57669e-60
Ptk2b	-0.540047	1.91815e-62	3.81403e-60
Sh3gl2	-0.660515	2.74229e-62	5.40691e-60
Kcnh7	-0.829666	8.09043e-62	1.58188e-59
Slc8a2	-0.632115	1.94278e-61	3.76722e-59
Rap1gap2	-0.710883	2.27202e-61	4.36954e-59
Ppp2r2c	-0.500565	4.85643e-61	9.26394e-59
Col11a1	1.10082	3.92327e-60	7.42353e-58
Grm2	-1.25011	5.85945e-59	1.09984e-56
Clstn1	-0.450384	1.17855e-58	2.19463e-56
Zbtb20	0.662695	4.69698e-58	8.67758e-56
2010300C02Rik	-0.618321	4.79215e-58	8.78423e-56
Cnr1	-0.665198	1.13017e-57	2.05559e-55
Cx3cl1	-0.513778	3.90381e-57	7.04577e-55
Tmem130	0.566486	8.47117e-57	1.51724e-54
Itpr1	-0.507503	1.3078e-56	2.32462e-54
Vat1l	0.673346	3.53682e-56	6.23943e-54
Mbp	0.312318	1.39055e-55	2.43481e-53
Col8a1	2.79496	2.55971e-55	4.44877e-53
Dnahc6	3.4528	5.91658e-55	1.02074e-52
Shisa4	-0.733131	7.71043e-54	1.32051e-51
Synpo	-0.802778	8.36703e-54	1.42258e-51
Cacna2d2	0.740754	1.17422e-53	1.98206e-51
Rasgef1c	-1.34051	2.95244e-53	4.94809e-51
Cacna2d1	-0.62573	6.09535e-53	1.01429e-50
Atrnl1	-0.750279	1.07443e-52	1.77531e-50
Nav3	-0.727162	1.12123e-52	1.83968e-50
Chrm1	-0.675372	1.72233e-52	2.80633e-50
Cacnb3	-0.648773	1.92582e-52	3.11625e-50
Zcchc12	0.694207	1.23507e-51	1.98483e-49
Gria3	-0.570994	1.88012e-51	3.0009e-49
Slc25a22	-0.580704	3.74787e-51	5.94164e-49
Slc2a12	2.36724	5.72376e-51	9.0132e-49
Ak5	-0.671171	3.01095e-50	4.70973e-48
Mapk1	-0.475898	4.87055e-50	7.56807e-48
Gaa	0.474073	5.25894e-50	8.1178e-48
Atp1a1	-0.456538	8.8977e-50	1.36449e-47
Nrcam	-0.517469	1.21969e-49	1.85829e-47
Rspo2	-1.95657	1.42027e-49	2.14992e-47
Mical2	-0.637663	2.32265e-49	3.49335e-47
Homer1	-0.677945	2.73454e-49	4.08665e-47
Cpne7	0.611919	3.21587e-49	4.77557e-47
Tac2	1.80509	2.06664e-48	3.04966e-46
Pappa2	-1.7664	4.28157e-48	6.27866e-46
Apc	-0.489562	5.61833e-48	8.18775e-46
Syn1	-0.474769	6.64823e-48	9.62885e-46
Agt	0.790185	7.30508e-48	1.05153e-45
Plcb1	-0.541827	7.39733e-48	1.05831e-45
Trim9	-0.566629	7.54048e-48	1.07226e-45
Pxdn	-0.675409	9.10911e-48	1.28751e-45
E130012A19Rik	-1.24489	1.1758e-47	1.65197e-45
Smad3	-0.744389	2.78171e-47	3.88495e-45
Stk32c	-0.769982	2.84566e-47	3.95075e-45
Snap25	-0.349161	6.00537e-47	8.28847e-45
Sidt1	-0.837975	6.45118e-47	8.85169e-45
Rab3c	-0.411849	6.85005e-47	9.34435e-45
Unc13a	-0.499838	1.10201e-46	1.49459e-44
Napb	-0.442451	1.28048e-46	1.72666e-44
Trp53i11	-0.670725	1.53211e-46	2.05416e-44
Kcne2	4.89068	2.26283e-46	3.01663e-44
Mtpn	-0.515366	3.65107e-46	4.83983e-44
3110035E14Rik	-0.637909	3.99743e-46	5.26919e-44
Thbs4	4.13541	7.02672e-46	9.21049e-44
Trpm3	0.738016	8.48943e-46	1.1066e-43
Nell2	-0.507802	2.01346e-45	2.61005e-43
Grasp	-0.927066	2.06679e-45	2.66445e-43
Tspan5	-0.649886	3.14963e-45	4.03824e-43
Unc13b	-0.734844	4.84887e-45	6.1831e-43
Phyhip	-0.507351	7.95779e-45	1.00926e-42
Gucy1a3	-0.640655	8.47791e-45	1.06945e-42
Syt1	-0.361373	8.5572e-45	1.07368e-42
Rab6b	-0.415761	1.257e-44	1.56878e-42
Slc7a8	-0.702635	2.50999e-44	3.11597e-42
Fam19a1	-1.07099	2.80279e-44	3.46115e-42
Prkar1b	-0.41908	3.19299e-44	3.92237e-42
Fgfr1	0.648131	3.55306e-44	4.34195e-42
Car12	1.1414	3.92293e-44	4.76911e-42
Sort1	-0.452012	5.53272e-44	6.69146e-42
Ppm1l	-0.640535	6.4747e-44	7.79056e-42
Schip1	-0.673143	7.0435e-44	8.43172e-42
Trank1	-0.418795	1.31081e-43	1.5612e-41
Mobp	0.359692	1.70709e-43	2.0229e-41
Etl4	-0.676217	2.73948e-43	3.22997e-41
Hrk	-0.71902	2.79188e-43	3.27529e-41
Cnih3	-0.722397	2.84397e-43	3.3198e-41
Rims1	-0.642272	3.97664e-43	4.619e-41
Cpne9	-1.82122	1.2125e-42	1.40142e-40
Nlk	-0.795157	2.42241e-42	2.78613e-40
mt-Cytb	-0.183888	3.52477e-42	4.03423e-40
St6gal2	-0.891927	4.08338e-42	4.65089e-40
Cyfip2	-0.387795	5.9494e-42	6.74352e-40
Cdh9	-1.25618	7.01217e-42	7.90591e-40
Oxr1	-0.597218	7.0423e-42	7.90591e-40
Snca	-0.607009	7.56907e-42	8.45682e-40
Plch2	-0.598238	1.27974e-41	1.42306e-39
Pdzrn3	-1.31551	1.36313e-41	1.50864e-39
Gpr165	1.29643	1.37685e-41	1.51666e-39
Diras2	-0.541737	2.14865e-41	2.35579e-39
Rprm	-0.953827	2.18709e-41	2.38677e-39
Pgbd5	-0.648077	4.15216e-41	4.51028e-39
Col5a2	-1.27198	4.37787e-41	4.73355e-39
Cobl	-0.694094	5.03607e-41	5.42024e-39
Creg2	-0.608456	7.40239e-41	7.93069e-39
Slc4a2	0.822177	7.93213e-41	8.45962e-39
Peg3	0.394177	1.18203e-40	1.25493e-38
Tyro3	-0.531509	2.58112e-40	2.72797e-38
Gda	-0.469278	3.32125e-40	3.49446e-38
Trpv4	2.61097	3.41273e-40	3.57469e-38
Rab15	-0.51205	3.60989e-40	3.76439e-38
Rgs4	-0.537798	3.76556e-40	3.90935e-38
Ncan	-0.50162	6.03468e-40	6.23751e-38
Agap2	-0.42604	1.00013e-39	1.02922e-37
Rph3a	-0.468521	1.1455e-39	1.17366e-37
Cecr6	-0.814997	2.30573e-39	2.35214e-37
Cdk5r2	-0.530695	3.68929e-39	3.74727e-37
Rtn4rl2	-1.23889	4.23959e-39	4.28766e-37
Etv1	-0.771042	4.34069e-39	4.37106e-37
Map1a	-0.330378	4.42783e-39	4.43975e-37
Mmd	-0.547832	4.88315e-39	4.87546e-37
Msx1	2.82125	5.55158e-39	5.51936e-37
Pitpnm3	-0.560293	6.19769e-39	6.13572e-37
Dgkk	1.20229	8.26664e-39	8.14958e-37
Prkce	-0.433122	1.63269e-38	1.60284e-36
Calm3	-0.351957	1.66176e-38	1.62458e-36
Apoe	0.321626	5.26144e-38	5.12238e-36
Fam131b	-0.647212	5.77333e-38	5.5975e-36
Arhgap33	-0.500096	8.17104e-38	7.88959e-36
Psd3	-0.398008	8.67212e-38	8.33909e-36
Pnmal2	0.407291	1.14379e-37	1.09538e-35
Lmo4	-0.648528	1.67068e-37	1.59346e-35
Rapgefl1	-0.593724	2.60667e-37	2.47613e-35
Wdr86	3.70277	3.84089e-37	3.63383e-35
Tac1	0.809963	4.83077e-37	4.55198e-35
N28178	-0.436092	5.60455e-37	5.25999e-35
Pcp4l1	0.604349	6.07128e-37	5.67531e-35
Tcf4	-0.489398	7.52312e-37	7.00456e-35
Ppp1r9b	-0.364904	8.52931e-37	7.91001e-35
Nptx1	-0.502732	1.2909e-36	1.19245e-34
Cdk14	-0.527916	3.63736e-36	3.3468e-34
6330403K07Rik	0.491081	3.73135e-36	3.41987e-34
Cdk5r1	-0.494119	4.86462e-36	4.44119e-34
Mtmr12	-0.794505	5.04005e-36	4.58352e-34
Garnl3	-0.616741	5.40047e-36	4.89233e-34
Lmo7	-0.558792	7.64771e-36	6.90147e-34
Plp1	0.235964	9.41056e-36	8.45977e-34
Cap2	-0.574429	1.28462e-35	1.15043e-33
Mmp17	-0.55807	1.76693e-35	1.57633e-33
D430041D05Rik	-0.518431	1.94598e-35	1.72949e-33
Zbtb16	0.915524	2.90955e-35	2.57611e-33
Fbxw7	-0.538121	3.79405e-35	3.34661e-33
Cntn4	-0.828613	4.01382e-35	3.5272e-33
AI593442	-0.574637	4.4393e-35	3.88654e-33
Fam81a	-0.563017	8.58858e-35	7.49122e-33
Sstr2	-1.11369	9.7788e-35	8.49778e-33
Egr1	-0.530194	1.06678e-34	9.23609e-33
St3gal5	-0.58843	1.85649e-34	1.60143e-32
Calml4	8.76374	2.88492e-34	2.47945e-32
Pip5k1c	-0.474937	3.79298e-34	3.24798e-32
Atp2b1	-0.390093	4.27363e-34	3.64626e-32
Ngef	-0.469702	5.59238e-34	4.75413e-32
Necab3	-0.96446	8.26121e-34	6.99758e-32
Ttc21a	3.20545	8.76604e-34	7.39847e-32
Slc6a11	0.460708	1.02869e-33	8.65097e-32
Foxj1	1.46737	1.23757e-33	1.03704e-31
Ywhaz	-0.410909	2.12503e-33	1.77436e-31
Epn3	2.36296	3.14809e-33	2.61928e-31
Wdr6	0.465337	3.36696e-33	2.79148e-31
R3hdm1	-0.462482	3.78873e-33	3.1301e-31
Scg2	0.485717	4.75273e-33	3.91275e-31
Erc2	-0.536937	5.01336e-33	4.11288e-31
Kcnh3	-0.52864	6.56419e-33	5.36639e-31
Satb1	-0.715348	7.60245e-33	6.19362e-31
Slc5a7	0.813107	7.82945e-33	6.35649e-31
Dlgap3	-0.54014	9.65587e-33	7.75876e-31
Ildr2	-0.573026	9.62827e-33	7.75876e-31
Rimbp2	-0.553107	9.64188e-33	7.75876e-31
Rgs7bp	-0.457869	1.29632e-32	1.03808e-30
Npy2r	0.974244	1.4189e-32	1.13237e-30
Plk2	-0.540492	1.69589e-32	1.34884e-30
Rasgef1a	-0.481753	2.27272e-32	1.80151e-30
Gsg1l	-0.596707	2.885e-32	2.27915e-30
Cpne4	-0.628663	3.983e-32	3.13601e-30
Mras	-0.494845	4.89117e-32	3.83818e-30
Lamc2	-1.5382	6.08936e-32	4.76249e-30
Igfbp2	0.971869	6.69738e-32	5.22062e-30
Prdm8	-1.1844	8.00031e-32	6.2156e-30
6430548M08Rik	-0.406276	8.43825e-32	6.53422e-30
Tacc1	-0.522648	1.0623e-31	8.1989e-30
Tcerg1l	1.25949	1.11748e-31	8.59651e-30
Sirpa	-0.401682	1.4758e-31	1.13159e-29
mt-Nd5	-0.263133	1.84695e-31	1.41157e-29
Myoc	-1.98043	1.95423e-31	1.4887e-29
Agxt2l1	0.853022	2.19169e-31	1.65883e-29
Lypd1	-0.49489	2.18642e-31	1.65883e-29
Ppp3r1	-0.397546	2.34341e-31	1.76795e-29
Rxfp1	-1.33599	2.48217e-31	1.86664e-29
Syngr1	-0.360338	3.08119e-31	2.30971e-29
Myl4	-2.33641	4.1334e-31	3.0886e-29
Neurl1b	-0.678461	7.16084e-31	5.33381e-29
Irs4	1.77368	9.24562e-31	6.86487e-29
Lmtk2	-0.474715	1.0315e-30	7.63473e-29
Arhgef9	-0.365094	1.03717e-30	7.65259e-29
Lrrk2	-0.565797	1.08134e-30	7.95346e-29
Shank2	-0.462424	1.20156e-30	8.81008e-29
Ppp1r1a	-0.674674	1.65098e-30	1.20676e-28
Ipcef1	-0.687894	1.7842e-30	1.30008e-28
Fgf13	-0.515378	1.84994e-30	1.34381e-28
Pld3	-0.461739	2.25035e-30	1.62963e-28
Mdga1	0.569054	3.10872e-30	2.24431e-28
Fam163b	-0.549028	3.1611e-30	2.27512e-28
Hpcal1	-0.544552	3.52086e-30	2.5263e-28
Npsr1	-1.76279	3.63156e-30	2.59778e-28
Grik4	0.879141	4.56713e-30	3.2571e-28
Galnt16	0.467757	5.08178e-30	3.61314e-28
Ucp2	0.897226	5.76211e-30	4.08448e-28
Syt6	0.741655	7.6945e-30	5.43783e-28
Phactr1	-0.377121	8.33073e-30	5.86979e-28
Sipa1l1	-0.371967	8.62339e-30	6.0578e-28
Nuak1	-0.577816	8.94094e-30	6.26213e-28
Tmem255a	0.614436	1.1171e-29	7.80077e-28
Rgs14	-0.70703	1.39491e-29	9.71178e-28
Nsmf	-0.369462	1.51201e-29	1.04959e-27
Amigo2	1.14046	1.58848e-29	1.09942e-27
Fam189a1	-0.542591	1.63943e-29	1.13135e-27
Anks1b	-0.412185	1.67408e-29	1.15188e-27
Gabra4	-0.568672	1.82818e-29	1.25423e-27
Ly6e	-0.529887	2.01553e-29	1.37873e-27
Faah	-0.518175	3.39466e-29	2.31537e-27
Nrsn2	0.533124	5.10669e-29	3.47299e-27
Fam131a	-0.47373	5.47904e-29	3.71546e-27
Robo2	-0.519909	7.38773e-29	4.99534e-27
Limd2	-0.60271	7.78205e-29	5.24685e-27
Dtl	-1.9635	9.57843e-29	6.4395e-27
Dlg4	-0.344653	1.05744e-28	7.0888e-27
Dkk3	-0.555152	1.24497e-28	8.32216e-27
Kcnma1	-0.562398	1.64317e-28	1.09528e-26
Fam49a	-0.463486	2.53585e-28	1.68551e-26
D3Bwg0562e	-0.434993	2.88259e-28	1.91057e-26
Cdkl5	-0.672751	2.93563e-28	1.94025e-26
Amph	-0.443901	2.96858e-28	1.95651e-26
Gabrq	1.35302	3.04174e-28	1.99911e-26
Rasgrf2	-0.5137	4.11527e-28	2.69711e-26
Ttc39b	-0.496693	6.71974e-28	4.39179e-26
Gabrd	-0.831181	7.1034e-28	4.62964e-26
Cacna1e	-0.371484	7.17464e-28	4.66312e-26
Mei1	-2.42021	8.35385e-28	5.41454e-26
Col19a1	-0.835347	9.89673e-28	6.39689e-26
Ak7	3.10436	1.05544e-27	6.80325e-26
Prmt8	-0.595396	1.07761e-27	6.92713e-26
Tshz3	-1.24011	1.64522e-27	1.05469e-25
Gprasp2	0.423995	2.11006e-27	1.349e-25
Tiam2	-0.670101	3.01962e-27	1.92525e-25
Rasl11b	-0.769989	3.44262e-27	2.189e-25
Tiam1	-0.47643	3.84668e-27	2.43931e-25
Rock2	-0.421885	3.92925e-27	2.48496e-25
Rims3	0.451782	4.49103e-27	2.83261e-25
Aak1	-0.345037	5.34143e-27	3.35985e-25
Pde2a	-0.379397	5.3556e-27	3.35985e-25
Ttc9b	-0.781598	5.7632e-27	3.60592e-25
Icam5	-0.465307	6.3199e-27	3.94372e-25
Synpr	-0.531222	1.00076e-26	6.22833e-25
Il34	-0.736593	1.00823e-26	6.2582e-25
Isl1	1.97458	1.09769e-26	6.79553e-25
Pacsin1	-0.363902	1.26944e-26	7.8381e-25
Man1a2	-0.454916	1.95029e-26	1.20104e-24
Dlc1	-0.543827	2.12432e-26	1.30479e-24
Pnck	0.51465	2.22555e-26	1.3634e-24
Rps6ka3	-0.53682	2.79683e-26	1.7089e-24
Ctxn1	-0.494868	3.13593e-26	1.91112e-24
Pip4k2c	-0.527662	3.20558e-26	1.94851e-24
1110059M19Rik	8.48687	3.80528e-26	2.30036e-24
Gas7	-0.43962	3.79974e-26	2.30036e-24
Sostdc1	2.1484	3.81383e-26	2.30036e-24
Sptan1	-0.310508	3.84941e-26	2.31587e-24
Map2	-0.256712	4.1197e-26	2.47213e-24
Ttc7b	-0.444858	5.21113e-26	3.1191e-24
Hace1	-0.564619	5.81515e-26	3.47178e-24
Trp73	3.80232	6.51751e-26	3.88123e-24
Crym	0.576533	7.06895e-26	4.19895e-24
Tppp	-0.344116	7.2164e-26	4.27572e-24
Arhgap36	1.25662	9.79119e-26	5.78667e-24
Gabra3	-0.443323	9.83663e-26	5.79892e-24
Tpm1	-0.433039	1.06767e-25	6.27836e-24
C130074G19Rik	-0.984301	1.08333e-25	6.35456e-24
Zdbf2	0.507403	1.18575e-25	6.93795e-24
Wasf1	-0.46011	1.37591e-25	8.03058e-24
Mpdz	-0.485607	1.4407e-25	8.38787e-24
Tuba4a	-0.391161	1.54171e-25	8.95376e-24
Mink1	-0.346953	1.56764e-25	9.08186e-24
Adap1	-0.459017	1.69796e-25	9.81261e-24
Sept11	-0.519291	1.84307e-25	1.0625e-23
Sept7	-0.38895	2.2117e-25	1.2706e-23
Spp1	-1.3168	2.21488e-25	1.2706e-23
Ccdc153	3.35312	2.51377e-25	1.43855e-23
Akap5	-0.459435	2.78292e-25	1.5887e-23
Pcnxl2	-0.469999	3.44181e-25	1.96008e-23
Bmp1	-0.627174	3.63334e-25	2.06414e-23
Zfyve28	-0.620592	4.11783e-25	2.33373e-23
Necab1	-0.501367	6.56756e-25	3.71312e-23
Prickle2	-0.406449	9.74848e-25	5.49828e-23
Sptbn1	-0.284929	1.29038e-24	7.26049e-23
Kcnq3	-0.614777	1.38731e-24	7.7872e-23
Ache	0.458089	1.60418e-24	8.983e-23
A2m	1.79733	1.60988e-24	8.99348e-23
mt-Co1	-0.169664	1.69153e-24	9.42717e-23
Cadm3	-0.352411	1.70855e-24	9.49946e-23
Ap2a2	-0.415809	1.81155e-24	1.00483e-22
Smoc2	-1.71233	1.92247e-24	1.06384e-22
Reps2	-0.404387	1.97586e-24	1.09082e-22
Ano3	-0.48865	2.42808e-24	1.33732e-22
Rtn1	-0.303597	2.65476e-24	1.45875e-22
Krt18	6.03199	3.9898e-24	2.18721e-22
Calb1	-0.518432	4.12109e-24	2.25392e-22
Wdr96	3.28586	6.33808e-24	3.45838e-22
Klhl1	1.46494	6.67531e-24	3.63394e-22
Dnahc12	2.75367	6.9788e-24	3.79036e-22
Scn5a	0.642023	7.10768e-24	3.85145e-22
Cabp7	0.681639	8.11424e-24	4.38674e-22
C530008M17Rik	0.472793	1.17935e-23	6.36114e-22
Nsf	-0.261277	1.18851e-23	6.39586e-22
Hivep3	-0.51658	1.21528e-23	6.52494e-22
Zfhx4	0.809759	1.24633e-23	6.67638e-22
Bdnf	-1.14092	1.3056e-23	6.97799e-22
Ptprn2	-0.378139	1.38836e-23	7.40341e-22
Cartpt	1.52871	1.48873e-23	7.92065e-22
Adora2a	-0.614058	1.51962e-23	8.06673e-22
Kcnip3	-0.494975	2.37019e-23	1.25534e-21
Plin4	1.65998	2.53123e-23	1.33762e-21
Id2	-0.567732	2.77937e-23	1.46545e-21
Sorcs1	-0.510476	3.13538e-23	1.64945e-21
Plcb4	0.564193	3.20183e-23	1.68064e-21
Cab39l	0.714497	3.39513e-23	1.77812e-21
Slc32a1	0.489246	3.44818e-23	1.80189e-21
Celf4	-0.340757	4.15614e-23	2.16701e-21
Meg3	0.141841	7.10007e-23	3.69377e-21
Scn8a	-0.328589	7.12493e-23	3.6985e-21
Smim13	-0.428841	7.87556e-23	4.07912e-21
Iqsec2	-0.440598	7.93866e-23	4.10275e-21
Gls	-0.325465	8.50183e-23	4.38414e-21
Gcnt2	-0.910088	8.91355e-23	4.58637e-21
Ptn	-0.459358	1.13508e-22	5.82764e-21
Akt3	-0.41391	1.31489e-22	6.73608e-21
Pls3	-0.438676	1.39489e-22	7.13033e-21
Rbfox1	-0.380224	1.40605e-22	7.17178e-21
AC122013.1	0.769286	1.98258e-22	1.00905e-20
Fbxo34	-0.658852	2.07256e-22	1.05257e-20
Kcnj9	-0.454128	2.0837e-22	1.05594e-20
Dgkb	-0.422021	2.53233e-22	1.28052e-20
Wdr52	0.982599	2.67038e-22	1.34742e-20
Stra6	1.88756	2.75981e-22	1.38956e-20
Snn	-0.397277	4.15255e-22	2.08632e-20
Gm11549	-1.77379	4.9867e-22	2.50006e-20
Smpd4	-0.503224	5.30686e-22	2.6549e-20
Rtn4rl1	-0.633644	5.33589e-22	2.66374e-20
Emx1	-1.80899	5.47423e-22	2.727e-20
Opcml	-0.410819	5.80855e-22	2.88742e-20
Sepp1	0.351303	6.28013e-22	3.11523e-20
Scn2a1	-0.34464	6.6463e-22	3.28992e-20
Plk5	-0.857839	7.32343e-22	3.61747e-20
Abca4	1.27162	8.20462e-22	4.04422e-20
Gfod1	-0.51687	8.93345e-22	4.39425e-20
Mapk3	-0.400216	1.01117e-21	4.9634e-20
Zfp46	-0.526248	1.03507e-21	5.07011e-20
Bhlhe22	-0.673417	1.07776e-21	5.26823e-20
Tmem178	-0.722302	1.14672e-21	5.59368e-20
Ndn	0.38993	1.17944e-21	5.74131e-20
Nova1	0.486387	1.26008e-21	6.12118e-20
Podxl2	0.476614	1.30426e-21	6.32272e-20
Atxn7l3	-0.375899	1.45897e-21	7.05809e-20
Btbd3	-0.44107	1.5946e-21	7.6984e-20
Camta2	-0.354313	1.75851e-21	8.47225e-20
Gpr158	-0.397726	1.78147e-21	8.56532e-20
Mgat5b	-0.475899	1.89713e-21	9.10272e-20
Fam216b	5.84263	2.65745e-21	1.27249e-19
Slc25a23	-0.310256	2.71602e-21	1.29788e-19
Sema3c	0.679599	2.72986e-21	1.30184e-19
Celf2	-0.325822	2.7482e-21	1.30793e-19
Zim1	0.903942	2.97444e-21	1.41274e-19
Fbxo10	0.501515	3.3746e-21	1.59956e-19
A730017C20Rik	0.555565	3.45225e-21	1.63307e-19
Epb4.9	-0.352836	3.53929e-21	1.67087e-19
Scn7a	-1.28912	3.7567e-21	1.76995e-19
Fam5b	-0.484678	3.80038e-21	1.78694e-19
Ucn3	5.22132	3.83202e-21	1.79821e-19
Large	-0.43279	4.1669e-21	1.95145e-19
Sh3pxd2a	-0.441443	4.29655e-21	2.00817e-19
Spag16	3.86261	4.37235e-21	2.03953e-19
Git1	-0.35428	4.87446e-21	2.26923e-19
Npr3	1.10895	5.49949e-21	2.55514e-19
Ccdc108	0.893065	5.75152e-21	2.66695e-19
Abat	0.286341	5.76878e-21	2.66968e-19
Rasl10b	-0.341661	6.90686e-21	3.19007e-19
Ptprd	-0.346415	7.19224e-21	3.31536e-19
Dbi	0.466228	7.28175e-21	3.35003e-19
Hmgcr	-0.428467	7.83247e-21	3.59635e-19
Ypel2	-0.443695	9.90833e-21	4.54061e-19
Ptpn14	-0.679099	1.02107e-20	4.67007e-19
Ptprt	-0.379633	1.0257e-20	4.68212e-19
Ldha	-0.432459	1.11184e-20	5.06544e-19
Adipor2	0.439315	1.19181e-20	5.41927e-19
Klhl23	-0.478459	1.4641e-20	6.64454e-19
Hecw1	-0.474584	1.64947e-20	7.47134e-19
Tacr3	1.1695	1.71239e-20	7.74138e-19
Pde1a	-0.395135	1.84354e-20	8.31827e-19
Sobp	-0.458057	1.86054e-20	8.37884e-19
Ndrg3	-0.33683	2.20582e-20	9.91477e-19
Ngb	1.12645	2.40752e-20	1.08007e-18
Ptprn	-0.28826	2.76996e-20	1.2403e-18
Atp11a	0.409	2.90516e-20	1.29836e-18
Aqp4	-0.426926	2.99803e-20	1.33519e-18
Chat	0.861848	2.99895e-20	1.33519e-18
Gal	4.04864	3.38409e-20	1.5038e-18
Pak7	-0.645066	3.47823e-20	1.54272e-18
Isoc1	0.662878	3.51073e-20	1.55419e-18
Mal2	-0.43234	3.53262e-20	1.56094e-18
Cntnap5a	-0.612462	3.54491e-20	1.56342e-18
Wsb2	-0.393705	3.57468e-20	1.5736e-18
Myh10	-0.308024	4.25244e-20	1.86844e-18
Dock3	-0.331317	4.95029e-20	2.171e-18
mt-Nd4	-0.179372	5.62706e-20	2.4632e-18
Boc	-0.96924	5.67256e-20	2.4785e-18
mt-Nd1	-0.227409	5.90269e-20	2.57425e-18
Scn1b	-0.381018	6.00805e-20	2.61534e-18
Lztr1	-0.391711	6.38309e-20	2.77345e-18
Usp46	-0.409021	6.7674e-20	2.935e-18
Wnt9a	-1.35261	6.81754e-20	2.95129e-18
Vat1	0.510395	7.02821e-20	3.03688e-18
R3hdm2	-0.360999	7.1896e-20	3.10091e-18
Dnahc11	2.82472	7.25565e-20	3.12366e-18
Ablim2	-0.389769	7.35816e-20	3.16199e-18
Mat2b	-0.453147	7.82979e-20	3.35851e-18
Apba2	-0.418393	8.14003e-20	3.48521e-18
Mylk	-0.688	9.49664e-20	4.05865e-18
Fhl2	-0.880373	1.08519e-19	4.62943e-18
Jph4	-0.301311	1.20544e-19	5.13308e-18
Spata18	7.89415	1.21589e-19	5.1682e-18
Mt1	0.417469	1.2813e-19	5.43638e-18
Lhx8	1.08955	1.2931e-19	5.47654e-18
Scn4b	-0.372032	1.45585e-19	6.15469e-18
Lrrc7	-0.431858	1.52372e-19	6.43003e-18
Ndst3	-0.598088	1.53228e-19	6.45458e-18
Slc13a4	1.19361	1.61044e-19	6.76073e-18
Stmn4	-0.400288	1.61073e-19	6.76073e-18
Slc10a4	1.08405	1.62946e-19	6.82716e-18
Nckap1	-0.281818	1.92283e-19	8.04195e-18
Pak1	-0.330092	1.93885e-19	8.09452e-18
Frrs1l	-0.33614	1.94645e-19	8.11183e-18
Pclo	-0.337665	2.12592e-19	8.84405e-18
Cap1	-0.372075	2.38278e-19	9.89506e-18
Gpm6a	-0.282863	2.38807e-19	9.89951e-18
Tmem132a	-0.429081	2.46235e-19	1.01894e-17
Slc6a17	-0.276104	2.52629e-19	1.04356e-17
Rnf165	-0.447556	2.77748e-19	1.14531e-17
Ap1s1	-0.374032	3.80653e-19	1.56689e-17
Rnf157	-0.311305	3.82946e-19	1.57357e-17
Frem3	2.00423	4.02725e-19	1.65195e-17
6030419C18Rik	-0.439534	4.14453e-19	1.69709e-17
Vip	-1.04553	4.59621e-19	1.87876e-17
Ccny	-0.395942	4.64103e-19	1.89378e-17
Klhl13	0.420563	5.23517e-19	2.13251e-17
9430020K01Rik	-0.401707	6.13811e-19	2.49599e-17
Rin1	-0.453991	6.18989e-19	2.51229e-17
Sulf2	0.40196	6.1996e-19	2.51229e-17
Acvr1c	-0.925075	6.28948e-19	2.54431e-17
Npy	-0.659311	6.31544e-19	2.55042e-17
Krt12	-2.00922	6.49097e-19	2.6168e-17
Ap2b1	-0.327176	7.5309e-19	3.03083e-17
Pcdh1	-0.355113	7.79484e-19	3.13168e-17
Stard5	1.17778	7.82883e-19	3.13996e-17
Nts	1.00374	8.78424e-19	3.51714e-17
Hkdc1	-1.91772	9.13003e-19	3.64937e-17
Maged1	0.257117	1.00614e-18	4.0148e-17
Mapk10	-0.319958	1.00985e-18	4.02276e-17
Whrn	0.568791	1.25596e-18	4.99469e-17
Zic1	0.912189	1.32191e-18	5.24806e-17
Ap1s2	0.513432	1.34474e-18	5.32968e-17
Tmem35	-0.432756	1.39742e-18	5.52912e-17
Pomc	2.24434	1.69432e-18	6.69256e-17
Kcnh4	-0.818298	1.70866e-18	6.73787e-17
Resp18	0.443376	2.03231e-18	8.00069e-17
Osbp2	-0.504892	2.04868e-18	8.05162e-17
Camkv	-0.257821	2.3985e-18	9.41068e-17
Dlg3	-0.362746	2.4718e-18	9.68212e-17
Tsc22d3	0.453079	2.66033e-18	1.04032e-16
Vipr1	-0.697809	2.67225e-18	1.04325e-16
Rgs12	-0.487622	2.80552e-18	1.09345e-16
Sept8	-0.320949	3.15081e-18	1.226e-16
Dcaf6	-0.417972	3.21433e-18	1.24864e-16
Gpr83	-0.475872	3.56681e-18	1.38327e-16
Gucy1b3	-0.380755	3.71684e-18	1.43908e-16
Nr2f1	-0.51367	3.94682e-18	1.52561e-16
Man1c1	-0.574223	4.25918e-18	1.64364e-16
Cxxc5	-0.512708	4.38669e-18	1.69006e-16
Trim37	-0.328433	4.67273e-18	1.79732e-16
Grb10	0.430056	5.37932e-18	2.06571e-16
Dusp6	-0.589766	5.58671e-18	2.14185e-16
Cbx6	-0.340151	5.6592e-18	2.1661e-16
Hivep2	-0.375363	6.25325e-18	2.38958e-16
N4bp2	0.611275	6.75228e-18	2.57608e-16
Ndrg2	0.232758	7.12477e-18	2.71377e-16
Dkkl1	-2.33564	8.05022e-18	3.0613e-16
Arhgef25	-0.495401	8.10667e-18	3.07778e-16
Syt16	-0.468474	8.44457e-18	3.20089e-16
1110008P14Rik	-0.587103	9.08147e-18	3.43675e-16
Ezr	0.584048	9.119e-18	3.4454e-16
Tcf7l2	1.05755	9.41003e-18	3.54964e-16
Ppp3ca	-0.341483	1.0151e-17	3.82301e-16
Crhbp	-0.877862	1.08941e-17	4.0963e-16
Samd14	0.409532	1.11069e-17	4.16963e-16
Speg	-0.347566	1.19627e-17	4.48372e-16
Rbfox3	-0.36049	1.23809e-17	4.63308e-16
Fscn1	-0.355399	1.38478e-17	5.17373e-16
Chn2	0.504455	1.39359e-17	5.19838e-16
Dact2	-0.647147	1.4466e-17	5.38757e-16
Itih3	0.470488	1.46963e-17	5.46464e-16
Mkl2	-0.318376	1.56029e-17	5.79256e-16
Tmem44	-0.468107	1.57896e-17	5.85262e-16
Dnm1	-0.252179	1.60894e-17	5.95436e-16
Kitl	-0.56342	1.71074e-17	6.3211e-16
Dner	-0.343579	1.806e-17	6.66259e-16
Glul	0.215136	1.859e-17	6.84737e-16
Camk2b	-0.236603	2.0208e-17	7.43168e-16
Neurod2	-0.557212	2.30825e-17	8.47552e-16
Usp29	0.523716	2.31864e-17	8.50034e-16
Rtn4	-0.254511	2.42703e-17	8.88383e-16
Sgtb	-0.404497	2.45679e-17	8.97875e-16
Syt17	-0.701458	2.46137e-17	8.98152e-16
Igsf1	0.768069	2.62432e-17	9.56124e-16
Vamp2	-0.234652	2.72764e-17	9.92228e-16
Kif5c	-0.204326	2.75529e-17	1.00073e-15
Magel2	0.912935	2.8219e-17	1.02334e-15
Rasl10a	-0.972101	3.18813e-17	1.15259e-15
Zdhhc8	-0.394709	3.18561e-17	1.15259e-15
Pmepa1	-0.473659	3.8229e-17	1.37995e-15
Fam3c	-0.48664	4.32736e-17	1.55965e-15
Ngfr	0.880746	4.96193e-17	1.78561e-15
Rbm47	2.78147	4.98741e-17	1.79203e-15
E230008N13Rik	4.82244	5.48042e-17	1.96616e-15
Lphn1	-0.283897	6.29415e-17	2.25465e-15
Darc	-0.573548	6.68938e-17	2.39257e-15
Aldh1a1	-0.617402	7.90611e-17	2.82346e-15
Mfsd4	-0.564926	8.56543e-17	3.05427e-15
Rnf150	-0.439855	8.64856e-17	3.07923e-15
Gabre	1.92301	8.86513e-17	3.15155e-15
Arl15	-0.694124	1.00114e-16	3.55366e-15
Coro6	0.46629	1.03681e-16	3.67473e-15
B3galt5	0.44969	1.05144e-16	3.71535e-15
Pak6	-0.395322	1.05003e-16	3.71535e-15
Sfrp5	1.53724	1.08774e-16	3.83783e-15
Acsl4	-0.397268	1.10187e-16	3.88186e-15
Prrc2b	-0.246981	1.11026e-16	3.90556e-15
Smarcd1	-0.372567	1.12954e-16	3.96743e-15
Lgi1	-0.403459	1.22779e-16	4.30606e-15
Col4a4	2.93875	1.25728e-16	4.40294e-15
B930095G15Rik	-0.505718	1.37016e-16	4.78546e-15
Pknox2	-0.469037	1.3706e-16	4.78546e-15
Ccdc170	5.50167	1.41319e-16	4.92291e-15
Coro1a	-0.50117	1.41416e-16	4.92291e-15
Extl1	-0.469278	1.43854e-16	5.00037e-15
A830010M20Rik	-0.401097	1.54131e-16	5.34966e-15
Ank2	-0.226918	1.609e-16	5.57637e-15
Atp6v0a1	-0.242746	1.66289e-16	5.75464e-15
Dnali1	4.29296	2.07863e-16	7.18275e-15
Dlgap2	-0.468624	2.20071e-16	7.59343e-15
Gramd1b	-0.324236	2.27974e-16	7.85457e-15
Nrxn1	-0.292421	2.39649e-16	8.2447e-15
B630019K06Rik	0.471455	2.5356e-16	8.71049e-15
Baiap2	-0.324787	2.59435e-16	8.89931e-15
Prkab2	-0.469845	2.61737e-16	8.96517e-15
Zeb2	-0.382607	2.87435e-16	9.83103e-15
Wdr16	3.97289	2.96101e-16	1.01127e-14
Ccsap	-0.551696	2.97328e-16	1.01399e-14
Lamp5	-0.454597	3.01678e-16	1.02732e-14
Th	1.57783	3.10858e-16	1.05705e-14
Tox3	-0.892982	3.14863e-16	1.06912e-14
Tspan18	1.38197	3.46642e-16	1.17533e-14
mt-Nd6	-0.279536	3.49207e-16	1.18231e-14
Rit2	0.391646	3.69865e-16	1.25045e-14
Rasgef1b	-0.71219	4.26341e-16	1.43931e-14
Anxa6	-0.390262	4.29842e-16	1.44905e-14
Pvalb	-0.649818	4.35784e-16	1.46697e-14
Cbfa2t3	-0.622175	4.42051e-16	1.48594e-14
Hapln4	-0.370173	4.44318e-16	1.49142e-14
Frzb	-1.04893	4.50357e-16	1.50953e-14
Myo1b	-0.480786	4.537e-16	1.51857e-14
Gnb1	-0.242352	4.98158e-16	1.665e-14
Gabrg1	0.440753	5.57891e-16	1.86199e-14
Apbb1	-0.288161	5.6023e-16	1.86714e-14
Tnik	-0.2919	5.77849e-16	1.92313e-14
Elk1	-0.439018	6.16847e-16	2.05001e-14
Lipg	-1.7583	6.76461e-16	2.24495e-14
Cplx2	-0.199864	6.93505e-16	2.29826e-14
Zfp185	2.40223	7.43066e-16	2.45904e-14
Gal3st3	-0.53054	7.95186e-16	2.62781e-14
Steap1	3.71094	9.48686e-16	3.13066e-14
Itgav	-0.427937	9.76813e-16	3.21895e-14
Sox5	-0.626935	9.84496e-16	3.23972e-14
Pbx3	0.526007	9.8802e-16	3.24677e-14
B230216N24Rik	-1.24816	1.01187e-15	3.32049e-14
Ptpn3	-0.518891	1.06231e-15	3.48115e-14
Kctd17	-0.395593	1.24253e-15	4.06605e-14
Dgkh	-0.529559	1.37514e-15	4.49371e-14
Pitpnm2	-0.317501	1.50208e-15	4.90172e-14
Osbpl1a	-0.389416	1.52431e-15	4.96733e-14
Lrrc8b	-0.534065	1.58912e-15	5.17136e-14
Rdh5	1.42777	1.64807e-15	5.35577e-14
Disp2	0.249174	1.67429e-15	5.43344e-14
Tmem8b	-0.373513	1.75625e-15	5.69155e-14
Ctbp2	0.669896	1.82882e-15	5.91856e-14
Plec	-0.29094	1.83411e-15	5.92751e-14
Elmo2	-0.331149	1.91412e-15	6.1691e-14
Sec14l1	-0.344111	1.91221e-15	6.1691e-14
Fam107a	0.307918	1.94382e-15	6.25622e-14
Otud7a	-0.517975	2.11285e-15	6.79094e-14
Grm8	-0.763883	2.15841e-15	6.92787e-14
Lzts1	-0.595446	2.17966e-15	6.98654e-14
Npas2	-0.529857	2.20751e-15	7.06613e-14
Tomm70a	-0.312047	2.53553e-15	8.10504e-14
Grin2b	-0.355088	2.55683e-15	8.16203e-14
Vtn	-0.457871	2.81174e-15	8.96355e-14
Gm514	1.10572	2.82087e-15	8.98047e-14
Cabp1	-0.449509	3.21371e-15	1.02172e-13
Celf1	-0.3154	3.22297e-15	1.02328e-13
Rapgef4	-0.260899	3.29586e-15	1.04501e-13
Kif1b	-0.202235	3.31753e-15	1.05046e-13
Zyx	-0.578731	3.46247e-15	1.09488e-13
Map3k5	-0.474244	3.75132e-15	1.18303e-13
Tmod1	-0.5747	3.75095e-15	1.18303e-13
Megf9	-0.346781	3.8868e-15	1.22411e-13
Wdr63	7.76208	3.95592e-15	1.24421e-13
Gpd1l	-0.356328	4.55746e-15	1.43109e-13
Ppm1k	-0.436129	4.56232e-15	1.43109e-13
Nptn	-0.269988	4.92061e-15	1.54142e-13
Dmxl2	-0.264995	4.93177e-15	1.54285e-13
C4b	0.688631	5.06139e-15	1.5813e-13
Ier5	-0.620143	5.25216e-15	1.63872e-13
Strbp	-0.366872	5.47875e-15	1.70714e-13
Stxbp1	-0.207981	5.86998e-15	1.82662e-13
Dusp14	-0.726408	6.00064e-15	1.86481e-13
Qdpr	0.322963	6.1787e-15	1.9176e-13
Pcdh8	0.40937	6.44368e-15	1.9972e-13
Cachd1	0.611282	6.98772e-15	2.16297e-13
Mef2d	-0.301566	7.15049e-15	2.21043e-13
Prickle1	-0.48318	7.16538e-15	2.21212e-13
Gnas	0.290751	7.2378e-15	2.23154e-13
Nedd4l	-0.330657	7.27973e-15	2.24153e-13
Fam171b	-0.331262	7.93124e-15	2.43893e-13
Efcab3	-2.46943	8.05164e-15	2.47272e-13
Tsnax	-0.34617	8.11531e-15	2.48901e-13
Serpini1	-0.347597	8.64634e-15	2.64842e-13
Olfm3	0.622256	8.76248e-15	2.6805e-13
Atp2b4	-0.247513	9.2561e-15	2.82781e-13
Abi2	-0.322192	9.3683e-15	2.85837e-13
Cnp	0.269359	9.53843e-15	2.9065e-13
Arhgef2	-0.345656	1.0008e-14	3.04562e-13
Hipk4	-0.421071	1.03503e-14	3.14572e-13
Tbl1xr1	-0.391232	1.098e-14	3.33278e-13
Map3k9	-0.34679	1.09965e-14	3.33346e-13
Sowaha	-0.417605	1.11078e-14	3.36287e-13
Cpd	-0.351227	1.14897e-14	3.474e-13
Grm3	-0.432325	1.22539e-14	3.70031e-13
Srcin1	-0.29457	1.26411e-14	3.81231e-13
Gabrb3	-0.283678	1.32528e-14	3.99167e-13
Impact	0.324283	1.35025e-14	4.06167e-13
Stk32b	1.06088	1.37772e-14	4.13897e-13
Ncam2	-0.371298	1.5489e-14	4.6473e-13
Filip1	-0.592731	1.67138e-14	5.00839e-13
Slc20a1	-0.341478	1.77505e-14	5.31223e-13
Gpr26	-0.323624	1.80374e-14	5.39122e-13
Cadm2	-0.350509	1.95451e-14	5.83442e-13
C230081A13Rik	-0.368812	1.99132e-14	5.93678e-13
A830039N20Rik	-0.480255	2.06674e-14	6.1538e-13
Stxbp5l	-0.405665	2.17227e-14	6.45983e-13
Efs	0.728048	2.18704e-14	6.49552e-13
2410004P03Rik	2.44525	2.22373e-14	6.59612e-13
Cdc42se2	-0.335259	2.271e-14	6.72785e-13
Zfp697	-0.791784	2.34896e-14	6.95002e-13
Actr2	-0.311315	2.49848e-14	7.38309e-13
Ece2	0.439984	2.875e-14	8.48505e-13
Cdh13	0.406184	3.07268e-14	9.05034e-13
Sema5a	0.39062	3.07425e-14	9.05034e-13
Gpx8	1.61859	3.21442e-14	9.45112e-13
Mycbpap	1.96684	3.25627e-14	9.56218e-13
Zfp92	1.1818	3.26173e-14	9.56624e-13
Mapk15	1.69497	3.29119e-14	9.64061e-13
Lrrc23	1.72565	3.68444e-14	1.07791e-12
Aldoc	0.219937	3.6953e-14	1.07974e-12
Cldn1	1.79532	3.77256e-14	1.10094e-12
Dusp3	-0.353773	4.12835e-14	1.20327e-12
2310022B05Rik	0.359761	4.14969e-14	1.20799e-12
Negr1	-0.291924	4.64571e-14	1.35071e-12
Camk1d	-0.305191	5.07981e-14	1.47327e-12
Sestd1	-0.391581	5.07661e-14	1.47327e-12
Pamr1	-0.881011	5.12432e-14	1.48434e-12
Vit	1.54109	5.23671e-14	1.51503e-12
Glra1	1.81139	5.46633e-14	1.57951e-12
Slc1a2	-0.225448	5.69998e-14	1.645e-12
Sema3b	1.70349	5.86657e-14	1.691e-12
App	-0.188832	5.94639e-14	1.7119e-12
R3hdm4	-0.328428	6.07312e-14	1.74625e-12
Cacnb1	-0.328764	6.82361e-14	1.95964e-12
Csmd1	-0.361187	7.02853e-14	2.01602e-12
Ppfia3	-0.324677	8.14002e-14	2.33198e-12
Kndc1	0.304473	8.16204e-14	2.33544e-12
Efhd2	-0.329588	8.52347e-14	2.43588e-12
Nr4a2	-0.574397	8.59132e-14	2.45229e-12
Rapgef5	-0.388119	8.79361e-14	2.50698e-12
Igfbp6	-1.06259	9.06427e-14	2.58101e-12
Fmod	-1.11785	9.33154e-14	2.65389e-12
Exoc6	-0.577952	9.86167e-14	2.80126e-12
Pde1b	-0.278699	1.04951e-13	2.97758e-12
Tmem198	-0.468279	1.10461e-13	3.13014e-12
Syp	-0.219312	1.15353e-13	3.2648e-12
Cyp46a1	-0.342378	1.20957e-13	3.41931e-12
Pip5k1b	0.696777	1.24631e-13	3.51891e-12
Steap2	0.563392	1.31632e-13	3.71213e-12
Drp2	-0.363942	1.3642e-13	3.84251e-12
Adora1	-0.327774	1.36649e-13	3.84436e-12
Vwa5b2	0.348964	1.37474e-13	3.86293e-12
8430427H17Rik	-0.349882	1.44019e-13	4.04202e-12
Mfap3l	-0.493884	1.47791e-13	4.14293e-12
Cpne6	-0.298048	1.52067e-13	4.25769e-12
Klf10	-0.812396	1.65099e-13	4.61707e-12
Ltk	-0.551005	1.71066e-13	4.77824e-12
Fbxo41	-0.312022	1.71749e-13	4.7916e-12
Snap91	-0.266387	1.8158e-13	5.05988e-12
Brsk1	-0.281513	1.90509e-13	5.2961e-12
Klhdc8a	-0.545188	1.90411e-13	5.2961e-12
Crim1	0.359002	1.94966e-13	5.41359e-12
Syngap1	-0.348877	2.31481e-13	6.41992e-12
Ppp3cb	-0.307451	2.31868e-13	6.42305e-12
Fhad1	1.44473	2.43415e-13	6.73496e-12
Lhx9	1.72397	2.49948e-13	6.90759e-12
Pcdhac1	-0.327869	2.50357e-13	6.91075e-12
Epha10	-0.3767	2.62705e-13	7.24306e-12
Ret	0.862829	2.69243e-13	7.41461e-12
Gpr149	0.98535	2.86345e-13	7.87632e-12
Dlgap4	-0.279867	2.88441e-13	7.92469e-12
Lrp2	2.82803	3.01532e-13	8.27467e-12
Kcng2	1.21038	3.0255e-13	8.29292e-12
Pgr15l	3.15828	3.13161e-13	8.57375e-12
Dzank1	0.235723	3.25837e-13	8.91038e-12
Chrna2	1.50108	3.80891e-13	1.04038e-11
Nefl	-0.282402	3.90413e-13	1.06515e-11
Avp	3.53065	3.93536e-13	1.07242e-11
Tppp3	0.504622	4.02813e-13	1.09643e-11
Tmem212	5.15558	4.15561e-13	1.12982e-11
Mlc1	0.297241	4.18452e-13	1.13636e-11
Clec18a	-1.41709	4.35575e-13	1.18013e-11
Kcnb1	-0.356108	4.3557e-13	1.18013e-11
Thy1	-0.260263	4.43757e-13	1.20091e-11
Tecpr2	-0.336179	4.49482e-13	1.215e-11
Tmem132b	-0.351024	4.61708e-13	1.24661e-11
Sema3a	-0.531768	4.62939e-13	1.2485e-11
Acaa2	0.677131	4.70153e-13	1.2665e-11
Ptprj	-0.371482	5.02244e-13	1.35139e-11
Pdp1	-0.366071	5.06133e-13	1.3603e-11
Dbc1	-0.327829	5.27651e-13	1.41651e-11
Ksr1	0.385264	5.41896e-13	1.45309e-11
Lancl2	-0.467878	5.66629e-13	1.51767e-11
Cntn3	-0.514824	5.76742e-13	1.543e-11
Shank3	-0.320422	5.88889e-13	1.5737e-11
Mas1	-0.726588	6.23907e-13	1.66538e-11
Aldh2	0.400154	6.59935e-13	1.75955e-11
Nfatc2	0.565154	6.8053e-13	1.81035e-11
Wls	-0.483702	6.8002e-13	1.81035e-11
Ptprc	-0.974609	6.91814e-13	1.83828e-11
Lfng	0.645953	7.1292e-13	1.89222e-11
Tnrc6a	0.301801	7.67652e-13	2.03519e-11
Nol4	-0.350638	7.70544e-13	2.04055e-11
Mef2a	-0.300328	7.73415e-13	2.04585e-11
Plce1	0.531977	7.90933e-13	2.08983e-11
C2cd4c	-0.596499	8.45067e-13	2.23035e-11
Rgl1	-0.335399	8.51981e-13	2.24607e-11
Zfp804a	0.525837	8.94537e-13	2.35561e-11
Rbp1	1.096	9.23344e-13	2.42875e-11
Rasgrf1	0.232725	9.27139e-13	2.436e-11
Grik5	-0.269625	9.96764e-13	2.616e-11
Igsf9b	-0.553705	1.04076e-12	2.72841e-11
Prkaa2	-0.432027	1.05527e-12	2.76337e-11
Reln	-0.38349	1.1017e-12	2.88174e-11
Dagla	-0.344034	1.11224e-12	2.90607e-11
St3gal2	-0.327935	1.138e-12	2.97006e-11
Fkbp5	0.482064	1.14258e-12	2.97871e-11
Pcsk9	-1.35485	1.23675e-12	3.22063e-11
Lmx1a	5.08867	1.24688e-12	3.24341e-11
Tox2	0.463945	1.25078e-12	3.24994e-11
Cux2	-0.400865	1.25776e-12	3.26448e-11
Ptk2	-0.336794	1.34743e-12	3.49334e-11
Papln	0.915742	1.34897e-12	3.49347e-11
Pfkl	-0.297561	1.3691e-12	3.5417e-11
B4galt2	-0.363893	1.41719e-12	3.66206e-11
Il17ra	-0.92996	1.5128e-12	3.90481e-11
Khdrbs3	-0.364286	1.61162e-12	4.15532e-11
Chst1	-0.286848	1.61426e-12	4.15756e-11
Klf13	-0.313563	1.64736e-12	4.23815e-11
Arxes2	0.535986	1.72495e-12	4.4329e-11
Cst3	0.197565	1.73655e-12	4.45784e-11
Rgag4	0.485378	1.78372e-12	4.57392e-11
Kcnj3	-0.374899	1.90212e-12	4.87221e-11
Stk40	-0.456337	1.98794e-12	5.08649e-11
Dact3	-0.310911	2.00045e-12	5.10488e-11
Lhx5	3.93201	1.9983e-12	5.10488e-11
Shank1	-0.279621	2.00166e-12	5.10488e-11
Arhgef17	-0.292745	2.0548e-12	5.23471e-11
Mapk11	-0.526328	2.11426e-12	5.38035e-11
Rev3l	0.354872	2.15459e-12	5.47705e-11
Col6a5	1.46853	2.20807e-12	5.60183e-11
Tro	0.249471	2.20845e-12	5.60183e-11
Fjx1	-0.403834	2.25576e-12	5.71565e-11
Vdr	2.91468	2.27145e-12	5.74918e-11
Nynrin	0.823845	2.39937e-12	6.06644e-11
Btbd11	0.474887	2.51324e-12	6.34748e-11
Rsph4a	1.03432	2.55261e-12	6.44e-11
Med14	-0.320763	2.63104e-12	6.63072e-11
Vim	0.585176	2.66002e-12	6.69657e-11
Slc6a7	-0.340454	2.79404e-12	7.02644e-11
Slc12a2	0.321577	2.93808e-12	7.38076e-11
Hecw2	-0.419352	2.97404e-12	7.46309e-11
Erf	-0.438315	3.44369e-12	8.63242e-11
Gm9821	-0.883078	3.62686e-12	9.08185e-11
Arntl	-0.562179	3.68174e-12	9.20944e-11
Ttll6	3.90242	3.82502e-12	9.55767e-11
Wnt4	-0.875029	4.15746e-12	1.03773e-10
Irgq	-0.325181	4.19717e-12	1.04653e-10
Spef2	1.92746	4.38346e-12	1.09182e-10
Fxyd1	0.831856	4.65705e-12	1.15873e-10
Tbc1d2b	0.529853	4.88662e-12	1.21456e-10
Pid1	-0.487433	5.10045e-12	1.26637e-10
Gm21967	0.99425	5.43745e-12	1.34861e-10
Cd9	0.505036	5.45327e-12	1.35111e-10
Tspan7	-0.207023	5.62144e-12	1.39131e-10
Smap1	-0.453903	5.82982e-12	1.44136e-10
Acacb	0.933324	5.94409e-12	1.46807e-10
Strip2	0.340491	5.96377e-12	1.47138e-10
Purb	-0.215856	6.04e-12	1.48862e-10
Acap3	-0.302428	6.37085e-12	1.56851e-10
Atp6v1a	-0.215019	6.41401e-12	1.57748e-10
Ccnd2	-0.344764	6.66193e-12	1.63674e-10
Camta1	0.251036	6.7e-12	1.64437e-10
Ssfa2	0.370296	6.95896e-12	1.70615e-10
Dpy19l3	-0.352533	7.0966e-12	1.73807e-10
Exd2	-0.338977	7.63469e-12	1.86791e-10
Psd	-0.269506	7.75565e-12	1.89553e-10
Cd83	0.690433	7.82825e-12	1.91128e-10
Asap1	-0.349502	7.99026e-12	1.94881e-10
Nbea	-0.229093	8.19126e-12	1.99576e-10
Tspan2	0.274908	8.61581e-12	2.09702e-10
Dusp18	-0.463529	8.89168e-12	2.16169e-10
Trak1	-0.299906	8.89996e-12	2.16169e-10
Bai2	-0.257556	9.12434e-12	2.21162e-10
Rundc3a	-0.259897	9.1225e-12	2.21162e-10
Olfml2b	1.33877	9.18944e-12	2.2251e-10
Rgs6	-0.794894	9.24494e-12	2.23623e-10
Slc6a6	-0.281369	9.69405e-12	2.34245e-10
Ephx4	-0.755215	9.70954e-12	2.34377e-10
Nek5	4.3075	9.99332e-12	2.4098e-10
Ankrd63	-0.337336	1.03411e-11	2.49109e-10
Tmem151a	-0.299214	1.09566e-11	2.63667e-10
Cnrip1	-0.397598	1.11498e-11	2.68041e-10
Kremen1	-0.586164	1.14924e-11	2.75993e-10
Rab40b	-0.501982	1.1515e-11	2.76253e-10
Kirrel	0.687016	1.17815e-11	2.82359e-10
Krt8	7.06067	1.19144e-11	2.85252e-10
Tgfbi	1.14104	1.19867e-11	2.86692e-10
Idh2	0.479694	1.21276e-11	2.89767e-10
Actn1	-0.329602	1.24065e-11	2.96128e-10
Epn1	-0.251649	1.35075e-11	3.22081e-10
Snx10	-0.351246	1.38478e-11	3.29859e-10
Itga4	-0.73094	1.38673e-11	3.29987e-10
Fam84b	1.31572	1.42186e-11	3.38005e-10
Zfp503	0.827281	1.45779e-11	3.46196e-10
Slc2a1	0.323949	1.46641e-11	3.4789e-10
Nrp1	0.494593	1.51411e-11	3.58843e-10
Dnahc10	1.2857	1.66598e-11	3.94438e-10
Vsnl1	-0.234632	1.6747e-11	3.96104e-10
Mt2	0.374364	1.80293e-11	4.26004e-10
Rap2a	-0.304841	1.81911e-11	4.29395e-10
Gprasp1	0.197395	1.87347e-11	4.41782e-10
Kcnq2	-0.209818	1.88032e-11	4.42952e-10
Ywhag	-0.171567	1.89042e-11	4.44884e-10
Notch2	0.532638	1.92523e-11	4.52623e-10
Wdr72	7.10245	1.95364e-11	4.58842e-10
Neat1	0.290724	2.01159e-11	4.71979e-10
Eml2	0.273256	2.12025e-11	4.96978e-10
Lrrc4	-0.375129	2.26196e-11	5.29664e-10
Grin2c	-0.353923	2.2663e-11	5.30151e-10
Atp6v0e2	-0.239608	2.6461e-11	6.18382e-10
Cinp	-0.534735	2.76912e-11	6.46487e-10
Cdh8	-0.373708	2.88987e-11	6.74005e-10
Agtpbp1	-0.268999	2.89866e-11	6.75384e-10
Vopp1	-0.329719	2.92065e-11	6.79834e-10
Ccdc146	3.51549	2.95435e-11	6.86996e-10
Cdk19	-0.351978	3.05795e-11	7.10384e-10
Shd	0.630509	3.06987e-11	7.12447e-10
Foxk1	-0.314989	3.14207e-11	7.28481e-10
Hgf	-1.07801	3.17012e-11	7.3426e-10
Lrrc4c	-0.304161	3.20481e-11	7.41563e-10
Hn1	-0.440836	3.23675e-11	7.48215e-10
Nrip2	0.502445	3.26673e-11	7.54402e-10
Lrrc71	3.15533	3.27027e-11	7.54477e-10
Sept6	-0.357974	3.35016e-11	7.72149e-10
Lin7a	-0.338803	3.39483e-11	7.81678e-10
Ids	-0.281384	3.56428e-11	8.19889e-10
Lzts3	-0.298131	3.61866e-11	8.31584e-10
Asap2	0.406579	3.80717e-11	8.74048e-10
Nkd2	1.13927	3.97615e-11	9.1195e-10
Dgat2l6	-2.41617	4.00157e-11	9.16882e-10
Sepw1	-0.248907	4.0309e-11	9.22702e-10
Lpcat4	-0.327509	4.05626e-11	9.27604e-10
Rab9b	0.416007	4.20505e-11	9.60693e-10
Epha3	-1.04355	4.21756e-11	9.62614e-10
C2cd2l	-0.271044	4.62179e-11	1.05385e-09
Chrm5	1.55632	5.0283e-11	1.14543e-09
Inadl	0.615304	5.08572e-11	1.15738e-09
Fam160a2	-0.313093	5.13745e-11	1.16802e-09
Ltbp3	0.351764	5.21166e-11	1.18375e-09
Gbx1	0.902874	5.38319e-11	1.22153e-09
Map9	-0.30611	5.42443e-11	1.2297e-09
Nr4a3	-0.419602	5.47465e-11	1.23988e-09
Slitrk1	-0.325357	5.49677e-11	1.24369e-09
Pcdhgc4	-0.197331	5.59408e-11	1.26449e-09
Map2k1	-0.265643	5.72114e-11	1.29196e-09
M5C1000I18Rik	-1.45968	5.76305e-11	1.30018e-09
Slc29a4	0.517487	5.81324e-11	1.31024e-09
Mlip	-1.16599	5.89045e-11	1.32637e-09
Pgm2	0.355532	5.97455e-11	1.34402e-09
Ppm1e	-0.239302	6.04309e-11	1.35813e-09
Megf6	0.655745	6.17637e-11	1.38676e-09
Rpl31	0.3463	6.20179e-11	1.39113e-09
Gm10419	-0.411889	6.26883e-11	1.40483e-09
Ypel1	-0.653427	6.29363e-11	1.40904e-09
D630045J12Rik	-0.325933	6.43173e-11	1.43859e-09
Egr3	-0.501392	6.55955e-11	1.46578e-09
Usp2	-0.391747	6.57813e-11	1.46853e-09
Gpr22	-0.483066	6.71134e-11	1.49685e-09
Bcl7a	-0.293866	6.73776e-11	1.50006e-09
Slc31a1	0.49711	6.73854e-11	1.50006e-09
Deptor	-0.551381	6.74626e-11	1.50035e-09
Rapgef3	0.388837	6.97802e-11	1.55021e-09
Snph	-0.227107	6.98365e-11	1.55021e-09
Tnks1bp1	-0.310059	7.1183e-11	1.57861e-09
Mdfic	1.46823	7.42129e-11	1.64425e-09
Btbd10	-0.386445	7.43048e-11	1.64473e-09
Basp1	-0.239843	7.65527e-11	1.6913e-09
Hspa12a	-0.265817	7.6514e-11	1.6913e-09
Add1	-0.214356	7.69132e-11	1.69766e-09
Ddit4l	-0.961118	7.70685e-11	1.69949e-09
Plekhb1	0.241565	7.97966e-11	1.758e-09
E2f1	-0.936987	8.08252e-11	1.77899e-09
Celsr2	-0.233984	8.12099e-11	1.78578e-09
Mc4r	1.60187	8.3142e-11	1.82656e-09
Cpeb1	-0.33207	8.40702e-11	1.84522e-09
Srgap3	-0.211761	8.61184e-11	1.88841e-09
Pcdh10	-0.244459	8.63567e-11	1.89186e-09
Zfp831	-0.431499	8.65767e-11	1.89492e-09
Zbtb7c	0.916599	8.77665e-11	1.91917e-09
Kcnip2	-0.276221	8.79848e-11	1.92036e-09
Nmnat2	-0.278976	8.79608e-11	1.92036e-09
Myo7a	0.483322	9.25158e-11	2.01738e-09
Ppp1r1b	-0.240903	9.32744e-11	2.03203e-09
Gas6	0.313518	9.77299e-11	2.12712e-09
Zfp148	-0.29619	1.01139e-10	2.19929e-09
Efnb3	0.293877	1.04187e-10	2.26347e-09
Arhgef10l	0.41118	1.06691e-10	2.31571e-09
Jun	-0.390366	1.06899e-10	2.3181e-09
Amotl1	0.429327	1.10402e-10	2.39184e-09
Foxo6	0.630724	1.17669e-10	2.54692e-09
Atp6v1b2	-0.186161	1.18213e-10	2.55635e-09
Fras1	-0.326384	1.19432e-10	2.58033e-09
Slc38a1	0.246357	1.20793e-10	2.60734e-09
Ifi27l1	0.614878	1.26895e-10	2.73651e-09
Slit3	-0.490952	1.27044e-10	2.73721e-09
Rps27a	0.381435	1.2788e-10	2.7527e-09
2810455O05Rik	-0.72217	1.36561e-10	2.93689e-09
Cacna1h	0.279453	1.37489e-10	2.95413e-09
Psd2	0.3353	1.38396e-10	2.9709e-09
C330005M16Rik	-1.26131	1.39961e-10	3.00174e-09
Dysf	-0.912135	1.40843e-10	3.0179e-09
BC067074	0.959849	1.52433e-10	3.26327e-09
Fam167a	1.70984	1.55435e-10	3.32449e-09
Tbc1d30	-0.325998	1.57502e-10	3.36563e-09
Elavl2	0.303171	1.60118e-10	3.41613e-09
Gipc1	-0.422004	1.60156e-10	3.41613e-09
Wfikkn2	1.99804	1.67245e-10	3.56409e-09
Synj2	-0.336552	1.6821e-10	3.58141e-09
Pitpna	-0.23223	1.70739e-10	3.63195e-09
Dpy19l1	-0.293018	1.83209e-10	3.89369e-09
Pdk1	-0.346317	1.84313e-10	3.91361e-09
Gprin1	-0.293575	1.86615e-10	3.95891e-09
Neurod6	-0.50124	1.88832e-10	4.00232e-09
Cd63	0.478882	1.89472e-10	4.01227e-09
Ncor1	-0.244599	1.90039e-10	4.02063e-09
Pygb	0.258101	1.90921e-10	4.03567e-09
Iqca	3.42287	1.94482e-10	4.10723e-09
Cldn11	0.319827	2.04869e-10	4.3227e-09
Gpcpd1	-0.297908	2.06517e-10	4.35356e-09
Prkag2	-0.311147	2.08329e-10	4.38781e-09
Col4a3	1.68704	2.10106e-10	4.42127e-09
Glra2	0.451489	2.12729e-10	4.47245e-09
Dnalc1	-0.274869	2.21932e-10	4.66176e-09
Nbl1	-0.509145	2.29705e-10	4.82072e-09
Pja2	-0.186507	2.32983e-10	4.88515e-09
Kcnab2	-0.221691	2.34377e-10	4.90999e-09
Eef1a1	0.185431	2.42417e-10	5.07388e-09
Sytl4	1.94866	2.46181e-10	5.14807e-09
Klhl34	-0.415504	2.46519e-10	5.15056e-09
Lsm11	-0.439428	2.50986e-10	5.23922e-09
Fndc3a	0.307347	2.517e-10	5.24945e-09
Tlk1	-0.297084	2.54657e-10	5.30641e-09
Stk33	2.56602	2.55e-10	5.30885e-09
Stmn1	-0.310669	2.56827e-10	5.34213e-09
4930451C15Rik	2.01521	2.62615e-10	5.45769e-09
Gpx3	0.676495	2.64307e-10	5.48799e-09
Nr4a1	-0.333103	2.67871e-10	5.55708e-09
Rimklb	0.351891	2.7065e-10	5.60977e-09
Dsg2	1.68955	2.82437e-10	5.8489e-09
Ebf4	0.503137	2.96301e-10	6.13061e-09
Ddc	0.792069	3.02672e-10	6.25691e-09
Gm13112	1.28364	3.0866e-10	6.37507e-09
Gnaz	-0.340462	3.09942e-10	6.39592e-09
Golga7b	-0.314978	3.12019e-10	6.43313e-09
Ap3m2	-0.291394	3.28408e-10	6.76508e-09
Aldh5a1	0.278295	3.35016e-10	6.89516e-09
Usp54	0.294725	3.50929e-10	7.21635e-09
Cntnap5b	-0.5295	3.60453e-10	7.39922e-09
Dock11	0.643497	3.60424e-10	7.39922e-09
Aldoa	-0.170455	3.61151e-10	7.40708e-09
Rasal2	-0.293341	3.62002e-10	7.41804e-09
Jph3	-0.264351	3.7504e-10	7.67849e-09
Dynlrb2	3.71147	3.76499e-10	7.70166e-09
Rgma	0.410118	3.77773e-10	7.72098e-09
Klf7	-0.454785	3.78935e-10	7.73799e-09
Mpp2	-0.266296	3.99951e-10	8.16005e-09
Cbx7	0.350971	4.13462e-10	8.42837e-09
Rps21	0.301112	4.17304e-10	8.49931e-09
Atf6	-0.321071	4.18579e-10	8.51787e-09
Abr	-0.199491	4.3894e-10	8.92449e-09
Mprip	-0.212291	4.39381e-10	8.92571e-09
Map3k10	-0.271155	4.44304e-10	9.01791e-09
Foxp2	0.440823	4.5843e-10	9.29658e-09
Dnaaf3	2.78639	4.60701e-10	9.33457e-09
Cfl1	-0.209232	4.77898e-10	9.67466e-09
Myo5a	-0.194216	4.90968e-10	9.93067e-09
Cbln4	0.640354	4.92442e-10	9.95191e-09
Slc2a3	-0.266074	4.95057e-10	9.99614e-09
Cdk16	-0.242661	4.98784e-10	1.00627e-08
Serpina3n	0.820445	5.36866e-10	1.08217e-08
Rab3d	-0.797873	5.50496e-10	1.1087e-08
Sv2c	0.347249	5.52962e-10	1.11271e-08
Cdk18	-0.37262	5.59738e-10	1.12538e-08
Brd1	-0.400256	5.68898e-10	1.14281e-08
Rreb1	0.274539	6.07825e-10	1.21997e-08
Sod1	0.305734	6.50056e-10	1.30361e-08
Aplp1	-0.165364	6.60521e-10	1.32347e-08
Cfl2	-0.292989	6.70477e-10	1.34227e-08
Rassf3	-0.764076	6.76627e-10	1.35343e-08
Kcna1	-0.294151	6.87369e-10	1.37374e-08
Ptgs2	-0.926947	6.87977e-10	1.37379e-08
Synj1	-0.208581	6.95094e-10	1.38682e-08
4833424O15Rik	-0.425229	7.13305e-10	1.42194e-08
Tns3	0.288709	7.54366e-10	1.50252e-08
Ndrg1	0.319804	7.65288e-10	1.52298e-08
Atp1b2	-0.183754	7.66541e-10	1.52418e-08
Acot11	0.405011	7.70779e-10	1.53131e-08
Zan	1.19327	7.78961e-10	1.54626e-08
Fmnl1	-0.315531	7.85154e-10	1.55723e-08
Pafah1b1	-0.190707	7.96118e-10	1.57765e-08
Egr2	-1.12747	8.11894e-10	1.60755e-08
Grm5	-0.247127	8.18102e-10	1.61848e-08
Ndrg4	-0.16197	8.19186e-10	1.61925e-08
Cltc	-0.190627	8.24242e-10	1.62788e-08
Cotl1	0.331796	8.28429e-10	1.63477e-08
Crtc1	-0.272889	8.32067e-10	1.64057e-08
Ptpn5	-0.225343	8.40638e-10	1.65608e-08
Rilpl1	-0.437074	8.44601e-10	1.66249e-08
Extl3	-0.26328	8.49526e-10	1.67078e-08
Caln1	-0.293479	8.55599e-10	1.68132e-08
Rab6a	-0.24369	8.61066e-10	1.69064e-08
Thsd7a	-0.31423	8.96381e-10	1.75851e-08
Wfs1	-0.235511	8.99845e-10	1.76383e-08
Ass1	0.538097	9.13226e-10	1.78857e-08
Oxct1	-0.223698	9.25261e-10	1.81063e-08
Shisa6	0.414078	9.31492e-10	1.8213e-08
Cmip	-0.230046	9.60365e-10	1.87619e-08
Hydin	0.996155	9.91449e-10	1.9353e-08
Ctnnd1	-0.283807	9.97145e-10	1.94481e-08
Fnbp1l	-0.286779	1.07272e-09	2.09046e-08
Tmtc1	-0.285759	1.08171e-09	2.10624e-08
Rragd	-0.312122	1.08437e-09	2.10967e-08
Xkr4	-0.3285	1.0873e-09	2.11361e-08
Clgn	-0.564132	1.09424e-09	2.12358e-08
Oprl1	0.33108	1.09353e-09	2.12358e-08
Crb2	0.971026	1.12701e-09	2.18538e-08
Sox1	0.508122	1.13405e-09	2.19722e-08
Myh14	0.364422	1.20193e-09	2.3268e-08
Aldh6a1	0.301737	1.21734e-09	2.35469e-08
Tmprss11a	3.32391	1.26384e-09	2.44263e-08
Slc2a13	-0.300401	1.27346e-09	2.45919e-08
Sdk1	0.662913	1.28859e-09	2.48636e-08
Gnao1	-0.181361	1.30584e-09	2.51758e-08
Rxfp2	1.19792	1.34989e-09	2.60036e-08
Ptgds	-0.282744	1.35496e-09	2.608e-08
Slc22a6	-1.87599	1.51909e-09	2.92151e-08
Kif21b	-0.270883	1.52334e-09	2.92728e-08
Dlg2	-0.272787	1.58778e-09	3.04861e-08
Ppfia4	0.284461	1.5915e-09	3.05327e-08
Cacnb4	-0.300425	1.60002e-09	3.06459e-08
Gmfb	-0.239568	1.59887e-09	3.06459e-08
Slc5a3	0.361546	1.61794e-09	3.09639e-08
Strn4	-0.273365	1.64737e-09	3.15014e-08
Astn1	-0.238069	1.65688e-09	3.16575e-08
Ypel5	-0.282826	1.68202e-09	3.21117e-08
Ccdc114	1.14077	1.74129e-09	3.32162e-08
Tc2n	6.71962	1.75618e-09	3.34731e-08
Slc9a4	1.35647	1.75872e-09	3.34942e-08
Stk39	0.354151	1.80112e-09	3.42739e-08
Rcan3	0.341363	1.81791e-09	3.45654e-08
Cnn3	0.375997	1.90723e-09	3.62343e-08
Asb4	2.05704	1.96533e-09	3.73079e-08
Slit2	-0.370583	1.98606e-09	3.7671e-08
Pcsk1	-0.546312	2.02161e-09	3.83142e-08
Srpk2	-0.23983	2.0313e-09	3.84668e-08
Kifc2	-0.214663	2.04668e-09	3.87268e-08
Avpr1a	3.08584	2.05582e-09	3.88683e-08
Mgea5	-0.242396	2.10687e-09	3.9793e-08
Slc35b4	-0.312802	2.10812e-09	3.9793e-08
6530402F18Rik	-0.585991	2.15857e-09	4.06957e-08
Hapln1	-0.651717	2.15941e-09	4.06957e-08
Zfpm2	-0.605649	2.18291e-09	4.11056e-08
Trpc4	0.546147	2.20647e-09	4.15159e-08
Dnajc6	-0.251516	2.21622e-09	4.1666e-08
Ttll3	0.557723	2.25566e-09	4.23735e-08
Syne2	0.41951	2.26684e-09	4.25495e-08
Angptl2	1.06321	2.2724e-09	4.26198e-08
Tbcel	0.317134	2.34868e-09	4.40153e-08
Ntrk2	0.157507	2.50211e-09	4.68532e-08
Perp	1.26031	2.50717e-09	4.69105e-08
Zfp521	0.622001	2.57259e-09	4.80962e-08
Ppp1r12a	-0.283764	2.61536e-09	4.88569e-08
Pld5	0.716063	2.63827e-09	4.92455e-08
Cdh19	0.766334	2.64214e-09	4.92639e-08
Rcn1	0.423235	2.64345e-09	4.92639e-08
Kif5b	0.240869	2.66253e-09	4.95801e-08
Cd81	0.238252	2.70271e-09	5.02883e-08
Ptpru	0.288311	2.74685e-09	5.10692e-08
Ttll7	-0.214411	2.84495e-09	5.28512e-08
Nrip3	0.262489	2.86463e-09	5.31746e-08
Plagl1	0.427688	2.88803e-09	5.35666e-08
Pfkp	-0.212455	2.98415e-09	5.53058e-08
Islr2	-0.359774	2.99839e-09	5.55258e-08
Lancl1	-0.263846	3.01373e-09	5.5766e-08
Sfrp1	0.797073	3.05586e-09	5.65009e-08
Dgki	-0.368017	3.08759e-09	5.70426e-08
Cd4	-0.826122	3.13338e-09	5.78431e-08
Igfbp3	0.698226	3.14967e-09	5.8098e-08
Kcnq5	-0.293491	3.16059e-09	5.82537e-08
Zfp395	0.621948	3.19129e-09	5.87734e-08
Kcnj2	-0.569868	3.25082e-09	5.98227e-08
Stac	1.2561	3.32402e-09	6.11219e-08
Hapln2	0.465512	3.40558e-09	6.25725e-08
Rarres2	1.63669	3.43912e-09	6.31394e-08
Hsph1	-0.256219	3.44363e-09	6.31727e-08
Nova2	-0.293766	3.50142e-09	6.41828e-08
Ncdn	-0.148644	3.52766e-09	6.46132e-08
Camk2d	-0.234074	3.63198e-09	6.64719e-08
Exph5	-0.906729	3.64901e-09	6.67317e-08
2900026A02Rik	-0.323992	3.67265e-09	6.71029e-08
Htr2a	-0.673124	3.67789e-09	6.71029e-08
Rgs9	0.296221	3.67773e-09	6.71029e-08
Fstl4	-0.682616	3.75613e-09	6.84771e-08
Nefh	-0.272525	3.82311e-09	6.96442e-08
Trpm4	-0.630413	3.97868e-09	7.2392e-08
Unc80	-0.183314	3.98013e-09	7.2392e-08
Myrf	0.268678	4.02915e-09	7.32269e-08
Calm2	-0.175835	4.19483e-09	7.6179e-08
Fkbp1a	-0.218908	4.22241e-09	7.66206e-08
Serinc1	-0.187709	4.25319e-09	7.71195e-08
Madd	-0.22425	4.2582e-09	7.71506e-08
Hs6st2	0.335085	4.26339e-09	7.71852e-08
Thrb	-0.37476	4.37762e-09	7.91921e-08
Pdxk	0.27761	4.45613e-09	8.05503e-08
Gpr125	0.497741	4.47976e-09	8.08527e-08
Sms	0.284217	4.47796e-09	8.08527e-08
Cpeb4	-0.257131	4.50771e-09	8.12948e-08
Svop	-0.25702	4.60942e-09	8.30651e-08
Vstm2b	-0.389163	4.62898e-09	8.33536e-08
Ppp1r9a	-0.209854	4.64379e-09	8.35561e-08
Ntng2	-0.544257	4.76386e-09	8.56509e-08
Tjp3	2.35804	4.80913e-09	8.63987e-08
Man2a1	-0.459594	4.91039e-09	8.81503e-08
Rxra	0.362282	4.91607e-09	8.81849e-08
Hmgcs1	-0.261083	5.46931e-09	9.8034e-08
Slc38a3	0.276148	5.67125e-09	1.01576e-07
Blnk	-1.10401	5.81434e-09	1.04059e-07
Inf2	-0.262933	5.95138e-09	1.06431e-07
Pon3	1.62094	6.06868e-09	1.08446e-07
Sdc4	0.416491	6.16643e-09	1.10109e-07
Tenm3	0.267686	6.22639e-09	1.11095e-07
Rcan2	0.233462	6.33918e-09	1.13021e-07
Mark2	-0.268874	6.43939e-09	1.14721e-07
Thsd4	0.528585	6.50854e-09	1.15865e-07
Arx	0.51103	6.52083e-09	1.15996e-07
Ttpal	-0.279415	6.62464e-09	1.17753e-07
Bcas1	0.250408	6.69071e-09	1.18837e-07
Rpl8	0.248499	6.79973e-09	1.20682e-07
Srr	-0.348823	6.91851e-09	1.22698e-07
5330416C01Rik	-2.59601	6.96041e-09	1.23348e-07
Atp6v1g2	-0.20043	7.08268e-09	1.25419e-07
Gria4	-0.260243	7.29732e-09	1.29123e-07
Epha5	-0.26091	7.40035e-09	1.30847e-07
Fcrls	-0.496728	7.46245e-09	1.31846e-07
Mapk8	-0.274525	7.54188e-09	1.33149e-07
Sh3bp4	-0.41312	7.60917e-09	1.34236e-07
Eepd1	-0.710787	7.68432e-09	1.3546e-07
Gpr88	-0.239999	7.87471e-09	1.38712e-07
Ctnna1	0.297776	8.21653e-09	1.44624e-07
Nab2	-0.440135	8.28268e-09	1.4568e-07
Phactr3	-0.257243	8.9258e-09	1.56874e-07
Spint2	0.498685	8.93558e-09	1.56928e-07
Plxna1	0.256802	8.98653e-09	1.57705e-07
Parp6	-0.263219	9.07138e-09	1.58956e-07
Ube3b	-0.256457	9.06613e-09	1.58956e-07
St8sia5	-0.487291	9.10146e-09	1.59364e-07
Kifap3	-0.211173	9.2489e-09	1.61825e-07
Krt20	-1.43786	9.30971e-09	1.62767e-07
E130307A14Rik	0.437118	9.34426e-09	1.6325e-07
Atp6ap1l	-1.04393	9.54776e-09	1.66681e-07
Atp2b3	0.252204	9.92711e-09	1.73175e-07
Elavl4	-0.291856	1.00793e-08	1.75698e-07
BC018242	-0.265543	1.07316e-08	1.8693e-07
Ar	0.410844	1.07627e-08	1.87334e-07
B4galnt1	-0.296953	1.08174e-08	1.88145e-07
Rcor2	-0.897464	1.09879e-08	1.90969e-07
Rusc1	-0.243416	1.12836e-08	1.95964e-07
Carhsp1	0.322787	1.17539e-08	2.03981e-07
Gpm6b	-0.152342	1.19381e-08	2.07024e-07
Rnf44	-0.253374	1.19665e-08	2.07363e-07
Fam155a	-0.290194	1.21756e-08	2.10831e-07
Car4	-0.516779	1.2303e-08	2.1288e-07
H2-Q2	1.71451	1.24961e-08	2.16061e-07
Grin2d	0.439877	1.25165e-08	2.16255e-07
F730043M19Rik	-0.517838	1.28333e-08	2.21566e-07
D17Wsu92e	-0.227115	1.33228e-08	2.29848e-07
Lgals3bp	0.536207	1.34835e-08	2.3245e-07
Mllt11	-0.24936	1.35942e-08	2.34186e-07
Tmcc2	-0.221512	1.3682e-08	2.35524e-07
C1qtnf4	-0.360011	1.37015e-08	2.35688e-07
Cyth2	-0.336908	1.39991e-08	2.40631e-07
Herc6	-0.774311	1.41736e-08	2.43452e-07
Celsr1	0.874864	1.48431e-08	2.54764e-07
1600029I14Rik	6.54453	1.50655e-08	2.58394e-07
Tnc	-0.780729	1.55037e-08	2.65715e-07
Tekt1	1.65623	1.56729e-08	2.68419e-07
Gfap	0.249872	1.58038e-08	2.70462e-07
St6galnac2	0.829831	1.60191e-08	2.73947e-07
Ptgfrn	-0.394366	1.63717e-08	2.79774e-07
Nfat5	-0.222365	1.65009e-08	2.81776e-07
Ogfrl1	-0.255814	1.68367e-08	2.87302e-07
Sec61a2	-0.305831	1.70098e-08	2.90045e-07
Prnp	-0.169474	1.70272e-08	2.9013e-07
Scn3b	-0.236455	1.73041e-08	2.94635e-07
Nkx6-2	0.608572	1.73228e-08	2.94739e-07
Dpysl5	0.286046	1.73697e-08	2.95322e-07
Dnajb5	-0.249185	1.75565e-08	2.98067e-07
Zfhx3	0.509763	1.7555e-08	2.98067e-07
Egr4	-0.508355	1.76111e-08	2.98778e-07
Brsk2	-0.247014	1.77073e-08	3.00193e-07
Tpra1	0.41802	1.78288e-08	3.02035e-07
Susd2	0.485665	1.79093e-08	3.03179e-07
March2	-0.40425	1.82857e-08	3.09327e-07
Mast3	-0.2244	1.83034e-08	3.09404e-07
Prelp	0.461332	1.84151e-08	3.11068e-07
Rnf169	-0.352084	1.84776e-08	3.11899e-07
Ttbk1	-0.283404	1.90473e-08	3.21284e-07
Ank	-0.23608	1.91134e-08	3.22168e-07
Rap1gap	0.196481	1.92591e-08	3.2439e-07
Ctnnd2	-0.244453	1.95715e-08	3.29416e-07
Kcna6	-0.279623	2.02415e-08	3.40449e-07
Daglb	-0.427763	2.04483e-08	3.4368e-07
Vamp8	1.09235	2.06883e-08	3.47466e-07
Ephb3	-0.570829	2.07467e-08	3.48198e-07
Wdr7	-0.21851	2.09059e-08	3.50619e-07
1700009P17Rik	2.6397	2.09249e-08	3.50686e-07
Flot1	-0.275817	2.10338e-08	3.52259e-07
Adrb1	-0.550045	2.11101e-08	3.53286e-07
Tmem245	-0.241816	2.13164e-08	3.56484e-07
Ddx26b	-0.27127	2.14048e-08	3.57632e-07
Wfdc2	2.26111	2.14155e-08	3.57632e-07
Hdac11	0.213545	2.14309e-08	3.57633e-07
Cxx1b	0.562002	2.17781e-08	3.63169e-07
Slc12a4	0.458655	2.21468e-08	3.69055e-07
Ubqln4	-0.248931	2.28164e-08	3.79944e-07
Fyn	0.239167	2.33467e-08	3.885e-07
Bcat1	0.257192	2.36245e-08	3.92843e-07
Capn11	2.03999	2.38756e-08	3.96737e-07
Irs2	0.352606	2.43577e-08	4.04461e-07
Adcy7	0.556013	2.49086e-08	4.13317e-07
Rnf128	0.585854	2.51515e-08	4.17053e-07
Pltp	0.315263	2.54874e-08	4.22324e-07
Ttl	-0.310933	2.56037e-08	4.23952e-07
Celf5	-0.219019	2.56841e-08	4.24984e-07
Ssbp3	-0.247504	2.59224e-08	4.28624e-07
Tspan13	-0.256251	2.65802e-08	4.39191e-07
Fbln1	0.98507	2.67495e-08	4.41677e-07
D430019H16Rik	-0.209707	2.69953e-08	4.45422e-07
Cpne2	0.34999	2.82559e-08	4.65895e-07
Erlin2	0.282085	2.83644e-08	4.67356e-07
mt-Nd2	-0.18008	2.83975e-08	4.67572e-07
Gm14290	-0.417283	2.84489e-08	4.68091e-07
D330022K07Rik	-0.914327	2.88479e-08	4.74323e-07
Arhgef10	0.325	3.00431e-08	4.93629e-07
Zfp474	6.4811	3.08904e-08	5.07196e-07
Tcn2	0.484798	3.12449e-08	5.12656e-07
Ehd3	-0.26719	3.16371e-08	5.1873e-07
Arhgap10	-0.551251	3.29451e-08	5.39798e-07
Cacna1a	-0.232267	3.33462e-08	5.45989e-07
Zcchc18	0.248387	3.37572e-08	5.52333e-07
Eif4g3	-0.198275	3.47193e-08	5.67679e-07
Dscam	0.277431	3.51214e-08	5.73854e-07
Flii	0.27042	3.54587e-08	5.78961e-07
Pax6	0.560077	3.60307e-08	5.87891e-07
Rgs5	-0.262088	3.64333e-08	5.94047e-07
Tgfb1i1	-0.685273	3.66315e-08	5.96864e-07
Gpr161	0.671467	3.70236e-08	6.02835e-07
Phf21b	-0.679129	3.74302e-08	6.09033e-07
Porcn	-0.34837	3.82884e-08	6.22564e-07
Ntrk1	0.769711	3.83459e-08	6.23068e-07
Gpr56	0.260012	3.86511e-08	6.27593e-07
Mlf1	2.01663	3.90928e-08	6.34326e-07
Gjb6	0.353578	4.05802e-08	6.58006e-07
Hey1	-0.357392	4.06845e-08	6.5924e-07
Acap2	-0.257285	4.19057e-08	6.78561e-07
Efr3a	-0.254522	4.24454e-08	6.86825e-07
Car7	-0.819699	4.33013e-08	7.00192e-07
Coro7	-0.249829	4.39961e-08	7.10938e-07
Mt3	0.300709	4.42601e-08	7.14711e-07
Bcl6	0.438327	4.626e-08	7.46491e-07
Ppp6r1	-0.22118	4.67284e-08	7.53532e-07
Akd1	2.49763	4.70137e-08	7.57611e-07
Tns1	0.264474	4.75191e-08	7.65231e-07
Cry2	-0.240706	4.75902e-08	7.65849e-07
Flrt2	-0.330637	4.76483e-08	7.6626e-07
Bsg	0.193967	4.85536e-08	7.80283e-07
Frem1	-0.589944	4.95485e-08	7.95726e-07
Bai1	-0.204162	5.00031e-08	8.02479e-07
Tuba1c	3.10293	5.09678e-08	8.17401e-07
Scamp5	-0.189012	5.10258e-08	8.17773e-07
Oprd1	-0.561737	5.11383e-08	8.19016e-07
St6galnac5	-0.245381	5.22296e-08	8.35922e-07
Stoml3	3.75913	5.30738e-08	8.48856e-07
Kctd1	-0.336824	5.34353e-08	8.54055e-07
Arhgef40	0.343213	5.35288e-08	8.54967e-07
Pacs1	-0.257055	5.37072e-08	8.57233e-07
Mid2	0.408439	5.46316e-08	8.71395e-07
Cttnbp2	-0.233838	5.59787e-08	8.92274e-07
Il16	1.1828	5.71146e-08	9.09184e-07
Rxfp3	1.13163	5.71171e-08	9.09184e-07
St18	0.561992	5.83548e-08	9.28256e-07
Mib1	-0.259892	5.85761e-08	9.31146e-07
Palm	-0.233903	6.00483e-08	9.53902e-07
Chst15	-0.340001	6.03981e-08	9.58809e-07
Tarsl2	-0.365791	6.06836e-08	9.6269e-07
Tmem30a	-0.216209	6.17127e-08	9.78355e-07
Plch1	0.578087	6.22938e-08	9.86901e-07
Meis2	0.223196	6.29858e-08	9.97191e-07
Dmrt3	6.41475	6.34018e-08	1.00175e-06
Krt15	6.41476	6.3399e-08	1.00175e-06
Sntn	6.41476	6.3399e-08	1.00175e-06
Itfg2	0.473165	6.36751e-08	1.00539e-06
Ttc12	1.00867	6.746e-08	1.06443e-06
Smarca2	-0.204046	6.97539e-08	1.09989e-06
Kctd16	-0.670299	7.01349e-08	1.10515e-06
Plcz1	-1.12567	7.12176e-08	1.12146e-06
Wdr17	-0.325121	7.2039e-08	1.13364e-06
Gm12371	-1.29994	7.22995e-08	1.13697e-06
Junb	-0.364136	7.24982e-08	1.13933e-06
Pptc7	0.299593	7.34704e-08	1.15384e-06
Tnfaip8	0.568541	7.42642e-08	1.16553e-06
4930429B21Rik	-1.14184	7.45773e-08	1.16966e-06
Slc6a1	0.184992	7.50863e-08	1.17685e-06
Sspo	0.68469	7.56119e-08	1.1843e-06
Iqcg	1.15591	7.91305e-08	1.23859e-06
Serpina9	1.12336	7.94534e-08	1.24281e-06
Rasd1	0.984018	8.0458e-08	1.25769e-06
Fbxo45	-0.312951	8.10066e-08	1.26542e-06
Tesk1	-0.334111	8.40413e-08	1.31195e-06
Zic4	1.12848	9.05843e-08	1.41315e-06
Ntn1	0.496513	9.1602e-08	1.42808e-06
Cbs	0.438908	9.32944e-08	1.4535e-06
Acad8	0.435008	9.36249e-08	1.45768e-06
Ntsr2	0.243027	9.40389e-08	1.46315e-06
Stard13	0.525509	9.41053e-08	1.46322e-06
Cdk17	-0.223496	9.4467e-08	1.46606e-06
Cic	-0.250277	9.44756e-08	1.46606e-06
Fam13c	-0.316366	9.44045e-08	1.46606e-06
Cnnm1	-0.241117	9.55633e-08	1.48196e-06
Fbxl2	-0.301931	9.82201e-08	1.52215e-06
Penk	-0.176018	9.83457e-08	1.52309e-06
Tbc1d24	-0.249231	9.90015e-08	1.53224e-06
1700003M02Rik	1.47935	1.00842e-07	1.55866e-06
Zdhhc20	0.26687	1.0084e-07	1.55866e-06
Mum1l1	0.871293	1.01903e-07	1.57403e-06
Rere	0.226347	1.03779e-07	1.60195e-06
Ube3c	-0.255757	1.04219e-07	1.60768e-06
Atrx	-0.201727	1.04866e-07	1.61661e-06
Hk1	-0.204966	1.05308e-07	1.62129e-06
Mark1	-0.263605	1.05254e-07	1.62129e-06
Zfr	-0.19221	1.07376e-07	1.65204e-06
Lrrc36	2.1307	1.07704e-07	1.656e-06
Fam217b	-0.260445	1.10089e-07	1.69157e-06
Ncoa7	-0.246858	1.14356e-07	1.75597e-06
Sncb	-0.188242	1.14746e-07	1.76081e-06
Iqsec3	0.186116	1.16297e-07	1.78345e-06
Sdk2	0.437582	1.1641e-07	1.78402e-06
Spcs3	-0.27393	1.1667e-07	1.78684e-06
Ajap1	-0.305985	1.18365e-07	1.81161e-06
Zfp687	0.336704	1.20972e-07	1.85031e-06
Trim2	-0.184536	1.21096e-07	1.851e-06
Slc6a13	-0.93381	1.22889e-07	1.87718e-06
Prkcz	-0.233696	1.24244e-07	1.89663e-06
Cyp4x1	-0.569574	1.27161e-07	1.93991e-06
Ctnnb1	-0.163716	1.28662e-07	1.96025e-06
Slitrk6	1.22467	1.28591e-07	1.96025e-06
Mylip	-0.544814	1.30136e-07	1.98143e-06
Amz1	-0.447073	1.30387e-07	1.98396e-06
Slc40a1	-0.597243	1.31834e-07	2.00467e-06
Tspyl2	0.237803	1.31956e-07	2.00524e-06
A830018L16Rik	-0.295519	1.35426e-07	2.05664e-06
Smg7	-0.2546	1.39128e-07	2.11149e-06
Arhgap20	-0.238635	1.43373e-07	2.17451e-06
Adam19	-0.463254	1.44913e-07	2.19645e-06
Prdm16	0.527179	1.45279e-07	2.19915e-06
Stard8	-0.528741	1.45242e-07	2.19915e-06
Eno1	-0.199212	1.45702e-07	2.20413e-06
Nbeal2	0.352119	1.46526e-07	2.21517e-06
Mgst3	-0.430463	1.50031e-07	2.2667e-06
Tnpo2	-0.233967	1.50261e-07	2.26871e-06
Csrp1	0.211097	1.50525e-07	2.27124e-06
Gabra2	-0.252722	1.51681e-07	2.2872e-06
Adcyap1	-0.78518	1.52667e-07	2.30059e-06
Rhobtb2	-0.235029	1.53241e-07	2.30776e-06
Col4a1	-0.240177	1.53484e-07	2.30993e-06
Wdr13	-0.2114	1.53995e-07	2.31615e-06
Rbfox2	-0.188927	1.54981e-07	2.32948e-06
Rps8	0.257603	1.56039e-07	2.34389e-06
Atp6v0d1	-0.219923	1.56357e-07	2.34716e-06
Zfp462	0.255278	1.5839e-07	2.37616e-06
Tgm3	-1.59814	1.5866e-07	2.37868e-06
Ssx2ip	-0.29966	1.58947e-07	2.38146e-06
Lrrc57	-0.487263	1.62357e-07	2.43101e-06
Atp6v1d	-0.222083	1.6264e-07	2.43369e-06
Akap9	0.232119	1.64599e-07	2.46143e-06
Zfp598	0.284536	1.65707e-07	2.47642e-06
Odf3b	1.94418	1.68646e-07	2.51874e-06
Thsd7b	0.614865	1.69596e-07	2.53132e-06
Nid2	0.888677	1.70152e-07	2.538e-06
Mog	0.255202	1.73158e-07	2.5812e-06
Man1a	-0.330839	1.76452e-07	2.62863e-06
Skor1	2.04435	1.78312e-07	2.65466e-06
Slc12a5	-0.153736	1.79494e-07	2.67055e-06
Lrp11	-0.225106	1.84457e-07	2.74266e-06
Mgat4c	0.750572	1.87553e-07	2.78693e-06
A730046J19Rik	1.02657	1.92014e-07	2.8514e-06
Ube2ql1	-0.222596	1.92268e-07	2.85337e-06
Mpp3	-0.350582	1.95753e-07	2.90326e-06
Slc14a2	3.27572	1.98881e-07	2.94778e-06
Slc22a8	-0.460565	2.02647e-07	3.00171e-06
Col26a1	-0.694926	2.04517e-07	3.0275e-06
Dgke	-0.260357	2.07607e-07	3.07129e-06
Timp3	0.243538	2.1331e-07	3.15368e-06
Gm608	-0.260543	2.16521e-07	3.19913e-06
Nkx3-1	-3.00009	2.17107e-07	3.20578e-06
Ephb2	0.518868	2.18353e-07	3.22215e-06
Slc13a3	-0.553116	2.18871e-07	3.22776e-06
Rfx3	-0.259017	2.23935e-07	3.30036e-06
Cyb561d1	-0.430286	2.25963e-07	3.32817e-06
Fcho1	-0.239852	2.32351e-07	3.42011e-06
Ppp2r2b	-0.25553	2.36271e-07	3.47563e-06
Lhx6	0.368309	2.43903e-07	3.58565e-06
Kcnj5	1.16492	2.44386e-07	3.59049e-06
Sema6b	-0.223664	2.50208e-07	3.67373e-06
Zbtb7b	0.526468	2.51068e-07	3.68406e-06
Traf4	0.638661	2.51939e-07	3.69453e-06
Setd7	-0.229245	2.53992e-07	3.72231e-06
Ahnak	0.372597	2.55865e-07	3.74742e-06
Fgf1	0.29801	2.56573e-07	3.75545e-06
Ipo5	-0.244225	2.60576e-07	3.81166e-06
Serinc2	1.15659	2.66101e-07	3.89004e-06
Ccdc162	1.69412	2.67502e-07	3.9081e-06
Robo1	0.266717	2.73486e-07	3.99303e-06
Ryr2	-0.18905	2.74896e-07	4.01113e-06
Nqo1	1.08468	2.77139e-07	4.04134e-06
Me3	-0.310339	2.7765e-07	4.04628e-06
Samd8	-0.260311	2.80372e-07	4.08293e-06
Smo	0.631268	2.80513e-07	4.08293e-06
Lhb	2.94658	2.84079e-07	4.13227e-06
Stmn2	-0.202144	2.85606e-07	4.1519e-06
Atp6v0c	-0.239531	2.99265e-07	4.34777e-06
Cdh3	2.62412	3.10775e-07	4.51219e-06
Eomes	3.71204	3.21714e-07	4.66813e-06
Slc24a2	-0.166634	3.34322e-07	4.84808e-06
Egln3	-0.974908	3.37086e-07	4.88515e-06
St8sia2	0.796991	3.48111e-07	5.0418e-06
Ntm	-0.229082	3.5956e-07	5.20442e-06
Ccdc37	1.06163	3.65279e-07	5.28393e-06
Ubr3	-0.186942	3.67522e-07	5.3131e-06
Caskin1	0.198725	3.70071e-07	5.34666e-06
Daw1	3.22879	3.71356e-07	5.36193e-06
Rap1gds1	-0.199882	3.71587e-07	5.36196e-06
Prrg4	1.64877	3.72038e-07	5.36516e-06
Zyg11b	-0.199733	3.74678e-07	5.39993e-06
Zc2hc1a	-0.29692	3.77407e-07	5.43591e-06
Tjp1	-0.231726	3.83318e-07	5.51767e-06
Bcl11b	-0.244662	3.86476e-07	5.55971e-06
Reep6	-0.625077	3.8674e-07	5.5601e-06
Tead1	0.414452	3.95066e-07	5.67633e-06
Eif1ax	-0.238214	3.96498e-07	5.69341e-06
6330403L08Rik	-0.384498	3.99043e-07	5.72645e-06
Ivd	0.272825	4.00232e-07	5.7367e-06
Jak1	-0.220439	4.00246e-07	5.7367e-06
Robo3	-1.00881	4.10073e-07	5.87396e-06
Rasal1	-0.300309	4.15549e-07	5.94877e-06
Slmap	-0.226549	4.16888e-07	5.96429e-06
Ptpdc1	0.316454	4.18471e-07	5.9833e-06
Ptch2	1.11528	4.23068e-07	6.04534e-06
Ppm1h	-0.251653	4.45741e-07	6.36544e-06
Enah	0.22645	4.52831e-07	6.46276e-06
Adcy6	0.24447	4.57392e-07	6.52389e-06
Mtfr1	0.769695	4.61579e-07	6.57961e-06
Chd3	-0.146311	4.70027e-07	6.69596e-06
Anxa8	4.28745	4.71365e-07	6.71094e-06
Napg	-0.223535	4.72009e-07	6.71604e-06
Sbno1	-0.207828	4.78427e-07	6.80324e-06
Arhgap29	-0.462643	4.82195e-07	6.85266e-06
Arpc2	-0.225603	4.8959e-07	6.95354e-06
Mfn1	0.235928	5.03424e-07	7.1457e-06
Ust	0.403731	5.09609e-07	7.22911e-06
Baz2b	0.269498	5.24343e-07	7.43363e-06
Tmem38a	-0.244173	5.27148e-07	7.46889e-06
Rims4	-0.27651	5.3728e-07	7.60784e-06
Glipr1	-1.52802	5.40705e-07	7.65172e-06
Nos1	0.23476	5.42681e-07	7.67506e-06
Dnahc3	1.20676	5.43106e-07	7.67644e-06
Dok5	-0.619369	5.51572e-07	7.79141e-06
Lrrc1	0.535476	5.56595e-07	7.85764e-06
Ubxn10	1.40139	5.57973e-07	7.87235e-06
Cgnl1	0.372156	5.5925e-07	7.88562e-06
Pgap1	0.234464	5.69399e-07	8.02391e-06
Ywhah	-0.20563	5.81409e-07	8.18823e-06
Cmtm4	-0.205671	5.83329e-07	8.21035e-06
Cyld	-0.210236	5.98226e-07	8.41498e-06
Sstr3	-0.534603	6.00142e-07	8.43687e-06
Cdh22	-0.288001	6.13609e-07	8.62103e-06
Rab11fip4	-0.188517	6.33275e-07	8.892e-06
Atp6v1h	-0.227624	6.34296e-07	8.90101e-06
9330101J02Rik	0.784434	6.36658e-07	8.92882e-06
Prr5	0.682975	6.38387e-07	8.94771e-06
Sh3bgrl3	-0.300844	6.43872e-07	9.0192e-06
Arap2	-0.251066	6.57021e-07	9.19242e-06
Cntnap1	-0.176568	6.56784e-07	9.19242e-06
Tfap2d	-2.02564	6.57484e-07	9.19342e-06
Rabgap1l	-0.214108	6.66164e-07	9.30924e-06
Gyltl1b	2.79853	6.74076e-07	9.41419e-06
Syt2	-0.24731	6.77597e-07	9.45773e-06
Ctnnbip1	0.387358	6.87342e-07	9.58805e-06
Arsg	0.352598	6.89007e-07	9.60556e-06
Usp6nl	-0.306618	6.95927e-07	9.69628e-06
Arhgef33	1.12074	7.20948e-07	1.00389e-05
Car9	2.46275	7.21871e-07	1.00458e-05
Tmem63c	-0.2977	7.25084e-07	1.00846e-05
Prok2	2.23584	7.73512e-07	1.07517e-05
Dym	-0.307723	7.74177e-07	1.07546e-05
Map6	-0.217816	7.92738e-07	1.10059e-05
Rhbdl3	0.330205	7.9518e-07	1.10333e-05
Sh3bgrl2	-0.362952	8.04172e-07	1.11515e-05
Myof	0.777838	8.12956e-07	1.12666e-05
Trpc7	0.689166	8.29353e-07	1.14871e-05
Fa2h	0.288928	8.39917e-07	1.16265e-05
Ubl4	-0.275355	8.40817e-07	1.16321e-05
Klk6	-1.23054	8.43412e-07	1.16611e-05
Kif1a	-0.103565	8.55562e-07	1.18222e-05
Map1b	-0.148446	8.59361e-07	1.18677e-05
Pdgfd	1.1227	8.60816e-07	1.18808e-05
Pde11a	0.877599	8.73127e-07	1.20365e-05
Wwc1	-0.220961	8.73127e-07	1.20365e-05
Calcr	1.626	8.91285e-07	1.22796e-05
Gmnc	1.78123	8.98659e-07	1.2374e-05
Gucy2g	-0.884017	8.99465e-07	1.23778e-05
Zcchc24	0.226138	9.04342e-07	1.24376e-05
Rspo1	1.25124	9.10718e-07	1.2518e-05
Ctif	0.228685	9.23161e-07	1.26816e-05
Tbata	-1.05434	9.25375e-07	1.27045e-05
Ski	-0.201527	9.45156e-07	1.29685e-05
Nr2f2	-0.283057	9.53778e-07	1.30792e-05
Slc39a4	2.54664	9.6564e-07	1.32341e-05
Slc25a37	-0.34086	9.7277e-07	1.33241e-05
Strada	-0.327587	1.0022e-06	1.37191e-05
Znfx1	-0.274771	1.00587e-06	1.37614e-05
Rnd2	0.21891	1.00706e-06	1.37696e-05
Coro2b	-0.209912	1.01759e-06	1.39054e-05
Kctd18	-0.44469	1.05961e-06	1.44713e-05
Arc	-0.276429	1.06177e-06	1.44923e-05
Fam47e	4.22712	1.06551e-06	1.45349e-05
Brd8	0.24303	1.08174e-06	1.47478e-05
Tle4	0.342387	1.08319e-06	1.4759e-05
Klf15	0.41784	1.09446e-06	1.49039e-05
Zbtb38	-0.276695	1.1032e-06	1.50141e-05
Gli1	0.814758	1.11057e-06	1.51056e-05
Med24	-0.23102	1.13135e-06	1.53794e-05
Vgf	-0.203325	1.13646e-06	1.54399e-05
Sptlc3	6.11388	1.13723e-06	1.54414e-05
Tesc	-0.370877	1.14783e-06	1.55764e-05
Kctd13	-0.286625	1.16435e-06	1.57914e-05
Spata2l	-0.310615	1.17907e-06	1.59818e-05
Rd3	3.81849	1.18436e-06	1.60443e-05
Rab37	-0.88213	1.19114e-06	1.61268e-05
Sorcs3	-0.266072	1.21928e-06	1.64983e-05
Dgkd	-0.230584	1.2229e-06	1.65377e-05
Ralgapa1	-0.197974	1.2374e-06	1.67241e-05
Galnt14	-0.413478	1.24418e-06	1.67965e-05
Ighg2c	-3.53239	1.24352e-06	1.67965e-05
Setd3	-0.227433	1.24782e-06	1.68359e-05
Cdkl4	-0.466192	1.25609e-06	1.69377e-05
Fam174b	-0.473699	1.25817e-06	1.6956e-05
Hs3st1	-0.580065	1.28469e-06	1.73035e-05
Rsph1	1.40719	1.29372e-06	1.74152e-05
Mgat5	-0.299016	1.34498e-06	1.80948e-05
Cntnap5c	-0.54799	1.3497e-06	1.81479e-05
Cckar	1.58487	1.3526e-06	1.81764e-05
Alcam	-0.183813	1.37705e-06	1.84944e-05
Usp31	-0.21518	1.38154e-06	1.8544e-05
Xpr1	0.195513	1.38753e-06	1.86139e-05
Rc3h2	-0.227914	1.39763e-06	1.87386e-05
Actn4	-0.227668	1.40427e-06	1.88016e-05
Ptch1	0.257424	1.4044e-06	1.88016e-05
Spag17	2.98014	1.40473e-06	1.88016e-05
Cox4i1	0.189691	1.41307e-06	1.89025e-05
Ptprk	-0.27822	1.41484e-06	1.89153e-05
Zhx3	0.226104	1.42099e-06	1.89867e-05
C030048H21Rik	0.872371	1.42338e-06	1.90079e-05
Wnk4	-0.739851	1.43531e-06	1.91562e-05
Fam168a	-0.173994	1.47393e-06	1.96604e-05
Pkig	-0.313545	1.48232e-06	1.97612e-05
Rassf8	0.357969	1.49555e-06	1.99262e-05
Fam126a	0.341238	1.49919e-06	1.99634e-05
Kif26b	0.497201	1.50158e-06	1.99726e-05
Pde1c	-0.319185	1.50132e-06	1.99726e-05
Cxxc4	0.32466	1.50307e-06	1.9981e-05
Apeh	0.404248	1.50661e-06	2.00167e-05
Ube2a	-0.370242	1.52909e-06	2.03039e-05
Abhd2	-0.2096	1.5591e-06	2.06907e-05
Agfg1	-0.255694	1.56482e-06	2.07548e-05
RP23-159J2.2	0.3454	1.58585e-06	2.10219e-05
Arl6ip1	0.180833	1.61777e-06	2.1433e-05
Armc1	-0.23961	1.63866e-06	2.16852e-05
Foxk2	-0.234846	1.63813e-06	2.16852e-05
Gm14204	0.409611	1.64766e-06	2.1792e-05
Cd24a	0.919627	1.65481e-06	2.18743e-05
Spata13	0.342437	1.669e-06	2.20494e-05
Trnp1	-0.235963	1.67357e-06	2.20974e-05
Rpl3	0.209005	1.68928e-06	2.22922e-05
Fam173a	0.333553	1.70546e-06	2.2493e-05
Maged2	0.280136	1.71547e-06	2.26124e-05
Dsp	1.66836	1.73936e-06	2.29145e-05
Pou3f2	0.546866	1.76879e-06	2.3289e-05
Kif3c	-0.186135	1.78016e-06	2.34257e-05
Diap1	-0.235378	1.80238e-06	2.37048e-05
Arhgap15	-0.939322	1.82156e-06	2.39435e-05
Ppp1r12b	-0.194176	1.82948e-06	2.40343e-05
Zfp81	-0.384469	1.84471e-06	2.42207e-05
Armc4	4.28901	1.84761e-06	2.42453e-05
Tbkbp1	0.233621	1.91017e-06	2.50521e-05
Lsm14b	-0.228131	1.93748e-06	2.53961e-05
Rnf187	-0.168315	2.00451e-06	2.62601e-05
Nsun6	-0.720032	2.01022e-06	2.63203e-05
Aldh1a2	-0.986536	2.02708e-06	2.65261e-05
Mab21l1	1.14991	2.03466e-06	2.66105e-05
Plxnb2	0.263871	2.04493e-06	2.67299e-05
Bahd1	-0.292731	2.0568e-06	2.68701e-05
Cirbp	0.270805	2.08254e-06	2.71913e-05
Cd6	-1.71995	2.08382e-06	2.71928e-05
Slc1a1	-0.21754	2.09579e-06	2.73339e-05
Ctsd	0.178162	2.14329e-06	2.79378e-05
Atp2b2	-0.154718	2.1679e-06	2.82429e-05
Amy1	0.344021	2.1836e-06	2.84317e-05
Qpct	0.535613	2.18561e-06	2.8442e-05
Nexn	-0.72841	2.21418e-06	2.87978e-05
Araf	0.201089	2.23082e-06	2.89982e-05
Limch1	-0.207557	2.2706e-06	2.9499e-05
Psat1	0.226778	2.28589e-06	2.96811e-05
Sdc3	-0.174952	2.30909e-06	2.99658e-05
Begain	0.216873	2.34084e-06	3.03611e-05
Pcp4	-0.276658	2.35532e-06	3.05319e-05
Pcsk6	0.407058	2.39207e-06	3.09913e-05
Lpgat1	-0.177397	2.41147e-06	3.12254e-05
Sept3	-0.142808	2.41531e-06	3.12578e-05
Dnahc2	0.574338	2.42061e-06	3.13091e-05
1110018G07Rik	-0.209744	2.4312e-06	3.14288e-05
Amotl2	0.387696	2.43557e-06	3.1468e-05
Sh3rf2	-0.748504	2.45436e-06	3.16933e-05
Nde1	0.435047	2.47102e-06	3.18909e-05
Farp1	-0.235348	2.47643e-06	3.19431e-05
Mc3r	1.27795	2.49712e-06	3.21923e-05
Nrg3	-0.312658	2.53105e-06	3.26118e-05
mmu-mir-3078	-0.176691	2.55798e-06	3.29407e-05
Pi4ka	-0.156376	2.58995e-06	3.33341e-05
Rps14	0.216796	2.61113e-06	3.35883e-05
Npc2	0.304965	2.61399e-06	3.36066e-05
Prkacb	-0.145824	2.65439e-06	3.41073e-05
Dnajc13	-0.252035	2.6628e-06	3.41967e-05
Arl8b	-0.205763	2.66547e-06	3.42123e-05
AI606473	1.13934	2.68782e-06	3.44802e-05
Lrch1	0.455099	2.69004e-06	3.44899e-05
Pou3f1	0.47923	2.69787e-06	3.45714e-05
Ranbp9	-0.234533	2.70027e-06	3.45832e-05
BC005537	-0.178097	2.71352e-06	3.47339e-05
Sik3	0.187663	2.71979e-06	3.47952e-05
Ergic1	-0.217203	2.72388e-06	3.48286e-05
Acsl5	-0.349912	2.72617e-06	3.48388e-05
Hnrnph1	0.200073	2.74939e-06	3.51164e-05
Ccnd1	-0.351446	2.79257e-06	3.56485e-05
Eef1a2	-0.13441	2.81665e-06	3.59364e-05
Zmat2	-0.206375	2.8591e-06	3.64582e-05
Flywch1	0.202048	2.86386e-06	3.64991e-05
Rab11fip2	-0.231114	2.89363e-06	3.68584e-05
Zfp131	-0.345103	2.93246e-06	3.73328e-05
Ankrd13b	-0.214343	2.96414e-06	3.77156e-05
Prkcq	0.474391	2.98176e-06	3.79193e-05
Vcam1	0.331884	2.98468e-06	3.79358e-05
Tmem9	0.294586	3.03444e-06	3.85474e-05
Dusp7	-0.299476	3.07318e-06	3.89974e-05
Nmt1	-0.213316	3.07275e-06	3.89974e-05
Arhgap44	-0.212836	3.08151e-06	3.90819e-05
Sfrp2	1.16095	3.13297e-06	3.9713e-05
Slc9a9	-0.519279	3.13885e-06	3.97661e-05
Kcnip1	0.397227	3.14787e-06	3.98589e-05
Bnip3l	-0.225653	3.15258e-06	3.98969e-05
Grin1	-0.174311	3.16659e-06	4.00473e-05
Kcnk4	-0.944645	3.16787e-06	4.00473e-05
Csrnp3	0.22694	3.25572e-06	4.11357e-05
Stxbp5	-0.201042	3.26323e-06	4.12084e-05
AC163282.1	0.731211	3.27733e-06	4.13642e-05
Glb1l2	1.93496	3.27918e-06	4.13652e-05
Trdn	-1.88401	3.33516e-06	4.20488e-05
Chodl	1.15499	3.36941e-06	4.24578e-05
Wnt7b	-0.310996	3.38652e-06	4.26505e-05
Rgs7	-0.326022	3.40831e-06	4.2902e-05
Pnma3	0.320138	3.46671e-06	4.36137e-05
Dgkg	0.321834	3.49205e-06	4.39089e-05
Asphd2	-0.276583	3.49723e-06	4.39504e-05
Rftn1	0.536627	3.49945e-06	4.39548e-05
Rfx5	0.370755	3.50461e-06	4.39961e-05
Rps9	0.224133	3.51301e-06	4.40779e-05
Inpp5f	0.195713	3.55172e-06	4.45398e-05
Grk5	-0.517284	3.59228e-06	4.50244e-05
Gm7701	6.9036	3.67454e-06	4.60308e-05
Phf1	0.268196	3.67897e-06	4.60618e-05
Nr2c2	-0.220491	3.68202e-06	4.60753e-05
Reep2	-0.219504	3.72632e-06	4.66048e-05
Dmrta2	1.17314	3.81108e-06	4.76395e-05
Oca2	2.504	3.82839e-06	4.78304e-05
1700026D08Rik	2.22363	3.86959e-06	4.83194e-05
Gm5607	0.352438	3.87793e-06	4.83978e-05
Klf16	-0.310691	3.88021e-06	4.84005e-05
Htr3a	-0.812667	3.94672e-06	4.9204e-05
B3galt2	-0.334627	3.96611e-06	4.94194e-05
Pnpla8	-0.22583	4.0248e-06	5.01241e-05
Tmx4	0.160683	4.03412e-06	5.02136e-05
Tfcp2l1	0.875616	4.10515e-06	5.10706e-05
Rab34	0.398033	4.11839e-06	5.12081e-05
Bst2	1.2998	4.12626e-06	5.12517e-05
Gnaq	-0.178332	4.12484e-06	5.12517e-05
Dpep1	4.02762	4.13007e-06	5.12718e-05
Msl1	-0.199386	4.13291e-06	5.128e-05
Nin	-0.220191	4.15982e-06	5.15867e-05
Tmod2	-0.169438	4.1693e-06	5.16769e-05
Ppfia2	-0.222155	4.24873e-06	5.26335e-05
Atp5o	0.22673	4.25746e-06	5.27138e-05
Stau2	-0.203357	4.27496e-06	5.29026e-05
Plekhg5	-0.226963	4.41061e-06	5.45525e-05
D1Ertd622e	-0.356619	4.62987e-06	5.72343e-05
Slc16a8	1.34459	4.64416e-06	5.73807e-05
RP24-413G2.4	-1.18129	4.67685e-06	5.77542e-05
Nyap2	-0.304479	4.72691e-06	5.83416e-05
Baiap2l1	1.51801	4.76976e-06	5.88396e-05
Ensa	-0.17861	4.78937e-06	5.90504e-05
Edil3	-0.222231	4.80225e-06	5.91782e-05
Dpp8	-0.188709	4.81512e-06	5.93056e-05
Tgfbrap1	-0.227519	4.83739e-06	5.95487e-05
Tnfrsf21	0.230314	4.84484e-06	5.9609e-05
Fam189b	-0.288917	4.85839e-06	5.97131e-05
Lhx1	5.93607	4.85752e-06	5.97131e-05
Plekhg3	0.357267	4.86503e-06	5.97635e-05
Lgals8	0.366214	4.89571e-06	6.01089e-05
Adcy5	-0.154265	4.90874e-06	6.02373e-05
Bmp2	-0.901766	4.96155e-06	6.08536e-05
Rtn3	-0.1383	4.96559e-06	6.08713e-05
Napa	-0.195438	5.0476e-06	6.18443e-05
Tecr	0.182342	5.13594e-06	6.28938e-05
Abca7	-0.338727	5.15872e-06	6.31398e-05
Mtfp1	-0.299056	5.17062e-06	6.32525e-05
Gstm7	0.534904	5.18246e-06	6.33643e-05
Rasa3	-0.223568	5.27861e-06	6.45062e-05
Trafd1	-0.226505	5.29317e-06	6.46506e-05
Fam53b	-0.315301	5.54601e-06	6.77035e-05
Lpin2	-0.205392	5.58792e-06	6.81796e-05
Skil	-0.212741	5.59253e-06	6.82003e-05
Drd3	1.48091	5.68528e-06	6.92954e-05
Arhgap24	0.554634	5.81149e-06	7.07804e-05
Cpm	0.540084	5.81314e-06	7.07804e-05
Impdh1	-0.262918	5.83889e-06	7.1057e-05
Omg	-0.215273	5.85916e-06	7.12667e-05
Cd82	0.410354	5.95657e-06	7.23974e-05
Sult4a1	-0.175354	5.95829e-06	7.23974e-05
Hsp90aa1	-0.173441	5.96195e-06	7.24044e-05
Ahsa2	0.383933	6.01749e-06	7.30411e-05
Capsl	1.65492	6.04038e-06	7.3281e-05
Pifo	2.56544	6.0823e-06	7.37514e-05
Fam211a	-0.665171	6.13039e-06	7.42962e-05
Gm973	0.634126	6.23688e-06	7.55477e-05
Ankrd50	-0.223256	6.33448e-06	7.66904e-05
Arpc4	-0.223345	6.35491e-06	7.68981e-05
Sox8	-0.255768	6.45636e-06	7.80854e-05
Usp22	-0.170443	6.47118e-06	7.82243e-05
Atp6v1e1	-0.192901	6.48991e-06	7.84102e-05
Limk1	0.224115	6.63238e-06	8.00904e-05
Hsbp1	-0.20674	6.64772e-06	8.02343e-05
Usp11	0.177673	6.6838e-06	8.06283e-05
Tmem68	-0.349761	6.69061e-06	8.0669e-05
Slc7a3	0.462565	6.70702e-06	8.08253e-05
Rgs20	-0.365975	6.72977e-06	8.10578e-05
Ddi2	-0.260191	6.74146e-06	8.11569e-05
Lamb3	1.12093	6.79417e-06	8.17495e-05
Armc3	1.82704	6.81531e-06	8.19619e-05
Gas5	0.212755	6.88422e-06	8.27482e-05
Lix1	-0.411195	6.93877e-06	8.33612e-05
Apcdd1	-0.350539	6.9443e-06	8.33849e-05
Itpkb	0.251765	6.97613e-06	8.37243e-05
Hist1h1c	0.455496	6.98032e-06	8.37317e-05
Pcdh11x	0.307925	7.04431e-06	8.4413e-05
Safb2	0.210795	7.04361e-06	8.4413e-05
Macrod2	-0.256027	7.05479e-06	8.44523e-05
Zfp275	0.284093	7.05257e-06	8.44523e-05
Stat5b	0.286948	7.10611e-06	8.50232e-05
Actn2	-0.353767	7.11367e-06	8.50704e-05
Dhcr24	-0.215359	7.15394e-06	8.55083e-05
Pik3r2	-0.203314	7.21737e-06	8.61787e-05
Tcf3	0.359843	7.21619e-06	8.61787e-05
Chd7	0.359521	7.27154e-06	8.67813e-05
Sst	-0.206439	7.36529e-06	8.78555e-05
Prkci	-0.269667	7.52932e-06	8.97665e-05
Nkain4	0.393374	7.59227e-06	9.0471e-05
Rplp1	0.197857	7.65274e-06	9.11453e-05
AC119809.1	-1.17005	7.76836e-06	9.24754e-05
Gjb2	-0.846451	7.78551e-06	9.26325e-05
Ptpn11	0.190472	7.79126e-06	9.2654e-05
Gm11639	-2.07451	7.80118e-06	9.27249e-05
Emid1	-0.704702	7.81712e-06	9.28674e-05
Pip5k1a	-0.252752	7.96758e-06	9.46069e-05
Atrn	-0.172028	8.11734e-06	9.63364e-05
Msi2	0.199786	8.13786e-06	9.65311e-05
Gng4	-0.208941	8.14244e-06	9.65366e-05
Hbb-b1	0.593654	8.15033e-06	9.65814e-05
9630033F20Rik	-0.341381	8.17967e-06	9.68802e-05
Sv2a	0.139561	8.21566e-06	9.72573e-05
Samd4	0.270418	8.25032e-06	9.76183e-05
Tmem91	0.341233	8.28628e-06	9.79945e-05
Gpr98	0.92649	8.32448e-06	9.83966e-05
Kpna1	-0.19403	8.36914e-06	9.88747e-05
Fam213a	0.227294	8.55533e-06	0.000101023
Aff3	-0.232079	8.58992e-06	0.000101381
Ptgr1	2.18653	8.71446e-06	0.000102799
Gpr162	-0.187015	8.71907e-06	0.000102802
Smpd1	-0.202427	8.77821e-06	0.000103447
Gpld1	0.20294	8.82859e-06	0.000103989
Klhdc7a	0.403689	8.83319e-06	0.000103991
Mamld1	-0.303837	9.02128e-06	0.000106152
Abcc5	-0.163988	9.09371e-06	0.00010695
Aqp11	-0.58844	9.18163e-06	0.00010793
Car14	0.502647	9.21029e-06	0.000108213
Coa5	-0.212095	9.21695e-06	0.000108237
Cers2	0.223314	9.26278e-06	0.000108721
[truncated: 21,462 more rows]

## Sheet: 3 Individual samples
Gene	Log Fold-change	p	Adjusted p
Ttr	7.93478	4.39468e-07	0.00614472
Avp	4.28089	5.11826e-07	0.00614472
Mfrp	5.22636	9.87472e-07	0.0079034
Trp73	3.00886	3.07722e-06	0.0164306
Otx2	5.14286	3.42148e-06	0.0164306
Cldn2	6.09561	6.55365e-06	0.026173
Slc4a5	6.88133	8.51644e-06	0.026173
Kcne2	5.61478	9.38058e-06	0.026173
Cilp	5.61224	9.81037e-06	0.026173
Coch	-1.65858	1.35742e-05	0.0325929
Folr1	6.52595	1.63003e-05	0.0355806
Eomes	6.65813	1.82855e-05	0.0365877
1500015O10Rik	5.48868	2.09099e-05	0.0386206
Lbp	4.68696	2.57565e-05	0.0441742
1110059M19Rik	8.06021	2.79014e-05	0.0446627
Thbs4	3.84767	3.27827e-05	0.0491966
Col8a2	4.7489	3.9231e-05	0.0554103
Fibcd1	2.14596	4.46502e-05	0.0595608
Tctex1d4	6.67697	4.81665e-05	0.0608698
Tmem212	7.05421	6.72989e-05	0.0807957
Dnajb13	6.15808	8.64325e-05	0.0988253
Cpne9	-2.03981	9.67309e-05	0.105573
Krt18	4.77402	0.000143833	0.146559
Gal	2.80477	0.000156492	0.146559
Aqp1	4.77671	0.000156839	0.146559
F5	4.56152	0.000163627	0.146559
Daw1	4.7823	0.000164804	0.146559
Calml4	5.81898	0.00019532	0.167493
Tmem72	4.08129	0.000244151	0.202149
Prlr	3.00575	0.000265312	0.212347
Dlk1	1.4178	0.000291381	0.225689
Spag16	3.64184	0.000316233	0.231668
Mab21l2	3.50259	0.000318397	0.231668
Plxnd1	-1.43456	0.000343695	0.239022
Lmx1a	6.35554	0.000348414	0.239022
Krt8	6.81481	0.000361891	0.241372
Calb2	1.32462	0.000375152	0.242055
Ucn3	4.1749	0.000383079	0.242055
Nptx2	-1.61732	0.000401436	0.247151
Chrnb3	3.24954	0.000451029	0.264336
1700024G13Rik	5.44009	0.000451367	0.264336
Kcnv1	-1.50586	0.000495029	0.276787
Iqca	4.15377	0.000495683	0.276787
Irs4	2.08623	0.000512638	0.279749
Otop2	-3.56653	0.000538733	0.285786
Mei1	-2.34965	0.000555358	0.285786
Kl	3.14578	0.000559407	0.285786
Col9a3	1.3281	0.000721531	0.355582
Vdr	2.9218	0.000725647	0.355582
Rgs22	2.91366	0.00075189	0.358182
Rxfp1	-1.40539	0.000796748	0.358182
Cngb1	2.86662	0.000809011	0.358182
Npr3	1.14244	0.000813034	0.358182
Col11a1	1.0443	0.000820272	0.358182
Pdzrn3	-1.37422	0.000820458	0.358182
Ccdc170	3.40651	0.000874022	0.374753
Gh	5.62828	0.000922998	0.388809
Tfap2d	-2.93473	0.000954619	0.395196
E230008N13Rik	5.58754	0.00102584	0.417481
Zcchc5	5.13884	0.00106982	0.428124
4833427G06Rik	5.69424	0.00120317	0.468866
Ssmem1	-4.59828	0.00121068	0.468866
Tcerg1l	1.19562	0.00125871	0.479492
Pomc	2.83168	0.00129425	0.479492
Tspan18	1.4542	0.00129803	0.479492
Fam216b	4.25329	0.00133431	0.482927
Ak7	2.88292	0.00134755	0.482927
Lhb	3.84051	0.00139892	0.488925
Stoml3	4.09082	0.00140502	0.488925
Dnahc6	3.08961	0.00145269	0.493628
Wdr96	3.30047	0.00145965	0.493628
Ccdc135	3.48529	0.0015977	0.53125
Dmrt3	5.92037	0.00161514	0.53125
Wdr63	4.84188	0.00164927	0.535143
Tnni3k	-3.19081	0.00169674	0.543205
Rassf3	-0.870417	0.0018212	0.556687
Col10a1	-2.88545	0.00184096	0.556687
Steap1	3.42784	0.00194589	0.556687
Sytl4	1.78853	0.00197022	0.556687
Cnga3	3.25049	0.00198293	0.556687
Sntn	5.80295	0.00199526	0.556687
Tmem184a	3.88597	0.00200598	0.556687
Klc3	1.7205	0.00201182	0.556687
Scube1	-1.60078	0.00203956	0.556687
Gm6578	-4.41256	0.0020567	0.556687
Spata18	4.52968	0.00207316	0.556687
1110017D15Rik	1.79278	0.00207793	0.556687
Kcnj13	4.36539	0.00208142	0.556687
Efcab3	-2.63909	0.00210387	0.556687
Mc4r	1.54165	0.00210927	0.556687
Pappa2	-2.25659	0.00211513	0.556687
9230117E06Rik	4.41439	0.00213299	0.556687
Wdr72	5.03539	0.00225848	0.583101
Cox8b	3.94269	0.00233505	0.594605
Kcnv2	4.40541	0.00235257	0.594605
Lrp2	2.72517	0.00246656	0.613407
Arpp19	-0.795552	0.00247805	0.613407
Erich2	2.14138	0.00252877	0.614546
Lmo3	-0.933006	0.00253384	0.614546
Prl	4.93814	0.00271888	0.647991
Rdh5	1.78734	0.00274322	0.647991
Lgals3	2.94115	0.0027527	0.647991
RP23-202I21.2	-3.16729	0.00287227	0.65626
Cdh3	3.81625	0.00288173	0.65626
D630024D03Rik	4.5442	0.00288795	0.65626
Ccdc146	2.94115	0.00289715	0.65626
Padi6	5.77745	0.00296852	0.666141
Ucp2	0.866507	0.00299976	0.666919
Oxt	4.50053	0.0030399	0.669643
Krt15	5.53482	0.00315826	0.689391
Igkc	4.42276	0.00320007	0.692223
2310007L24Rik	5.13536	0.00346251	0.736027
Cga	4.94216	0.00350116	0.736027
1700001C02Rik	4.20143	0.00355571	0.736027
Rbm47	2.28302	0.00359129	0.736027
2410004P03Rik	2.35361	0.00360752	0.736027
A730090H04Rik	4.75358	0.00362498	0.736027
Gm10714	5.45909	0.00364589	0.736027
Anxa8	4.37477	0.00364779	0.736027
Trpv4	2.31738	0.00375948	0.752241
Gm15843	4.39788	0.00384622	0.763236
Calcr	1.93888	0.00391118	0.769418
Glp1r	2.41956	0.00394146	0.769418
N4bp2	0.748216	0.00402689	0.779756
Chit1	2.96206	0.00414114	0.785255
Gm15410	4.21374	0.00415337	0.785255
Speer4a	4.21374	0.0041534	0.785255
Ccdc153	3.6497	0.0041975	0.787392
Stard5	1.41825	0.00426291	0.788588
Cartpt	1.61031	0.00429554	0.788588
Myo15	2.18883	0.0043024	0.788588
3010003L10Rik	3.01557	0.00439087	0.798706
Pla2g4c	2.23764	0.00450135	0.807074
Slc39a4	3.10891	0.00462012	0.807074
C130074G19Rik	-0.997542	0.00471132	0.807074
Qprt	-2.45636	0.00477721	0.807074
3110047P20Rik	-1.49587	0.00481973	0.807074
Cntn4	-0.799944	0.00482044	0.807074
Col4a4	2.23335	0.00483315	0.807074
Oca2	2.95966	0.00487118	0.807074
Wdr49	5.29458	0.0048764	0.807074
Gm14018	2.47932	0.00488464	0.807074
Cndp1	2.59408	0.00491798	0.807074
Slc22a6	-1.98867	0.00494951	0.807074
Gm7092	4.23819	0.00495204	0.807074
Wdr16	3.39967	0.00499292	0.807074
Ccl5	4.24277	0.0050313	0.807074
Enpp2	2.07348	0.00511056	0.807074
Sh2d1a	4.21115	0.00511688	0.807074
Dnali1	2.86428	0.00515615	0.807074
Msx1	2.41194	0.005163	0.807074
Wdr86	2.76006	0.00518662	0.807074
Dbh	-2.84774	0.00519844	0.807074
AI593442	-0.652287	0.00521568	0.807074
S1pr4	-2.3717	0.00524192	0.807074
Slc15a1	4.70634	0.00524358	0.807074
Gm13025	-3.44098	0.005283	0.807962
9230009I02Rik	-3.55861	0.00540632	0.817409
Clic6	2.20269	0.00543459	0.817409
Fam19a2	-1.02459	0.00544689	0.817409
Gyltl1b	2.44474	0.00557564	0.831533
Fcgbp	2.47896	0.00574809	0.847091
Dpep1	5.20458	0.00578571	0.847091
AW551984	1.22599	0.0057858	0.847091
Adam5	2.77408	0.00582923	0.848277
Hbb-b1	1.12859	0.00598796	0.856043
Ebf2	-2.16735	0.00600778	0.856043
Mylk	-0.839604	0.00605611	0.856043
Gm853	4.77922	0.0061334	0.856043
Stac	1.85307	0.00616875	0.856043
Serpinb1b	1.56034	0.00617339	0.856043
Krt12	-1.69766	0.0061735	0.856043
Gm4540	2.90962	0.00618164	0.856043
Impg1	3.5946	0.00620347	0.856043
Sebox	2.42597	0.00628432	0.862245
Acacb	0.905719	0.00638287	0.864119
Gckr	-3.12557	0.00642028	0.864119
Plin4	1.5003	0.0064215	0.864119
Gkn1	-4.28477	0.00645281	0.864119
Dynlrb2	2.62329	0.00647792	0.864119
Olfml2b	1.33196	0.00653146	0.866447
5330416C01Rik	-2.4434	0.0065714	0.866574
Rasgef1c	-1.44359	0.00664674	0.866574
Slc39a10	-0.914977	0.00669181	0.866574
Gm1110	5.10877	0.00670102	0.866574
Gm13582	4.41988	0.00673462	0.866574
Gm22572	4.01624	0.00678116	0.866574
Gm12734	4.01624	0.00678505	0.866574
Xirp2	-3.66962	0.00706174	0.89714
AC105947.1	-3.92079	0.00734862	0.91113
1700061I17Rik	-3.9208	0.0073562	0.91113
Dppa5a	4.00806	0.00736749	0.91113
Gm18294	4.00806	0.00736886	0.91113
Col5a2	-1.27467	0.00740322	0.91113
Zfp474	4.32563	0.00744029	0.91113
Ttc21a	2.37234	0.00746656	0.91113
Ttc29	4.64911	0.00747543	0.91113
A830036E02Rik	-1.58276	0.00753106	0.913274
Trdn	-2.00039	0.00759301	0.916159
Efhb	2.34363	0.00771792	0.924061
Gabre	1.94196	0.00773547	0.924061
Prok2	2.89209	0.00786094	0.930855
Dmrta2	1.25021	0.00786987	0.930855
St6gal2	-0.749138	0.00794313	0.934914
Trbc2	4.52529	0.00816968	0.939342
Otp	2.5207	0.00817354	0.939342
Gm12000	4.01675	0.00819917	0.939342
Cdh9	-1.06285	0.00828242	0.939342
Mbnl3	4.41027	0.00828723	0.939342
AC158943.1	4.41027	0.00828726	0.939342
Vpreb1	4.02058	0.0083232	0.939342
Gm7701	4.02058	0.00832508	0.939342
Bglap	4.73937	0.00836947	0.939342
Cdhr3	1.95446	0.00838164	0.939342
Catsperg2	2.94829	0.00841108	0.939342
Gm20696	4.03455	0.00855313	0.948647
RP23-43F3.4	-3.96122	0.00857702	0.948647
Gm13383	-4.36306	0.00861293	0.948647
Lhx5	2.68131	0.0087558	0.956051
Slc2a12	1.72657	0.00879711	0.956051
Col8a1	2.24086	0.00883088	0.956051
Egln3	-1.02387	0.00883942	0.956051
Nrn1	-1.33894	0.00888527	0.956701
Pcsk9	-1.46266	0.00892718	0.956922
Ncald	-1.02491	0.00902079	0.960933
Nlk	-0.742543	0.00904464	0.960933
Sulf1	1.34436	0.00918586	0.971638
Ccdc11	3.20775	0.00930432	0.977919
Dsg1c	2.52245	0.00932671	0.977919
Ctla4	-3.95775	0.00973434	0.999902
Cyp17a1	-3.95777	0.00973664	0.999902
Mfap4	-1.34073	0.00979708	0.999902
Slco1a5	4.13475	0.0098168	0.999902
Iqub	1.53001	0.00983296	0.999902
Cntn3	-0.648637	0.00984515	0.999902
Lrrc36	2.76675	0.00987131	0.999902
Ttll6	3.42727	0.00999896	0.999902
Tac2	1.43287	0.0100698	0.999902
Tmem181c-ps	-3.99504	0.0101353	0.999902
Mef2c	-1.26637	0.0102207	0.999902
Dnahc11	2.12695	0.010227	0.999902
Ifi27l2a	1.87233	0.0103416	0.999902
Grm2	-1.36743	0.010383	0.999902
Cd6	-2.24523	0.010656	0.999902
Myoz1	4.23405	0.0107163	0.999902
Grik4	0.826187	0.0108791	0.999902
Tsks	-1.76868	0.0110886	0.999902
Cacng1	-2.42314	0.0111272	0.999902
7420461P10Rik	-4.29862	0.0111615	0.999902
AC134578.1	-2.77964	0.0112534	0.999902
Col4a3	1.74094	0.0113042	0.999902
Cngb3	4.35579	0.0113944	0.999902
1500016L03Rik	4.35578	0.011401	0.999902
Ntn5	-2.11254	0.0114097	0.999902
Gdf15	4.34753	0.0114275	0.999902
Sytl3	4.34753	0.0114279	0.999902
Gm12695	4.34753	0.0114286	0.999902
Myl4	-2.01557	0.0114337	0.999902
Gm17384	4.77535	0.0114854	0.999902
Pon1	4.77535	0.011487	0.999902
Fhl2	-1.29256	0.0114982	0.999902
Stra6	1.91882	0.0116411	0.999902
Zbtb16	1.10884	0.0116416	0.999902
Tgm3	-1.93441	0.0116506	0.999902
Spon2	-3.90129	0.0117363	0.999902
Scn4a	4.07678	0.011742	0.999902
Gm16240	1.89821	0.0117611	0.999902
Nrp1	0.693731	0.011762	0.999902
Shisa4	-0.743455	0.0118112	0.999902
Igfn1	-2.53712	0.011852	0.999902
Glrp1	3.97587	0.0120268	0.999902
Itgb6	3.97584	0.0120353	0.999902
Ccdc68	3.97582	0.0120402	0.999902
Ccrl1	2.43137	0.012051	0.999902
Upk3a	-3.90807	0.0121132	0.999902
1700110K17Rik	-2.43216	0.0121864	0.999902
Camk2n1	-0.838147	0.0122021	0.999902
Spata21	-1.85289	0.0122234	0.999902
Dact2	-0.662614	0.0122564	0.999902
Frem3	1.73727	0.0122652	0.999902
Ubxn10	1.52474	0.0123273	0.999902
Zfp92	1.00318	0.0125321	0.999902
Wfikkn2	2.34019	0.0125748	0.999902
Myo3a	3.76649	0.0126576	0.999902
Gm15908	3.76648	0.0126651	0.999902
Meiob	3.76648	0.012667	0.999902
AC111120.1	3.76646	0.0126775	0.999902
A830035A12Rik	3.76644	0.0126893	0.999902
1700018C11Rik	3.76643	0.0127012	0.999902
Barhl2	-1.6004	0.0127527	0.999902
Scn7a	-1.90609	0.0128054	0.999902
Nxn	0.803664	0.01283	0.999902
Igf2as	1.9527	0.0129565	0.999902
Efhc1	1.59352	0.0131655	0.999902
Xpnpep2	-4.08229	0.0132494	0.999902
Gm12185	-4.05491	0.0132523	0.999902
A2m	1.89158	0.0134244	0.999902
Hpx	-1.94219	0.0135754	0.999902
Bcl6	0.691055	0.0136476	0.999902
Myb	1.64746	0.0136942	0.999902
Hcrt	4.36917	0.0138006	0.999902
Gc	4.36919	0.0138079	0.999902
Cdrt4	3.77583	0.013895	0.999902
Tsnaxip1	2.58602	0.0139025	0.999902
Gm4953	3.77587	0.0139092	0.999902
Ucn2	3.77587	0.0139121	0.999902
1700026D08Rik	2.22526	0.013996	0.999902
Cacng3	-0.790922	0.0140015	0.999902
Gm10222	-2.731	0.0145726	0.999902
Sgcg	2.88134	0.0145871	0.999902
Prdm8	-1.32352	0.0146437	0.999902
Dlx4	4.20351	0.0146733	0.999902
4930451C15Rik	2.34346	0.0147413	0.999902
Oit1	4.03144	0.0147724	0.999902
Spef2	1.58502	0.0148768	0.999902
Gbx2	2.219	0.0149451	0.999902
Gm4810	-2.42243	0.014972	0.999902
Sstr2	-1.09385	0.0149886	0.999902
Clec18a	-2.04531	0.0149946	0.999902
AL806526.1	-3.82024	0.0150164	0.999902
B230364G03Rik	4.0867	0.015124	0.999902
Stx1a	-1.30986	0.015184	0.999902
Gm20621	-2.14383	0.0152034	0.999902
Slc30a3	-1.92317	0.0153968	0.999902
Fbln1	1.04966	0.0154523	0.999902
Gm24195	3.76103	0.0154701	0.999902
Gm9821	-1.07871	0.0155004	0.999902
C4bp	3.76459	0.0155979	0.999902
Lamc2	-1.38167	0.0156875	0.999902
Zbtb20	0.808012	0.0157159	0.999902
Gm4853	-3.83217	0.0157961	0.999902
Gm12853	2.79671	0.0158413	0.999902
Baiap3	1.04383	0.0158856	0.999902
Spata17	2.08171	0.0159154	0.999902
Gm9924	-2.49693	0.0160306	0.999902
Sdk1	0.748611	0.0161676	0.999902
Pter	-1.67905	0.0161716	0.999902
Drd3	1.9233	0.0162993	0.999902
Apol7a	-4.04332	0.0163122	0.999902
Olfm1	-0.997813	0.0163336	0.999902
Cdhr4	2.46938	0.0164027	0.999902
D330045A20Rik	1.99254	0.0164044	0.999902
Gm8206	2.64171	0.0164476	0.999902
Gm14015	-2.81239	0.0165004	0.999902
Dnahc12	2.37994	0.0166907	0.999902
Defb11	4.50085	0.0167629	0.999902
A130030D18Rik	3.80308	0.0167642	0.999902
Gm5919	4.50085	0.0167665	0.999902
Wfdc2	3.27616	0.0168317	0.999902
Arx	0.632585	0.0170299	0.999902
1700026L06Rik	3.81636	0.0171122	0.999902
Hif3a	0.87565	0.0171897	0.999902
Kcnq3	-0.609033	0.0172795	0.999902
Ighg2c	-2.29002	0.0173624	0.999902
Cobl	-0.647855	0.0174495	0.999902
Zyx	-0.588549	0.0174791	0.999902
Ooep	1.93196	0.0176142	0.999902
Gm11639	-2.43228	0.0176217	0.999902
Notch2	0.707199	0.0176595	0.999902
Synpr	-0.637385	0.0176837	0.999902
Gpr149	1.47727	0.0180338	0.999902
Cabp7	0.702216	0.0181437	0.999902
Gm9873	-2.71383	0.0182112	0.999902
Gm1661	2.51557	0.0182419	0.999902
Gm25136	-3.75432	0.0185745	0.999902
Gm5912	-2.10932	0.0188975	0.999902
Rrh	2.77787	0.0189179	0.999902
Ccdc33	2.02626	0.0190237	0.999902
Pdcd1	-3.73622	0.0190676	0.999902
Pom121l2	-3.73622	0.0190676	0.999902
Rspo2	-1.81422	0.0192115	0.999902
Atrnl1	-0.692917	0.0192393	0.999902
Bmp3	-1.82805	0.0192882	0.999902
Apob	-3.71821	0.0195679	0.999902
Gm22063	-3.71821	0.0195679	0.999902
Gm24589	-3.71821	0.0195679	0.999902
Cidea	1.17962	0.0197893	0.999902
Thsd7b	0.868787	0.0198252	0.999902
Idh2	0.575443	0.0198627	0.999902
Gm15346	3.73671	0.0199778	0.999902
Gm15807	3.73664	0.0200071	0.999902
Ddit4l	-0.900293	0.0200103	0.999902
Gm9285	3.7366	0.0200222	0.999902
Sun3	3.73656	0.0200374	0.999902
Gm8582	-3.7003	0.0200751	0.999902
Smpx	-3.7003	0.0200751	0.999902
Dsp	1.62732	0.0202207	0.999902
Smoc2	-1.75686	0.020296	0.999902
RP23-81C12.3	-0.882068	0.0203457	0.999902
Gm14275	4.34124	0.0204016	0.999902
Sult1c2	4.34123	0.0204133	0.999902
AC108401.1	2.25351	0.0204431	0.999902
C1ql3	-1.80728	0.0205487	0.999902
Gm14317	-2.13692	0.0205611	0.999902
Gm10735	-3.68249	0.0205894	0.999902
Zfp365	-0.907032	0.0207393	0.999902
Hkdc1	-2.20593	0.0207792	0.999902
Rpe65	-1.25107	0.0208281	0.999902
4930432L08Rik	3.78098	0.0208435	0.999902
Hnf4g	3.78099	0.02085	0.999902
Gm13209	-3.67342	0.0209227	0.999902
RP23-74O12.3	-3.67342	0.0209227	0.999902
Gm9958	1.48765	0.0210199	0.999902
AC122919.1	1.9169	0.0210474	0.999902
Camk4	-0.68696	0.0211471	0.999902
Nek5	2.61535	0.0211832	0.999902
Stk32c	-0.73951	0.0213509	0.999902
Cxcl1	3.82353	0.0213894	0.999902
Gm16731	3.81544	0.0214277	0.999902
Gm22192	3.81549	0.0214466	0.999902
A930015D03Rik	-3.65568	0.0214497	0.999902
Gm15420	-3.65568	0.0214497	0.999902
Gm15460	-3.65568	0.0214497	0.999902
Gm16585	-3.65568	0.0214497	0.999902
Gm22881	-3.65568	0.0214497	0.999902
Acap1	2.39751	0.0214735	0.999902
Csrp2	1.06136	0.0214785	0.999902
Smlr1	3.79268	0.0214861	0.999902
Gm13829	3.79268	0.0214871	0.999902
CT025653.1	-3.63804	0.0219836	0.999902
AC122013.1	0.640679	0.0220751	0.999902
Agbl2	1.39307	0.022359	0.999902
1700009P17Rik	1.73349	0.0226991	0.999902
Tmem61	-3.61135	0.0228796	0.999902
Vpreb3	-3.61135	0.0228796	0.999902
Gabrq	1.20381	0.023042	0.999902
Cpne4	-0.6387	0.0231439	0.999902
Robo2	-0.570161	0.0231619	0.999902
Gm16338	-3.5939	0.0234327	0.999902
Gm25706	-3.5939	0.0234327	0.999902
RP24-114L16.1	-3.5939	0.0234327	0.999902
Trim10	-3.5939	0.0234327	0.999902
4930429B21Rik	-1.00485	0.023518	0.999902
Allc	-2.33609	0.0236544	0.999902
AC115727.1	-1.36332	0.0236929	0.999902
Tspan1	-2.32647	0.0237565	0.999902
Twist2	-1.87044	0.0238754	0.999902
Dcdc2c	-2.21811	0.0241483	0.999902
Chgb	-0.78412	0.0241664	0.999902
Gpr101	1.3944	0.0242084	0.999902
Gm24762	-3.56732	0.0243641	0.999902
Ccdc162	1.81752	0.024381	0.999902
Tex40	-1.42354	0.0246108	0.999902
Ucn	-3.15188	0.0246118	0.999902
Wls	-0.616532	0.0247268	0.999902
Fam167a	1.25323	0.0248883	0.999902
Chrne	-3.55007	0.0249361	0.999902
Gif	-3.55007	0.0249361	0.999902
Rpsa-ps9	-3.55007	0.0249361	0.999902
Vmo1	-3.55007	0.0249361	0.999902
5930412G12Rik	-1.55222	0.0249568	0.999902
Fam180a	-1.5074	0.0249977	0.999902
Cdc34-ps	2.4789	0.0253707	0.999902
Slc43a3	1.77296	0.02547	0.999902
4933403O08Rik	1.79624	0.0257749	0.999902
Gm15958	2.22386	0.0258253	0.999902
Atp6v0a4	-2.58275	0.0259812	0.999902
Unc5cl	2.17802	0.0259988	0.999902
Sfrp2	1.20174	0.0260835	0.999902
BC053393	3.76341	0.026261	0.999902
5430419D17Rik	3.76341	0.0262668	0.999902
D230002A01Rik	3.71625	0.0264072	0.999902
Nmbr	1.2801	0.0264173	0.999902
Lingo1	-1.0314	0.0264775	0.999902
Gm11932	-3.5066	0.0264928	0.999902
Gm2895	2.27385	0.0264951	0.999902
Gm10123	3.74686	0.0265265	0.999902
Tulp1	3.72712	0.0266953	0.999902
Gm21817	3.7271	0.026704	0.999902
AC127314.1	3.7271	0.0267051	0.999902
1700012B09Rik	2.58865	0.0267137	0.999902
1700016G14Rik	2.46336	0.0268415	0.999902
Cldn1	1.40541	0.0270456	0.999902
Sgms2	1.02047	0.0271216	0.999902
Epn3	1.97817	0.0271387	0.999902
Pax2	-2.33818	0.0271645	0.999902
Klhl1	1.27478	0.0272366	0.999902
Ctbp2	0.58482	0.0273075	0.999902
Gm26203	-2.54798	0.027401	0.999902
Gm6180	-2.27305	0.0274382	0.999902
AC166827.1	-2.54578	0.0275463	0.999902
Klhdc8a	-0.768103	0.027581	0.999902
Htr3a	-1.12285	0.0277252	0.999902
Cct8l1	-1.54785	0.0277288	0.999902
Fzd4	0.739463	0.0277701	0.999902
Bub1b	1.12493	0.0282764	0.999902
Gcnt2	-0.694781	0.0282778	0.999902
1600029O15Rik	-1.47434	0.0282795	0.999902
Gpr98	1.08348	0.0283292	0.999902
Efs	0.613443	0.0284559	0.999902
1600029I14Rik	2.92403	0.0285261	0.999902
S100a5	4.20662	0.0286567	0.999902
Ghrhr	4.20664	0.0286697	0.999902
Col17a1	1.69415	0.0286964	0.999902
Sox1	0.780107	0.0287508	0.999902
Boc	-0.822678	0.0287899	0.999902
Mir5105	-1.08873	0.0288057	0.999902
Vmn2r85	-1.44088	0.0288478	0.999902
Fam131b	-0.537848	0.0288619	0.999902
Nrk	2.47065	0.0289601	0.999902
Rasgef1b	-0.584311	0.0290321	0.999902
Drd4	-2.12713	0.0290471	0.999902
Wnk4	-0.748938	0.0290795	0.999902
Pgr15l	1.89721	0.0291022	0.999902
AC110232.1	1.75018	0.0292367	0.999902
Rgs13	-2.26995	0.0292753	0.999902
Akd1	2.0773	0.0293758	0.999902
Cpb1	2.46326	0.0294133	0.999902
Il16	1.20041	0.0295547	0.999902
Acsm5	2.76482	0.0296199	0.999902
Gsg1l	-0.573327	0.0298921	0.999902
Cyp26b1	-1.57844	0.0302924	0.999902
Lrrc71	2.07179	0.0303838	0.999902
Igfbpl1	1.40761	0.030428	0.999902
M5C1000I18Rik	-1.3831	0.0306103	0.999902
Asb4	1.211	0.0306165	0.999902
Gpx8	1.08143	0.0306521	0.999902
2700073G19Rik	-1.60194	0.0306853	0.999902
Pdgfd	1.04406	0.030773	0.999902
Lipg	-1.63135	0.030787	0.999902
Six6	3.55415	0.0311505	0.999902
Gm15564	-1.39894	0.0313602	0.999902
Zar1	1.65694	0.0313673	0.999902
Ptprc	-1.00779	0.031577	0.999902
Syngr4	-2.18926	0.0316088	0.999902
Gm25997	-2.63637	0.0316299	0.999902
Grasp	-0.845977	0.0317258	0.999902
C030005K15Rik	2.44966	0.0317953	0.999902
Glb1l2	1.57969	0.0319264	0.999902
Armc4	3.02586	0.0319655	0.999902
Pcsk1	-0.81631	0.0320694	0.999902
Ppl	-1.27143	0.0322605	0.999902
Prg2	3.52763	0.0322686	0.999902
Vsx1	3.52763	0.0322686	0.999902
Rasl11b	-0.792436	0.0323136	0.999902
Plk5	-1.09971	0.0323564	0.999902
Gm6517	3.52415	0.0324206	0.999902
Exph5	-0.965263	0.0325692	0.999902
C330005M16Rik	-1.22121	0.0329832	0.999902
Styxl1	2.79844	0.0329902	0.999902
Ccdc78	1.4077	0.0330524	0.999902
Plb1	-1.43801	0.0330664	0.999902
Kcnh8	1.3935	0.0330837	0.999902
Olfr570	3.95558	0.0330932	0.999902
Gm16130	3.95558	0.0330962	0.999902
Tekt3	3.95557	0.0330981	0.999902
Ces2e	3.95556	0.0331162	0.999902
Tns4	2.06294	0.0332447	0.999902
Dusp14	-0.873824	0.0333881	0.999902
Gm15191	3.50126	0.0334073	0.999902
Gm15921	3.50126	0.0334073	0.999902
Gm6153	3.50126	0.0334073	0.999902
RP23-94E5.1	3.50126	0.0334073	0.999902
Spatc1l	3.50126	0.0334073	0.999902
Tpsg1	3.50126	0.0334073	0.999902
Kirrel	0.610105	0.0334172	0.999902
Rtn4r	-1.20013	0.0335186	0.999902
AC126606.1	3.49781	0.0335621	0.999902
Gm14062	3.49781	0.0335621	0.999902
Gm20403	3.49781	0.0335621	0.999902
Gm9034	3.49781	0.0335621	0.999902
Hist4h4	3.49781	0.0335621	0.999902
Gm10433	-1.86203	0.0336564	0.999902
E130218I03Rik	3.49435	0.0337173	0.999902
Saa1	3.49435	0.0337173	0.999902
Satl1	3.49435	0.0337173	0.999902
Col19a1	-0.73581	0.0339009	0.999902
4932438H23Rik	1.37917	0.0340281	0.999902
Id2	-0.523623	0.0341586	0.999902
Cckbr	-1.15137	0.034229	0.999902
Slc16a7	-0.664133	0.0343003	0.999902
Fgfr1	0.544089	0.0344449	0.999902
Gm4577	3.47506	0.034566	0.999902
4930519F16Rik	2.51181	0.0345723	0.999902
2610028H24Rik	3.47162	0.0347236	0.999902
Gm20614	3.47162	0.0347236	0.999902
Gm6451	3.47162	0.0347236	0.999902
Gm7799	3.47162	0.0347236	0.999902
Ppm1n	3.47162	0.0347236	0.999902
Gm15904	1.56992	0.0347973	0.999902
1700080N15Rik	3.46818	0.0348816	0.999902
Gm12428	3.46818	0.0348816	0.999902
Gm25464	3.46818	0.0348816	0.999902
Hsh2d	3.46818	0.0348816	0.999902
Rnu3a	3.46818	0.0348816	0.999902
Slc5a9	3.46818	0.0348816	0.999902
Tubb4b-ps1	3.46818	0.0348816	0.999902
Lrrc9	0.927741	0.0349504	0.999902
Slc6a19	1.87935	0.0350192	0.999902
Gm10481	3.46474	0.03504	0.999902
Trim30e-ps1	3.46474	0.03504	0.999902
Gpx2	2.43352	0.0352692	0.999902
Samd3	-1.56413	0.0353283	0.999902
Gm20661	3.06622	0.0356462	0.999902
Gm23935	-1.32771	0.0356719	0.999902
Arhgap32	-0.677487	0.0356992	0.999902
Slc16a8	1.46626	0.0357071	0.999902
Cxxc5	-0.558729	0.0357282	0.999902
B930086A06Rik	3.44902	0.0357445	0.999902
Gtsf1l	3.44902	0.0357445	0.999902
Igll1	3.44902	0.0357445	0.999902
Klk11	3.44902	0.0357445	0.999902
Slc28a3	3.05869	0.0358746	0.999902
Best2	3.4456	0.0359048	0.999902
D730045A05Rik	3.4456	0.0359048	0.999902
Gm14170	3.4456	0.0359048	0.999902
Gm24081	3.4456	0.0359048	0.999902
Gm5389	3.4456	0.0359048	0.999902
Hnf1a	3.4456	0.0359048	0.999902
Serpina3c	3.4456	0.0359048	0.999902
Gm7293	-2.22348	0.0360379	0.999902
Art1	3.44218	0.0360655	0.999902
Gata3	3.44218	0.0360655	0.999902
Slc6a14	3.44218	0.0360655	0.999902
Stpg2	3.44218	0.0360655	0.999902
Dtl	-1.6735	0.0361386	0.999902
Gm17137	3.43876	0.0362266	0.999902
Gm20682	3.43876	0.0362266	0.999902
Col26a1	-0.844977	0.0362321	0.999902
Edar	2.06176	0.0362333	0.999902
Serpina3g	1.8015	0.0362682	0.999902
Gm17067	3.43534	0.0363881	0.999902
Mgarp	3.43534	0.0363881	0.999902
1700028P14Rik	2.09094	0.0364234	0.999902
BC002163	-2.50549	0.0365645	0.999902
Psors1c2	-2.23615	0.036644	0.999902
Got1l1	2.21328	0.0367089	0.999902
Sigirr	1.10598	0.0368605	0.999902
Krt2	1.41188	0.0368983	0.999902
Tshb	1.66408	0.0369444	0.999902
Fam19a1	-1.17839	0.0370088	0.999902
Naaladl1	-1.40294	0.037079	0.999902
Il34	-0.601779	0.0371927	0.999902
Sptlc3	3.05648	0.037211	0.999902
Ltc4s	1.20956	0.0375298	0.999902
Mycbpap	1.34925	0.0376292	0.999902
Mogat1	2.14155	0.0376685	0.999902
Ace	1.14979	0.0376873	0.999902
Car9	1.77346	0.0377298	0.999902
Gsx1	1.55436	0.037732	0.999902
Nptxr	-1.35407	0.0379384	0.999902
Isl1	1.74325	0.0383036	0.999902
Sorbs2	-0.823369	0.0384784	0.999902
Adcy7	0.691268	0.0385824	0.999902
n-R5s8	-1.93187	0.0386506	0.999902
Steap4	1.50686	0.038665	0.999902
Col6a5	1.32486	0.0386875	0.999902
Wt1	3.94922	0.0386895	0.999902
1700112E06Rik	1.65947	0.038875	0.999902
Gm7541	2.47999	0.0389331	0.999902
Hace1	-0.586659	0.039001	0.999902
Car10	-0.895305	0.0390397	0.999902
Fkbp5	0.518115	0.0390861	0.999902
Tgfbi	0.995134	0.0391597	0.999902
Ppp1r42	1.41509	0.0393211	0.999902
Papln	1.00827	0.0394589	0.999902
Gm8773	2.4914	0.0394636	0.999902
Gm23634	-3.3545	0.0395457	0.999902
Gm5436	-3.3545	0.0395457	0.999902
Chi3l7	2.50146	0.0396811	0.999902
AC126942.1	1.82128	0.0397048	0.999902
Trpc4	0.65494	0.0399791	0.999902
Rftn1	0.710571	0.0399914	0.999902
Tnfaip8l1	-1.02186	0.0401395	0.999902
Tead1	0.530337	0.0402842	0.999902
Avpr1a	1.39217	0.0404448	0.999902
Gm11799	-3.33493	0.0404522	0.999902
Klk12	-3.33493	0.0404522	0.999902
Myh1	-3.33493	0.0404522	0.999902
Gucy1a3	-0.510203	0.0406819	0.999902
B430212C06Rik	1.3093	0.0408365	0.999902
Zic4	1.1007	0.0409936	0.999902
Galr1	1.17331	0.0410234	0.999902
Syt6	1.06576	0.0410399	0.999902
4930404N11Rik	1.6352	0.0411	0.999902
Hsf3	2.63622	0.041361	0.999902
Areg	-3.31549	0.0413667	0.999902
Gm12081	-3.31549	0.0413667	0.999902
Gm13005	-3.31549	0.0413667	0.999902
Gm15568	-3.31549	0.0413667	0.999902
Tm4sf19	-3.31549	0.0413667	0.999902
Fam166b	1.89981	0.0414011	0.999902
Defb23	2.65369	0.0414096	0.999902
Frzb	-0.928919	0.0414238	0.999902
Sh3gl2	-0.685104	0.0415899	0.999902
Tc2n	2.72605	0.0419211	0.999902
Slc7a8	-0.736512	0.0419725	0.999902
Zbtb18	-0.851921	0.0420725	0.999902
Ebf4	0.594329	0.0422044	0.999902
Gm11525	1.51504	0.0422185	0.999902
Mylpf	-1.5374	0.0422274	0.999902
AC156934.1	-3.29619	0.042289	0.999902
Gm12422	-3.29619	0.042289	0.999902
Gm13872	-3.29619	0.042289	0.999902
Trim30c	-3.29619	0.042289	0.999902
Gm20493	2.00379	0.0423856	0.999902
RP23-111M12.1	-2.34381	0.0425454	0.999902
Emx1	-1.56994	0.0425819	0.999902
Gm15688	-1.21575	0.0426624	0.999902
Ybx2	-1.00262	0.0427824	0.999902
Nuak1	-0.553947	0.0427943	0.999902
Alox15	-2.34227	0.0428501	0.999902
AC139207.1	-3.28494	0.0429478	0.999902
Gm13252	-3.28494	0.0429478	0.999902
Gm15938	-3.28494	0.0429478	0.999902
Gm22993	-3.28494	0.0429478	0.999902
Gm25364	-3.28494	0.0429478	0.999902
Pfn3	-3.28494	0.0429478	0.999902
Pou4f1	-3.28494	0.0429478	0.999902
Vmn2r-ps54	-3.28494	0.0429478	0.999902
Ppm1l	-0.551504	0.0429529	0.999902
Gm12498	1.49636	0.0429678	0.999902
Ust	0.52641	0.04315	0.999902
Gm4202	-2.35473	0.0433236	0.999902
Pcsk2	-0.70118	0.0433965	0.999902
Atp6ap1l	-1.11541	0.043471	0.999902
Muc2	1.77221	0.0434763	0.999902
Stard13	0.631576	0.0435425	0.999902
Wisp2	2.8216	0.0438121	0.999902
Ezr	0.689592	0.0438576	0.999902
Amotl1	0.531745	0.0438581	0.999902
Gm12356	-3.26578	0.0438855	0.999902
Gm14445	-3.26578	0.0438855	0.999902
Gm15942	-3.26578	0.0438855	0.999902
Gm16041	-3.26578	0.0438855	0.999902
Gm22663	-3.26578	0.0438855	0.999902
Gm23100	-3.26578	0.0438855	0.999902
Gm8302	-3.26578	0.0438855	0.999902
Rpl10a-ps2	-3.26578	0.0438855	0.999902
Tex29	-3.26578	0.0438855	0.999902
Kcng2	0.996862	0.0439274	0.999902
Ppp1r36	1.70014	0.0439817	0.999902
Lyg2	3.71503	0.0440835	0.999902
Sema3b	1.45919	0.0443802	0.999902
Magel2	0.825942	0.0444359	0.999902
Dysf	-0.843493	0.0444431	0.999902
Cxcr4	1.73003	0.0445504	0.999902
Gprin3	0.959523	0.0445814	0.999902
Slc45a2	2.42111	0.0445932	0.999902
1700106J16Rik	-3.24676	0.0448304	0.999902
Fam209	-3.24676	0.0448304	0.999902
Gm11755	-3.24676	0.0448304	0.999902
Gm14123	-3.24676	0.0448304	0.999902
Gm15569	-3.24676	0.0448304	0.999902
Gm15877	-3.24676	0.0448304	0.999902
Gm25193	-3.24676	0.0448304	0.999902
Opn1sw	-3.24676	0.0448304	0.999902
Bdnf	-1.32654	0.0450468	0.999902
Wdr93	1.63132	0.0450888	0.999902
1700039E15Rik	-2.73519	0.0451166	0.999902
Sntb1	0.914035	0.0451433	0.999902
Gm10101	-1.77232	0.0453581	0.999902
Fhad1	1.32927	0.0455192	0.999902
Peg10	0.722483	0.0456811	0.999902
Sgtb	-0.478225	0.0457622	0.999902
Cab39l	0.652517	0.0457634	0.999902
Schip1	-0.687271	0.0457936	0.999902
Pde11a	0.874894	0.0458694	0.999902
Tfcp2l1	1.61958	0.0458883	0.999902
AL671873.1	1.27318	0.0461579	0.999902
Ppp1r32	1.64525	0.046413	0.999902
Gm10231	-3.21662	0.0464711	0.999902
Gm22581	-3.21662	0.0464711	0.999902
Gm22873	-3.21662	0.0464711	0.999902
Gm24550	-3.21662	0.0464711	0.999902
Gm24735	-3.21662	0.0464711	0.999902
Gm25908	-3.21662	0.0464711	0.999902
Gm5415	-3.21662	0.0464711	0.999902
Gm9104	-3.21662	0.0464711	0.999902
Kcnj1	-3.21662	0.0464711	0.999902
Nron	-3.21662	0.0464711	0.999902
Olfr31	-3.21662	0.0464711	0.999902
RP23-428C21.3	-3.21662	0.0464711	0.999902
RP24-218M19.2	-3.21662	0.0464711	0.999902
Gm6498	2.28237	0.0465741	0.999902
Zcchc12	0.590844	0.0465917	0.999902
E130208F15Rik	-2.15271	0.046729	0.999902
Mpl	-2.47198	0.0470585	0.999902
Klf10	-0.695057	0.04706	0.999902
Gm15367	2.2917	0.0470712	0.999902
Fmo4	2.2917	0.0470741	0.999902
Bcl3	1.63975	0.0471361	0.999902
Gm14029	-2.27034	0.0472363	0.999902
A030003K02Rik	1.62284	0.0473461	0.999902
Rd3	2.42488	0.0473693	0.999902
1110008E08Rik	-3.19789	0.0474373	0.999902
2310042E22Rik	-3.19789	0.0474373	0.999902
Gltpd2	-3.19789	0.0474373	0.999902
Gm10768	-3.19789	0.0474373	0.999902
Gm10819	-3.19789	0.0474373	0.999902
Gm11532	-3.19789	0.0474373	0.999902
Gm11608	-3.19789	0.0474373	0.999902
Gm11634	-3.19789	0.0474373	0.999902
Gm12141	-3.19789	0.0474373	0.999902
Gm15263	-3.19789	0.0474373	0.999902
Gm24685	-3.19789	0.0474373	0.999902
mt-Nd3	-3.19789	0.0474373	0.999902
Olfr1510	-3.19789	0.0474373	0.999902
Slc2a4	1.20458	0.0475329	0.999902
Nrgn	-0.795928	0.0476418	0.999902
Edaradd	-1.73952	0.047772	0.999902
Gm5607	0.722883	0.047789	0.999902
Chrna6	2.37508	0.0479039	0.999902
Epha7	-0.83059	0.0480126	0.999902
Gm15672	-1.02524	0.0480172	0.999902
Spint1	0.904589	0.0480236	0.999902
St8sia2	0.925428	0.0481661	0.999902
Arhgdib	-0.706603	0.048194	0.999902
Gpr165	0.974508	0.0482138	0.999902
Gm16503	1.04615	0.0483233	0.999902
Gpr179	1.42182	0.0484198	0.999902
Lfng	0.741255	0.048512	0.999902
1600029D21Rik	1.7133	0.0485435	0.999902
Ppp1r3b	1.19039	0.0485768	0.999902
St3gal5	-0.50737	0.0486912	0.999902
Aspg	-0.911065	0.0488022	0.999902
Epha3	-0.790892	0.0488543	0.999902
Lrrc57	-0.560085	0.0488966	0.999902
Gm12371	-0.977144	0.0491213	0.999902
AC122397.1	-2.34674	0.0491348	0.999902
Sostdc1	1.66349	0.0492893	0.999902
Gm15617	-2.41131	0.0493111	0.999902
Stk32b	0.943939	0.0494573	0.999902
4933430M04Rik	2.48835	0.0494812	0.999902
Gm20605	1.0341	0.049644	0.999902
Igsf10	0.924408	0.0496453	0.999902
Sim1	2.02492	0.0496884	0.999902
AL672278.1	-3.1496	0.0501063	0.999902
AL844576.1	-3.1496	0.0501063	0.999902
Amd-ps4	-3.1496	0.0501063	0.999902
Gal3st4	-3.1496	0.0501063	0.999902
Gm15228	-3.1496	0.0501063	0.999902
Gm16233	-3.1496	0.0501063	0.999902
Gm20900	-3.1496	0.0501063	0.999902
Gm22148	-3.1496	0.0501063	0.999902
Gm5900	-3.1496	0.0501063	0.999902
Gm6104	-3.1496	0.0501063	0.999902
Htr3b	-3.1496	0.0501063	0.999902
Lrrc30	-3.1496	0.0501063	0.999902
Lrrc69	-3.1496	0.0501063	0.999902
Oaz2-ps	-3.1496	0.0501063	0.999902
Amigo2	0.801655	0.0503269	0.999902
Celsr1	1.03829	0.0507213	0.999902
Kcng1	-1.00941	0.0511352	0.999902
Camkk2	-0.635064	0.0512114	0.999902
Abca4	1.25334	0.0512165	0.999902
Bdh2	1.22731	0.0512505	0.999902
Sept5	-0.705372	0.0513198	0.999902
Nrsn2	0.510451	0.0513827	0.999902
Il25	1.73098	0.0514622	0.999902
Cables1	0.538843	0.0515827	0.999902
Gm20389	-1.98707	0.0518672	0.999902
Gm4922	2.32456	0.0518841	0.999902
Serpina3n	0.719305	0.0519085	0.999902
Armc3	1.68992	0.0519701	0.999902
Gm11413	-1.70026	0.0519738	0.999902
Gm14454	-2.38826	0.051994	0.999902
AC153830.1	2.3295	0.0520047	0.999902
Mt2	0.567986	0.0520738	0.999902
Rap1gap2	-0.638733	0.052254	0.999902
Mcidas	-1.52535	0.0522567	0.999902
Grem2	-0.506578	0.0522785	0.999902
Olfm3	0.552324	0.0525529	0.999902
RP24-215A14.2	-2.52607	0.0526714	0.999902
Mirg	0.447726	0.0527808	0.999902
6330403A02Rik	-0.92724	0.0528116	0.999902
Enc1	-0.896104	0.0528645	0.999902
Gm514	0.995984	0.0528787	0.999902
Oxr1	-0.582261	0.0529026	0.999902
Dusp6	-0.562997	0.0529605	0.999902
Car12	1.0812	0.0530526	0.999902
AC116720.1	-1.56542	0.053237	0.999902
Gm18355	-1.94158	0.0533245	0.999902
Gm14492	1.38014	0.0533897	0.999902
Zic1	0.915157	0.0534258	0.999902
Pip4k2c	-0.611877	0.0537731	0.999902
Ddc	0.710049	0.0538541	0.999902
Gm20609	2.76124	0.0540004	0.999902
Trpm8	2.01168	0.0540586	0.999902
Mir145	-2.31297	0.0541856	0.999902
Hba-a2	1.06309	0.0541999	0.999902
Lrrc34	1.91338	0.0542017	0.999902
Gpr97	1.27635	0.0542593	0.999902
Perp	0.923367	0.05432	0.999902
Ppp1r1a	-0.626843	0.0543384	0.999902
B930095G15Rik	-0.538755	0.0543517	0.999902
Gm12250	2.13061	0.0543812	0.999902
Spc25	1.33201	0.0545433	0.999902
Tbr1	-1.03138	0.0545497	0.999902
Syt17	-0.784469	0.0547278	0.999902
Cnr1	-0.573059	0.0547373	0.999902
Rprm	-0.97201	0.0549063	0.999902
Arl15	-0.526681	0.0550275	0.999902
Gpc3	0.82535	0.0550603	0.999902
Ccdc82	0.671252	0.0551347	0.999902
Ccdc114	1.02297	0.055197	0.999902
Avil	-1.3026	0.0552148	0.999902
RP23-91L18.4	-2.01641	0.0553788	0.999902
Satb1	-0.690746	0.0554073	0.999902
Gm20655	1.21686	0.0554649	0.999902
Vit	1.17458	0.0557237	0.999902
A730017C20Rik	0.537888	0.0560265	0.999902
Igsf9b	-0.455034	0.0561659	0.999902
Lsp1	1.04945	0.0562224	0.999902
Zscan10	3.05638	0.0564305	0.999902
Slc26a3	3.0564	0.0564485	0.999902
Rps6-ps1	2.35773	0.0565566	0.999902
Gm23441	2.35776	0.0565674	0.999902
Ccr7	2.36097	0.0566298	0.999902
Pak7	-0.540417	0.056641	0.999902
Mdga1	0.529143	0.0566974	0.999902
Tnfaip8	0.598448	0.0569123	0.999902
Myof	0.877557	0.05697	0.999902
BC061194	-1.25343	0.0570539	0.999902
Dmkn	1.38781	0.0570654	0.999902
Gadl1	1.19821	0.0575453	0.999902
Prdm6	-3.11208	0.0577041	0.999902
Ptgs2	-1.19509	0.0578661	0.999902
Dnahc3	1.19262	0.0579043	0.999902
9330161L09Rik	1.70134	0.0579394	0.999902
Dsc2	1.2105	0.0579631	0.999902
Pou3f2	0.709666	0.0580387	0.999902
Oc90	2.28137	0.0581294	0.999902
Arhgap15	-1.2412	0.0581368	0.999902
Gm13601	-2.37623	0.0584862	0.999902
Samd13	-2.4784	0.0586102	0.999902
Chrnb4	1.69349	0.0586587	0.999902
Gm867	1.76651	0.0586598	0.999902
Creg2	-0.621034	0.0587486	0.999902
Crybb3	1.22777	0.0589746	0.999902
Ier5	-0.580342	0.0589999	0.999902
Sulf2	0.530167	0.0591722	0.999902
Cxcl13	3.16731	0.0592184	0.999902
Gabra6	3.16731	0.0592184	0.999902
Gm11249	3.16731	0.0592184	0.999902
Gm12058	3.16731	0.0592184	0.999902
Gm12090	3.16731	0.0592184	0.999902
Gm13544	3.16731	0.0592184	0.999902
Gm14427	3.16731	0.0592184	0.999902
Gm15783	3.16731	0.0592184	0.999902
Gm16169	3.16731	0.0592184	0.999902
Gm22690	3.16731	0.0592184	0.999902
Gm24875	3.16731	0.0592184	0.999902
Kcnk15	3.16731	0.0592184	0.999902
Ngp	3.16731	0.0592184	0.999902
Pbp2	3.16731	0.0592184	0.999902
RP23-23B10.3	3.16731	0.0592184	0.999902
Tmem159	-0.789907	0.0592237	0.999902
1700019B03Rik	1.5671	0.0593156	0.999902
4930562C15Rik	1.29686	0.0593336	0.999902
Gfra1	0.536558	0.059584	0.999902
Lancl2	-0.602727	0.0596453	0.999902
Tlcd2	-1.66555	0.0597292	0.999902
Fam212b	-0.813147	0.0599329	0.999902
Klhdc7a	0.63231	0.0600495	0.999902
Rgs4	-0.528706	0.0601669	0.999902
Usp29	0.722897	0.0601746	0.999902
Fbxo34	-0.534668	0.0602349	0.999902
Zfpm2	-0.905987	0.0602528	0.999902
RP24-173K24.1	-2.78401	0.0602541	0.999902
Cdh23	-0.817116	0.0603239	0.999902
Gm16201	1.91565	0.0603761	0.999902
Eya2	0.950223	0.0603788	0.999902
Herc6	-0.758813	0.0603903	0.999902
Rilpl1	-0.516793	0.0605326	0.999902
Nnat	0.538564	0.0606385	0.999902
Fam47e	1.96627	0.060761	0.999902
Dgat2l6	-1.38753	0.0607806	0.999902
Gm15798	-1.91658	0.0608061	0.999902
Prss16	-1.83017	0.0608401	0.999902
4930512H18Rik	3.13828	0.0610843	0.999902
AC123702.2	3.13828	0.0610843	0.999902
Adam28	3.13828	0.0610843	0.999902
Aqp2	3.13828	0.0610843	0.999902
Bsx	3.13828	0.0610843	0.999902
Gm14049	3.13828	0.0610843	0.999902
Gm15387	3.13828	0.0610843	0.999902
Gm17428	3.13828	0.0610843	0.999902
Gm2800	3.13828	0.0610843	0.999902
Gm6563	3.13828	0.0610843	0.999902
Hpd	3.13828	0.0610843	0.999902
mt-Nd4l	3.13828	0.0610843	0.999902
Rplp1-ps1	3.13828	0.0610843	0.999902
Siglec15	3.13828	0.0610843	0.999902
Nap1l5	0.673724	0.0613023	0.999902
D630033O11Rik	3.13443	0.0613399	0.999902
Ftl2	3.13443	0.0613399	0.999902
Gm11943	3.13443	0.0613399	0.999902
Gm12223	3.13443	0.0613399	0.999902
Gm12816	3.13443	0.0613399	0.999902
Gm23245	3.13443	0.0613399	0.999902
Gm6322	3.13443	0.0613399	0.999902
RP23-299M19.1	3.13443	0.0613399	0.999902
Rps11-ps2	3.13443	0.0613399	0.999902
Vmn2r118	3.13443	0.0613399	0.999902
Gm20319	1.94851	0.0613451	0.999902
Asgr1	-1.94504	0.0614854	0.999902
Gm11646	-1.66938	0.0615214	0.999902
Tmem255a	0.665987	0.0615933	0.999902
Iqcd	1.24608	0.0616715	0.999902
Pdcl2	-2.3269	0.0617805	0.999902
Gm11770	2.07681	0.0618677	0.999902
Mlkl	1.41397	0.062033	0.999902
Etl4	-0.562907	0.062055	0.999902
Spag17	2.28942	0.0620864	0.999902
Tmprss11a	2.13357	0.062495	0.999902
Kcnip1	0.510617	0.062514	0.999902
Dsg2	1.38678	0.0626886	0.999902
4930563D23Rik	3.1095	0.06297	0.999902
AC134575.1	3.1095	0.06297	0.999902
Barhl1	3.1095	0.06297	0.999902
Dynlt1-ps1	3.1095	0.06297	0.999902
Gcgr	3.1095	0.06297	0.999902
Gm12136	3.1095	0.06297	0.999902
Gm15326	3.1095	0.06297	0.999902
Gm16060	3.1095	0.06297	0.999902
Gm22182	3.1095	0.06297	0.999902
Gm6871	3.1095	0.06297	0.999902
Krt79	3.1095	0.06297	0.999902
Pla2g10	3.1095	0.06297	0.999902
Rpl31-ps17	3.1095	0.06297	0.999902
Slc1a7	3.1095	0.06297	0.999902
Tpte	3.1095	0.06297	0.999902
Dkkl1	-1.50118	0.0631279	0.999902
Lgals3bp	0.503399	0.0632083	0.999902
9930022D16Rik	3.10567	0.0632285	0.999902
Gjd4	3.10567	0.0632285	0.999902
Gm11442	3.10567	0.0632285	0.999902
Gm11628	3.10567	0.0632285	0.999902
Gm12727	3.10567	0.0632285	0.999902
Gm15765	3.10567	0.0632285	0.999902
Gm23757	3.10567	0.0632285	0.999902
Gm23995	3.10567	0.0632285	0.999902
Gm24023	3.10567	0.0632285	0.999902
Gm24892	3.10567	0.0632285	0.999902
Gm3239	3.10567	0.0632285	0.999902
Gm7125	3.10567	0.0632285	0.999902
Ptk6	-1.9842	0.0632775	0.999902
Pitpnm3	-0.530122	0.0633051	0.999902
C78197	1.21799	0.0633716	0.999902
Defb47	3.10185	0.0634874	0.999902
Gm13332	3.10185	0.0634874	0.999902
Gm15083	3.10185	0.0634874	0.999902
Gm16570	3.10185	0.0634874	0.999902
Gm25231	3.10185	0.0634874	0.999902
Gm7363	3.10185	0.0634874	0.999902
Mtnr1a	3.10185	0.0634874	0.999902
Trav9d-4	3.10185	0.0634874	0.999902
Fezf1	1.87217	0.0636103	0.999902
Zfhx4	0.874826	0.0638386	0.999902
Etv1	-0.715081	0.0639141	0.999902
Kiss1	2.42065	0.0639991	0.999902
Plek2	1.26296	0.0640327	0.999902
Podxl2	0.46109	0.0642165	0.999902
Tfap2b	-1.32439	0.0643827	0.999902
Gm11274	1.43749	0.0644217	0.999902
Sfrp1	0.791639	0.0645152	0.999902
Tmem52	1.30708	0.0646299	0.999902
Btbd11	0.55122	0.0646911	0.999902
Mstn	-1.48604	0.0648165	0.999902
1700066O22Rik	3.08096	0.0648747	0.999902
2900093L17Rik	3.08096	0.0648747	0.999902
7330404K18Rik	3.08096	0.0648747	0.999902
Gm14159	3.08096	0.0648747	0.999902
Gm15687	3.08096	0.0648747	0.999902
Gm22792	3.08096	0.0648747	0.999902
Gm25867	3.08096	0.0648747	0.999902
Gm26043	3.08096	0.0648747	0.999902
Gm5480	3.08096	0.0648747	0.999902
Gpihbp1	3.08096	0.0648747	0.999902
Ins2	3.08096	0.0648747	0.999902
Lpcat2b	3.08096	0.0648747	0.999902
Slco1a6	3.08096	0.0648747	0.999902
AC152164.1	3.07716	0.0651358	0.999902
Fam159a	3.07716	0.0651358	0.999902
Gabrp	3.07716	0.0651358	0.999902
Gm11379	3.07716	0.0651358	0.999902
Gm12119	3.07716	0.0651358	0.999902
Gm12589	3.07716	0.0651358	0.999902
Gm13422	3.07716	0.0651358	0.999902
Gm13627	3.07716	0.0651358	0.999902
Gm5878	3.07716	0.0651358	0.999902
Gm6062	3.07716	0.0651358	0.999902
Kel	3.07716	0.0651358	0.999902
Mir3058	3.07716	0.0651358	0.999902
Olfr70	3.07716	0.0651358	0.999902
RP23-302C16.3	3.07716	0.0651358	0.999902
Serpina10	3.07716	0.0651358	0.999902
Pon3	1.12954	0.0653146	0.999902
Cap2	-0.513465	0.0653308	0.999902
AL844180.1	3.07337	0.0653974	0.999902
Cldn7	3.07337	0.0653974	0.999902
Cyp2c65	3.07337	0.0653974	0.999902
Depdc1a	3.07337	0.0653974	0.999902
Glyat	3.07337	0.0653974	0.999902
Gm13226	3.07337	0.0653974	0.999902
Gm13270	3.07337	0.0653974	0.999902
Gm20461	3.07337	0.0653974	0.999902
Gm23171	3.07337	0.0653974	0.999902
Gm8822	3.07337	0.0653974	0.999902
Gm9439	3.07337	0.0653974	0.999902
Mir1945	3.07337	0.0653974	0.999902
n-R5s183	3.07337	0.0653974	0.999902
Rnase10	3.07337	0.0653974	0.999902
Rps19-ps4	3.07337	0.0653974	0.999902
Serpinb2	3.07337	0.0653974	0.999902
Wfdc12	3.07337	0.0653974	0.999902
Ksr1	0.495495	0.0654178	0.999902
Pifo	1.72174	0.0654337	0.999902
Gm12060	1.8623	0.0655469	0.999902
4933402P03Rik	3.06959	0.0656594	0.999902
Ppp1r14d	3.06959	0.0656594	0.999902
RP24-547D11.4	3.06959	0.0656594	0.999902
Cachd1	0.613719	0.0657516	0.999902
Man1c1	-0.506521	0.0659081	0.999902
Fgfbp1	-1.39496	0.06596	0.999902
Slc31a1	0.585816	0.0660926	0.999902
Ermap	-1.0744	0.0664393	0.999902
Crhbp	-1.0525	0.0664442	0.999902
Ifi27l1	0.532923	0.0664698	0.999902
Tcap	-1.67582	0.0664715	0.999902
Mia	2.95712	0.0665469	0.999902
Vstm2b	-0.54023	0.0666195	0.999902
AC161812.1	-0.907675	0.0666626	0.999902
Megf6	0.547564	0.0667186	0.999902
Agtr2	1.11277	0.0667425	0.999902
Epb4.1l4a	0.704556	0.066745	0.999902
Gm22641	-1.47409	0.0668485	0.999902
Nbeal2	0.499415	0.0668863	0.999902
Ehf	2.93675	0.0671562	0.999902
Mat2b	-0.476871	0.0672636	0.999902
Cdsn	-1.62786	0.0672904	0.999902
1700001G17Rik	-1.56364	0.0673797	0.999902
Lamp5	-0.508424	0.0675462	0.999902
Calb1	-0.564644	0.0676925	0.999902
Myot	3.07827	0.0676985	0.999902
Fgf5	-1.13166	0.0678734	0.999902
Prkcb	-0.617751	0.067881	0.999902
Ttc36	-2.09958	0.0678896	0.999902
Acox2	2.29642	0.0679156	0.999902
Ghsr	1.26111	0.0679897	0.999902
Frmpd1	0.624389	0.0680256	0.999902
Slc26a7	1.4671	0.0680269	0.999902
Anxa6	-0.417598	0.0681885	0.999902
AC140461.1	-1.68937	0.0682995	0.999902
Kcns1	-0.928704	0.0683047	0.999902
Twist1	-1.29331	0.0687625	0.999902
Fam78a	-0.7608	0.0688938	0.999902
Gm13068	1.37181	0.0689468	0.999902
Icosl	0.840168	0.0691261	0.999902
Brs3	1.6111	0.069151	0.999902
Fam84b	0.849863	0.0691902	0.999902
Chrna2	1.21753	0.0693907	0.999902
Gria3	-0.605143	0.0694797	0.999902
Klk8	-1.02134	0.0697014	0.999902
Htr5b	1.54847	0.0697037	0.999902
9630033F20Rik	-0.474147	0.0699219	0.999902
Amy1	0.434531	0.0699554	0.999902
Lmod1	-0.900162	0.0699786	0.999902
Gabra4	-0.49465	0.070052	0.999902
Efcab10	1.10486	0.0700682	0.999902
Gm12795	-1.34834	0.0701159	0.999902
Eepd1	-0.681989	0.0701807	0.999902
Dnase1l3	-1.44887	0.0702786	0.999902
Tac1	1.16951	0.0703651	0.999902
Gja3	-2.50155	0.0703734	0.999902
Mdfic	1.01331	0.0707944	0.999902
Tspan5	-0.527317	0.0707977	0.999902
Trim72	1.0918	0.0708327	0.999902
Pgm2l1	-0.658053	0.070877	0.999902
Slc4a2	0.730239	0.0710857	0.999902
Maats1	1.48612	0.0711664	0.999902
Plcb1	-0.501603	0.0711704	0.999902
Dnahc10	1.16656	0.0712733	0.999902
Trp53i11	-0.678633	0.0713084	0.999902
Sp8	0.892653	0.0714072	0.999902
Ccdc42b	1.82221	0.071513	0.999902
Homer1	-0.560678	0.0719705	0.999902
Kcnma1	-0.513954	0.072172	0.999902
Ccno	-0.953036	0.0721851	0.999902
Mir3060	-1.20894	0.0722795	0.999902
A230071N21Rik	1.61342	0.0723709	0.999902
Vmn2r-ps20	2.27915	0.0724696	0.999902
Acaa2	0.534176	0.0724911	0.999902
Gm14820	2.27915	0.0725028	0.999902
Ccdc81	1.13966	0.0725051	0.999902
Mtmr12	-0.619701	0.0725596	0.999902
Fam3c	-0.441716	0.0726349	0.999902
Gm26462	1.82483	0.072754	0.999902
Traf3ip2	0.552032	0.0727801	0.999902
Mir149	1.86819	0.0727946	0.999902
Dlc1	-0.556714	0.072814	0.999902
Zfp185	1.93675	0.07282	0.999902
Dlgap2	-0.560967	0.0728954	0.999902
Prmt8	-0.465849	0.0729596	0.999902
4930556J24Rik	2.09091	0.0731234	0.999902
Ttll3	0.478567	0.0732689	0.999902
1700007B14Rik	-1.56647	0.0737063	0.999902
D630039A03Rik	1.22402	0.0737438	0.999902
Gm15423	1.8293	0.0737939	0.999902
Ccnd1	-0.532675	0.0740422	0.999902
Slc6a13	-1.01955	0.0742117	0.999902
Rgs6	-0.51279	0.0742898	0.999902
Serpine3	1.40352	0.0743501	0.999902
Unc13b	-0.683477	0.0745087	0.999902
Ccdc155	-1.12332	0.0745626	0.999902
E130012A19Rik	-0.960969	0.074567	0.999902
Snord37	1.29078	0.0747697	0.999902
Gm15972	-1.69707	0.0749593	0.999902
Krtap17-1	2.37644	0.0750461	0.999902
Gm7599	1.46078	0.0751913	0.999902
Gabbr2	-0.664462	0.0753684	0.999902
Cdc14b	0.527111	0.0754219	0.999902
Cxcl5	2.1092	0.0754902	0.999902
Aldh1a2	-1.11401	0.0755829	0.999902
Rgs14	-0.694782	0.0759045	0.999902
Pde6c	-2.49846	0.0763764	0.999902
Kcnh7	-0.541883	0.0764951	0.999902
Zfp36l2	0.475568	0.0764953	0.999902
Skor1	1.60711	0.0767087	0.999902
Nts	0.73045	0.0769846	0.999902
Arhgef40	0.484913	0.0772304	0.999902
Ttll10	2.56231	0.0773384	0.999902
Gm26457	1.80827	0.0773641	0.999902
Tnk1	2.07498	0.0773888	0.999902
Mavs	0.611606	0.0774625	0.999902
Cdh26	1.64408	0.0775188	0.999902
Fam186a	1.62898	0.0777238	0.999902
Syce2	0.849233	0.07783	0.999902
Itgb1bp2	-1.15942	0.0778328	0.999902
Foxo6	0.536196	0.0780173	0.999902
Lhx1	2.30017	0.0780708	0.999902
Tox3	-0.832866	0.0780774	0.999902
Gm6043	2.06886	0.0781399	0.999902
Myl3	2.06884	0.078166	0.999902
Alox12e	-1.59097	0.0781784	0.999902
Serpine1	0.923194	0.0782278	0.999902
Pld6	0.927804	0.078479	0.999902
Gpr125	0.495224	0.0787489	0.999902
Tmem35	-0.498886	0.0789369	0.999902
Fam69c	0.753765	0.0790771	0.999902
Endou	-1.05389	0.0791324	0.999902
St8sia5	-0.527984	0.0793267	0.999902
Fxyd1	0.5933	0.0793493	0.999902
Slc25a22	-0.631954	0.0793889	0.999902
Kcnf1	-0.684064	0.0795238	0.999902
Tcea3	1.7643	0.0797591	0.999902
Dlgap1	-0.673402	0.0799136	0.999902
Gm15645	-2.11687	0.0800511	0.999902
Acsm3	-1.42568	0.0801196	0.999902
Tmem88	-1.03455	0.0802203	0.999902
Klhl23	-0.474857	0.0802272	0.999902
Dock11	0.527313	0.0802331	0.999902
Gm15991	-1.35223	0.0803193	0.999902
Gm13814	-1.25517	0.0806009	0.999902
Pparg	-1.04867	0.0807752	0.999902
Gm15561	-1.32645	0.0809331	0.999902
Gm11992	1.31255	0.0809823	0.999902
Hist3h2bb-ps	-2.11559	0.0810735	0.999902
Pgbd5	-0.590144	0.0813091	0.999902
4930526F13Rik	1.6958	0.081351	0.999902
Ankrd55	0.901422	0.0813991	0.999902
Kynu	2.10364	0.0813995	0.999902
Obscn	-0.880397	0.0814093	0.999902
Lars2	-0.643486	0.0814839	0.999902
RP23-124N11.3	-1.2144	0.0815677	0.999902
Dchs1	0.43987	0.0816326	0.999902
Gm5601	1.54402	0.0816714	0.999902
Slc12a4	0.464987	0.081704	0.999902
F730016J06Rik	-1.22796	0.0818975	0.999902
Snx31	-2.00633	0.0819389	0.999902
Gm15867	-1.12496	0.0821318	0.999902
Gm16184	-1.07836	0.0821729	0.999902
Arhgap18	0.542748	0.0822248	0.999902
Coro1a	-0.549421	0.0823022	0.999902
Tcf7l2	0.90891	0.082608	0.999902
Adrb1	-0.530302	0.0826175	0.999902
1700064E03Rik	1.10685	0.0826546	0.999902
Ly6e	-0.519835	0.0827081	0.999902
Arntl	-0.493757	0.0827683	0.999902
Sprn	-0.701914	0.0828105	0.999902
Ccdc147	1.69246	0.0828509	0.999902
Rrp8	0.626118	0.082853	0.999902
Mlf1	1.35592	0.0829173	0.999902
Chst4	-2.10119	0.0829949	0.999902
Ecel1	0.987893	0.0830423	0.999902
Fzd5	0.850425	0.0830451	0.999902
Gm15836	2.351	0.0830606	0.999902
Il5	2.12438	0.0831057	0.999902
C630004M23Rik	-2.08846	0.0831309	0.999902
Arhgap36	1.06054	0.0831574	0.999902
Cnksr2	-0.585905	0.083164	0.999902
Ccdc79	-0.855998	0.0831735	0.999902
Gm4462	2.06269	0.0831969	0.999902
Gm15847	2.33252	0.0832361	0.999902
Hist2h2ac	-2.31152	0.0832569	0.999902
A530084C06Rik	1.33722	0.0832764	0.999902
Nupr1	-0.800852	0.0834327	0.999902
Tat	2.51745	0.0834519	0.999902
Gm21967	0.778972	0.0835038	0.999902
Tpbg	0.59049	0.0837386	0.999902
Cdk5r1	-0.515342	0.0838328	0.999902
Mgat5b	-0.473209	0.083836	0.999902
Tekt1	1.2332	0.0838731	0.999902
Gpr161	0.647925	0.0840423	0.999902
Rev3l	0.468403	0.0844962	0.999902
Rims1	-0.563278	0.0845562	0.999902
Loxl2	1.42733	0.0847946	0.999902
Aqp11	-0.665742	0.0849938	0.999902
Parvg	-0.768672	0.0850153	0.999902
Capg	0.856934	0.0852173	0.999902
Fkbp1b	-0.532551	0.0852719	0.999902
Spp1	-1.33118	0.0853017	0.999902
Figf	-1.16265	0.0853162	0.999902
Cd70	2.31288	0.0854275	0.999902
Angptl7	1.43735	0.0855824	0.999902
Nynrin	0.657111	0.0856295	0.999902
Pdlim1	-0.924976	0.0856409	0.999902
Chn1	-0.630421	0.0858095	0.999902
Rnaset2a	1.06898	0.0858726	0.999902
Ahrr	-0.949808	0.0858814	0.999902
Necab3	-0.779144	0.0859407	0.999902
Aifm2	0.608723	0.0859797	0.999902
Fam179a	0.872863	0.0861049	0.999902
4930412C18Rik	0.918888	0.0861269	0.999902
Osr1	-1.52018	0.086172	0.999902
Gm20700	1.95842	0.0862336	0.999902
Zdhhc8	-0.496002	0.0862867	0.999902
Gm11762	1.18375	0.0863231	0.999902
Rbp1	0.947822	0.0863409	0.999902
Gm13251	1.53163	0.0863733	0.999902
Gm5089	-2.4198	0.0864384	0.999902
Gm14114	1.62371	0.086461	0.999902
AC142228.1	-1.39972	0.0865636	0.999902
Mst1	-1.324	0.0866828	0.999902
Ugt1a6a	1.1964	0.086787	0.999902
Trpm1	1.43819	0.0871367	0.999902
Irx5	1.65394	0.0872659	0.999902
Ctxn2	0.643388	0.0873563	0.999902
Gm11574	-1.36873	0.0874288	0.999902
Snca	-0.678973	0.0875136	0.999902
Kitl	-0.561067	0.0876234	0.999902
Hpcal1	-0.697345	0.0877033	0.999902
Adcyap1	-1.26036	0.0879165	0.999902
Rtn4rl2	-1.20883	0.0879956	0.999902
Gm10653	2.07391	0.0880308	0.999902
Htr1a	0.496554	0.088153	0.999902
Gm25641	-1.43709	0.0883783	0.999902
Osbp2	-0.473924	0.0884455	0.999902
Trpm4	-0.636856	0.0884978	0.999902
1700094D03Rik	0.734913	0.0885176	0.999902
Trib3	1.32516	0.0885868	0.999902
Lsmem1	-1.57557	0.0887582	0.999902
Gm9732	-2.56226	0.0887851	0.999902
Brd1	-0.38846	0.0895417	0.999902
1700021O21Rik	-2.81503	0.0895644	0.999902
5730437C11Rik	-2.81503	0.0895644	0.999902
Acsm4	-2.81503	0.0895644	0.999902
Cyp2w1	-2.81503	0.0895644	0.999902
Fabp2	-2.81503	0.0895644	0.999902
Fcnb	-2.81503	0.0895644	0.999902
Gm11496	-2.81503	0.0895644	0.999902
Gm13725	-2.81503	0.0895644	0.999902
Gm14212	-2.81503	0.0895644	0.999902
Gm15941	-2.81503	0.0895644	0.999902
Gm16141	-2.81503	0.0895644	0.999902
Gm16523	-2.81503	0.0895644	0.999902
Gm22842	-2.81503	0.0895644	0.999902
Gm23144	-2.81503	0.0895644	0.999902
Gm24574	-2.81503	0.0895644	0.999902
Hist1h2ai	-2.81503	0.0895644	0.999902
Pinlyp	-2.81503	0.0895644	0.999902
RP23-360N5.4	-2.81503	0.0895644	0.999902
Sept12	-2.81503	0.0895644	0.999902
Gm9017	-0.985098	0.0896755	0.999902
Lama5	0.467603	0.0897858	0.999902
Gm24682	-1.7587	0.0899608	0.999902
Gm16321	-2.181	0.0899896	0.999902
Gm16976	-2.14562	0.0901095	0.999902
Pigh	0.675335	0.09013	0.999902
Mfap3l	-0.426935	0.0903038	0.999902
RP24-413G2.4	-0.931496	0.0903144	0.999902
Ccr2	-1.86108	0.0903921	0.999902
Lrrc51	0.732874	0.0904003	0.999902
Ypel2	-0.402196	0.0905194	0.999902
Gm13986	-1.74683	0.0906183	0.999902
Bhlha9	-1.25978	0.0906245	0.999902
Aadat	1.67036	0.0910976	0.999902
Nek10	0.933067	0.0911593	0.999902
1600014C23Rik	-2.79382	0.0911849	0.999902
4930596M17Rik	-2.79382	0.0911849	0.999902
4933440M02Rik	-2.79382	0.0911849	0.999902
6330444E15Rik	-2.79382	0.0911849	0.999902
AC127285.1	-2.79382	0.0911849	0.999902
Apoo-ps	-2.79382	0.0911849	0.999902
Bpifb3	-2.79382	0.0911849	0.999902
Gm10359	-2.79382	0.0911849	0.999902
Gm11307	-2.79382	0.0911849	0.999902
Gm11582	-2.79382	0.0911849	0.999902
Gm11922	-2.79382	0.0911849	0.999902
Gm12196	-2.79382	0.0911849	0.999902
Gm12289	-2.79382	0.0911849	0.999902
Gm12906	-2.79382	0.0911849	0.999902
Gm13258	-2.79382	0.0911849	0.999902
Gm13684	-2.79382	0.0911849	0.999902
Gm13992	-2.79382	0.0911849	0.999902
Gm14130	-2.79382	0.0911849	0.999902
Gm14846	-2.79382	0.0911849	0.999902
Gm15937	-2.79382	0.0911849	0.999902
Gm22299	-2.79382	0.0911849	0.999902
Gm22304	-2.79382	0.0911849	0.999902
Gm23073	-2.79382	0.0911849	0.999902
Gm23204	-2.79382	0.0911849	0.999902
Gm24413	-2.79382	0.0911849	0.999902
Gm25677	-2.79382	0.0911849	0.999902
Gm4152	-2.79382	0.0911849	0.999902
Gm5819	-2.79382	0.0911849	0.999902
Gm7613	-2.79382	0.0911849	0.999902
Gm7860	-2.79382	0.0911849	0.999902
Gm8430	-2.79382	0.0911849	0.999902
Gm8584	-2.79382	0.0911849	0.999902
Gm9869	-2.79382	0.0911849	0.999902
Olfr524	-2.79382	0.0911849	0.999902
RP23-157G22.1	-2.79382	0.0911849	0.999902
RP23-459L15.5	-2.79382	0.0911849	0.999902
RP24-76E2.5	-2.79382	0.0911849	0.999902
Rpl32-ps	-2.79382	0.0911849	0.999902
Trmt112-ps2	-2.79382	0.0911849	0.999902
Zfp36l3	-2.79382	0.0911849	0.999902
Neurod1	-1.07966	0.0912732	0.999902
Gm19031	2.07634	0.0914023	0.999902
Plekho1	-0.454144	0.0914824	0.999902
Snx7	-0.582886	0.0915311	0.999902
Mvd	-0.489149	0.0916836	0.999902
1810009N23Rik	2.09	0.0916893	0.999902
E030010N08Rik	1.9811	0.0918186	0.999902
Garnl3	-0.47644	0.0918336	0.999902
Ptch2	0.811909	0.0919175	0.999902
Vat1l	0.601509	0.0919861	0.999902
Gm12454	-1.53623	0.0920003	0.999902
Gprin2	0.960832	0.0920751	0.999902
Asap2	0.420879	0.0920931	0.999902
Ngb	0.853453	0.0921764	0.999902
Iigp1	-0.894597	0.0923601	0.999902
Gm10392	1.68667	0.0923896	0.999902
Cgn	0.502788	0.0926809	0.999902
Gulp1	0.719224	0.0926951	0.999902
B530045E10Rik	-2.77279	0.0928082	0.999902
Fshr	-2.77279	0.0928082	0.999902
Gm10263	-2.77279	0.0928082	0.999902
Gm11703	-2.77279	0.0928082	0.999902
Gm11707	-2.77279	0.0928082	0.999902
Gm11780	-2.77279	0.0928082	0.999902
Gm13230	-2.77279	0.0928082	0.999902
Gm14861	-2.77279	0.0928082	0.999902
Gm16020	-2.77279	0.0928082	0.999902
Gm16308	-2.77279	0.0928082	0.999902
Gm16505	-2.77279	0.0928082	0.999902
Gm17060	-2.77279	0.0928082	0.999902
Gm22654	-2.77279	0.0928082	0.999902
Gm25560	-2.77279	0.0928082	0.999902
Gm4847	-2.77279	0.0928082	0.999902
Gm4861	-2.77279	0.0928082	0.999902
Gm8546	-2.77279	0.0928082	0.999902
Igkv6-20	-2.77279	0.0928082	0.999902
Igkv8-19	-2.77279	0.0928082	0.999902
Mir544	-2.77279	0.0928082	0.999902
RP24-196P19.1	-2.77279	0.0928082	0.999902
Rpl31-ps10	-2.77279	0.0928082	0.999902
Trex2	-2.77279	0.0928082	0.999902
Vmn1r200	-2.77279	0.0928082	0.999902
Vmn1r32	-2.77279	0.0928082	0.999902
Vmn2r-ps23	-2.77279	0.0928082	0.999902
Blnk	-0.985883	0.0930084	0.999902
Wnt9a	-1.29092	0.0932886	0.999902
Pou3f1	0.855932	0.0933175	0.999902
Wdr52	0.890407	0.0934557	0.999902
Inadl	0.668467	0.0936077	0.999902
Tmem198	-0.514541	0.0937254	0.999902
B230216N24Rik	-0.851204	0.0937792	0.999902
Ptgr1	1.21511	0.0937936	0.999902
Gm16758	0.824259	0.0938008	0.999902
Adam19	-0.497885	0.0938977	0.999902
A630077J23Rik	-2.12057	0.0941569	0.999902
Phex	1.36186	0.0942654	0.999902
AC160935.1	1.34588	0.0944082	0.999902
4930597O21Rik	-1.94231	0.0945746	0.999902
Arhgef38	-1.56481	0.0946717	0.999902
Gm8864	-1.79385	0.0946745	0.999902
Gm20797	-1.79386	0.0946968	0.999902
Sctr	1.24383	0.0947434	0.999902
Gm13391	2.24074	0.0949883	0.999902
Hist1h1d	-1.8818	0.0954557	0.999902
Zfpm1	-0.427552	0.0954618	0.999902
Ssu2	1.22893	0.095478	0.999902
A730015C16Rik	1.4172	0.0955299	0.999902
Ern2	0.985371	0.0956158	0.999902
RP24-365B9.1	-1.14067	0.0956438	0.999902
Gm6588	1.06297	0.0956737	0.999902
Gm15894	-1.15658	0.0956921	0.999902
Smad3	-0.584313	0.0957257	0.999902
2310005G13Rik	-2.73784	0.0957292	0.999902
4921511H03Rik	-2.73784	0.0957292	0.999902
AC149282.1	-2.73784	0.0957292	0.999902
Bc1	-2.73784	0.0957292	0.999902
Fam154a	-2.73784	0.0957292	0.999902
Gm10284	-2.73784	0.0957292	0.999902
Gm10558	-2.73784	0.0957292	0.999902
Gm11231	-2.73784	0.0957292	0.999902
Gm11343	-2.73784	0.0957292	0.999902
Gm13389	-2.73784	0.0957292	0.999902
Gm14078	-2.73784	0.0957292	0.999902
Gm15243	-2.73784	0.0957292	0.999902
Gm15413	-2.73784	0.0957292	0.999902
Gm15472	-2.73784	0.0957292	0.999902
Gm15715	-2.73784	0.0957292	0.999902
Gm15755	-2.73784	0.0957292	0.999902
Gm16061	-2.73784	0.0957292	0.999902
Gm17150	-2.73784	0.0957292	0.999902
Gm21987	-2.73784	0.0957292	0.999902
Gm22001	-2.73784	0.0957292	0.999902
Gm22207	-2.73784	0.0957292	0.999902
Gm23182	-2.73784	0.0957292	0.999902
Gm24328	-2.73784	0.0957292	0.999902
Gm24439	-2.73784	0.0957292	0.999902
Gm24561	-2.73784	0.0957292	0.999902
Gm24920	-2.73784	0.0957292	0.999902
Gm26226	-2.73784	0.0957292	0.999902
Gm3928	-2.73784	0.0957292	0.999902
Gm5082	-2.73784	0.0957292	0.999902
Gm5388	-2.73784	0.0957292	0.999902
Gm5401	-2.73784	0.0957292	0.999902
Gm5638	-2.73784	0.0957292	0.999902
Gm5708	-2.73784	0.0957292	0.999902
Gm7334	-2.73784	0.0957292	0.999902
Gm8051	-2.73784	0.0957292	0.999902
Gm8091	-2.73784	0.0957292	0.999902
Gm8394	-2.73784	0.0957292	0.999902
Gm9435	-2.73784	0.0957292	0.999902
Il5ra	-2.73784	0.0957292	0.999902
Mir7b	-2.73784	0.0957292	0.999902
Olfr111	-2.73784	0.0957292	0.999902
Prss55	-2.73784	0.0957292	0.999902
Rbp3	-2.73784	0.0957292	0.999902
Retnlb	-2.73784	0.0957292	0.999902
RP24-64D24.2	-2.73784	0.0957292	0.999902
Tinag	-2.73784	0.0957292	0.999902
Gm23615	1.67525	0.0957485	0.999902
Golt1a	-1.8705	0.0958332	0.999902
Atad2	-0.651247	0.0958916	0.999902
2010001K21Rik	2.37549	0.0959181	0.999902
Gm10602	0.99182	0.0959742	0.999902
Hist1h4h	1.47279	0.0959965	0.999902
Gm6166	-1.89264	0.0960339	0.999902
AC135859.1	-1.5169	0.0960902	0.999902
Rasl11a	-0.943857	0.0961155	0.999902
Pxdn	-0.650991	0.0961274	0.999902
Gm13630	-1.06734	0.0961807	0.999902
Smap1	-0.431598	0.0965333	0.999902
Acss3	1.30669	0.0965365	0.999902
H2-Q5	1.6781	0.0966392	0.999902
Kcng3	-0.809677	0.0967592	0.999902
Sdk2	0.474274	0.0969668	0.999902
Lrrc8b	-0.38677	0.0969874	0.999902
0610012H03Rik	-2.71725	0.0973622	0.999902
4930473D10Rik	-2.71725	0.0973622	0.999902
4930562F07Rik	-2.71725	0.0973622	0.999902
5031410I06Rik	-2.71725	0.0973622	0.999902
AC123977.1	-2.71725	0.0973622	0.999902
Agr2	-2.71725	0.0973622	0.999902
Akr1cl	-2.71725	0.0973622	0.999902
Asic5	-2.71725	0.0973622	0.999902
Azgp1	-2.71725	0.0973622	0.999902
Cyp2j13	-2.71725	0.0973622	0.999902
Fam220-ps	-2.71725	0.0973622	0.999902
Foxn4	-2.71725	0.0973622	0.999902
Gast	-2.71725	0.0973622	0.999902
Gm10093	-2.71725	0.0973622	0.999902
Gm10286	-2.71725	0.0973622	0.999902
Gm10306	-2.71725	0.0973622	0.999902
Gm11787	-2.71725	0.0973622	0.999902
Gm11790	-2.71725	0.0973622	0.999902
Gm12050	-2.71725	0.0973622	0.999902
Gm12370	-2.71725	0.0973622	0.999902
Gm12922	-2.71725	0.0973622	0.999902
Gm12979	-2.71725	0.0973622	0.999902
Gm13267	-2.71725	0.0973622	0.999902
Gm13362	-2.71725	0.0973622	0.999902
Gm13394	-2.71725	0.0973622	0.999902
Gm14441	-2.71725	0.0973622	0.999902
Gm14890	-2.71725	0.0973622	0.999902
Gm16246	-2.71725	0.0973622	0.999902
Gm17271	-2.71725	0.0973622	0.999902
Gm19684	-2.71725	0.0973622	0.999902
Gm20456	-2.71725	0.0973622	0.999902
Gm21671	-2.71725	0.0973622	0.999902
Gm22655	-2.71725	0.0973622	0.999902
Gm22940	-2.71725	0.0973622	0.999902
Gm24209	-2.71725	0.0973622	0.999902
Gm25351	-2.71725	0.0973622	0.999902
Gm25612	-2.71725	0.0973622	0.999902
Gm25755	-2.71725	0.0973622	0.999902
Gm25930	-2.71725	0.0973622	0.999902
Gm26064	-2.71725	0.0973622	0.999902
Gm4825	-2.71725	0.0973622	0.999902
Gm5428	-2.71725	0.0973622	0.999902
Gm5546	-2.71725	0.0973622	0.999902
Gm5581	-2.71725	0.0973622	0.999902
Gm5678	-2.71725	0.0973622	0.999902
Gm568	-2.71725	0.0973622	0.999902
Gm9978	-2.71725	0.0973622	0.999902
H3f3a-ps2	-2.71725	0.0973622	0.999902
Hoxa3	-2.71725	0.0973622	0.999902
Mir30b	-2.71725	0.0973622	0.999902
Mir320	-2.71725	0.0973622	0.999902
Mir335	-2.71725	0.0973622	0.999902
Mir704	-2.71725	0.0973622	0.999902
Oaz1-ps	-2.71725	0.0973622	0.999902
Olfr455	-2.71725	0.0973622	0.999902
Plin1	-2.71725	0.0973622	0.999902
RP23-271G7.2	-2.71725	0.0973622	0.999902
Sh2d2a	-2.71725	0.0973622	0.999902
Tbx10	-2.71725	0.0973622	0.999902
Tmco2	-2.71725	0.0973622	0.999902
Trim38	-2.71725	0.0973622	0.999902
Zswim2	-2.71725	0.0973622	0.999902
C530008M17Rik	0.484803	0.0973911	0.999902
Sphk1	-1.06715	0.0975354	0.999902
Gm13584	-1.72894	0.0976561	0.999902
Mc5r	-1.23729	0.0976904	0.999902
Kcnq1	-0.962631	0.0977547	0.999902
Gm10684	-2.31207	0.0979693	0.999902
Scel	-0.712288	0.0981553	0.999902
Spo11	1.5349	0.0981964	0.999902
Gm10570	1.466	0.0983548	0.999902
Syt7	-0.586865	0.0983744	0.999902
Cdkl5	-0.474605	0.0985667	0.999902
A330102I10Rik	0.71972	0.0986617	0.999902
Pmepa1	-0.468744	0.0986711	0.999902
Aox3	-0.885133	0.098862	0.999902
Tnfsf13	-1.01181	0.0988827	0.999902
AC164564.1	1.43469	0.0990627	0.999902
Pirt	1.68798	0.0991673	0.999902
Fbxo27	-0.62646	0.0993724	0.999902
Gm16534	1.67063	0.0993977	0.999902
Rasl12	-0.702013	0.099433	0.999902
Gm14342	1.67062	0.0994388	0.999902
Zfp503	0.664279	0.0994611	0.999902
Tbx15	-1.12155	0.0994845	0.999902
Pdzd9	-0.949218	0.0998794	0.999902
Hba-a1	1.06681	0.0999911	0.999902
Col22a1	-0.98778	0.100161	0.999902
Slc37a2	0.836365	0.100256	0.999902
AI427809	-2.18182	0.100464	0.999902
Dgkz	-0.721499	0.100509	0.999902
Cacna2d1	-0.554879	0.10054	0.999902
Vip	-0.883032	0.100872	0.999902
Tpm1	-0.410756	0.101002	0.999902
AC137970.1	1.15564	0.101012	0.999902
Npsr1	-1.18426	0.101147	0.999902
Sv2b	-0.95062	0.101154	0.999902
Nlrp5-ps	-1.0646	0.101249	0.999902
Zbtb7c	0.738502	0.101349	0.999902
Ascl5	-2.27457	0.101359	0.999902
Glipr1	-1.61257	0.101547	0.999902
Mamdc4	0.755285	0.101597	0.999902
1700111E14Rik	-2.66271	0.101949	0.999902
1700112J05Rik	-2.66271	0.101949	0.999902
2510003D18Rik	-2.66271	0.101949	0.999902
4930448K12Rik	-2.66271	0.101949	0.999902
AC140413.1	-2.66271	0.101949	0.999902
E230015J15Rik	-2.66271	0.101949	0.999902
Gm11417	-2.66271	0.101949	0.999902
Gm11434	-2.66271	0.101949	0.999902
Gm12038	-2.66271	0.101949	0.999902
Gm12105	-2.66271	0.101949	0.999902
Gm12400	-2.66271	0.101949	0.999902
Gm12410	-2.66271	0.101949	0.999902
Gm12415	-2.66271	0.101949	0.999902
Gm13166	-2.66271	0.101949	0.999902
Gm13466	-2.66271	0.101949	0.999902
Gm13573	-2.66271	0.101949	0.999902
Gm13994	-2.66271	0.101949	0.999902
Gm14247	-2.66271	0.101949	0.999902
Gm15907	-2.66271	0.101949	0.999902
Gm16196	-2.66271	0.101949	0.999902
Gm17450	-2.66271	0.101949	0.999902
Gm20619	-2.66271	0.101949	0.999902
Gm21399	-2.66271	0.101949	0.999902
Gm21917	-2.66271	0.101949	0.999902
Gm22018	-2.66271	0.101949	0.999902
Gm22935	-2.66271	0.101949	0.999902
Gm23613	-2.66271	0.101949	0.999902
Gm23722	-2.66271	0.101949	0.999902
Gm23934	-2.66271	0.101949	0.999902
Gm24924	-2.66271	0.101949	0.999902
Gm25551	-2.66271	0.101949	0.999902
Gm25618	-2.66271	0.101949	0.999902
Gm26281	-2.66271	0.101949	0.999902
Gm3211	-2.66271	0.101949	0.999902
Gm5054	-2.66271	0.101949	0.999902
Gm8835	-2.66271	0.101949	0.999902
Gm8855	-2.66271	0.101949	0.999902
Mbl2	-2.66271	0.101949	0.999902
Mir1936	-2.66271	0.101949	0.999902
Mir222	-2.66271	0.101949	0.999902
Mroh4	-2.66271	0.101949	0.999902
Nat8b	-2.66271	0.101949	0.999902
Oas1e	-2.66271	0.101949	0.999902
Olfr460	-2.66271	0.101949	0.999902
Olfr700	-2.66271	0.101949	0.999902
RP23-347H20.1	-2.66271	0.101949	0.999902
RP23-376O10.1	-2.66271	0.101949	0.999902
RP24-499C1.1	-2.66271	0.101949	0.999902
Rpl12-ps1	-2.66271	0.101949	0.999902
Shbg	-2.66271	0.101949	0.999902
Ssx9	-2.66271	0.101949	0.999902
Tchhl1	-2.66271	0.101949	0.999902
Tmem207	-2.66271	0.101949	0.999902
Tpt1-ps5	-2.66271	0.101949	0.999902
Ulbp1	-2.66271	0.101949	0.999902
Usp26	-2.66271	0.101949	0.999902
Gm13016	1.36851	0.102068	0.999902
Erc2	-0.464396	0.102464	0.999902
Ctxn1	-0.530156	0.102554	0.999902
Filip1	-0.570147	0.102596	0.999902
Arhgef10l	0.557153	0.102679	0.999902
Maff	0.880107	0.102855	0.999902
Pamr1	-0.807409	0.102943	0.999902
Plbd1	2.2978	0.102979	0.999902
Gm10010	-0.553976	0.103014	0.999902
Gm12749	1.38971	0.103019	0.999902
Rimbp2	-0.545766	0.103044	0.999902
Synpo	-0.699306	0.10306	0.999902
Atp11a	0.423776	0.103273	0.999902
Mapk11	-0.591142	0.103386	0.999902
Gm13833	2.07441	0.103507	0.999902
Gm24776	2.07441	0.103514	0.999902
RP23-429A10.1	2.07441	0.103522	0.999902
Gm24497	2.05123	0.103769	0.999902
Serpina9	1.37924	0.103815	0.999902
Rad54l	0.825743	0.103845	0.999902
Zmynd12	1.31125	0.103934	0.999902
Rtn4rl1	-0.618152	0.104027	0.999902
RP23-106E9.1	-1.73473	0.104307	0.999902
Cda	0.814145	0.104507	0.999902
Cecr6	-0.671984	0.104598	0.999902
Pid1	-0.414444	0.104612	0.999902
Kcnmb1	1.21717	0.104739	0.999902
Adam33	-1.06929	0.104765	0.999902
Smpd5	-1.19866	0.104781	0.999902
Pmch	1.76753	0.104785	0.999902
Riiad1	1.02584	0.104918	0.999902
Gm10253	2.154	0.10496	0.999902
Ptbp1	0.405822	0.104976	0.999902
Hs3st3a1	1.90963	0.104979	0.999902
Cpn1	1.51475	0.104997	0.999902
A630014C17Rik	1.69683	0.105037	0.999902
Pknox2	-0.488868	0.10505	0.999902
Gm25837	1.69684	0.105065	0.999902
Cd24a	0.850305	0.105277	0.999902
Klra2	-1.37588	0.105343	0.999902
Cntnap5a	-0.525257	0.105363	0.999902
Phf19	0.94512	0.105371	0.999902
Pcbd1	0.736402	0.105446	0.999902
Il17b	2.16707	0.105515	0.999902
Pcp4l1	0.852286	0.105749	0.999902
Gm4980	0.667061	0.105833	0.999902
Mir154	2.08303	0.105915	0.999902
Slc8a2	-0.573938	0.105947	0.999902
Ephx4	-0.544276	0.106055	0.999902
Tgm6	-1.2818	0.106084	0.999902
Tnp2	-2.15998	0.106395	0.999902
Th	1.3162	0.106416	0.999902
Dao	2.02791	0.106579	0.999902
Snord55	1.56545	0.106778	0.999902
H2-Eb1	-0.937795	0.106941	0.999902
Samd14	0.386825	0.107052	0.999902
Slc22a2	-2.26333	0.107193	0.999902
Ttc39b	-0.416509	0.107285	0.999902
Vim	0.443887	0.107453	0.999902
Gm10443	1.43438	0.107623	0.999902
Gm12904	-1.30261	0.107849	0.999902
Mtpn	-0.454495	0.108269	0.999902
Chrna1	1.13898	0.108355	0.999902
Gm24430	1.37184	0.10838	0.999902
Tmprss6	-1.57049	0.108638	0.999902
Adh1	1.27056	0.108678	0.999902
Tmem190	1.50063	0.108786	0.999902
3010001F23Rik	-0.864112	0.109061	0.999902
Mir370	2.2085	0.109164	0.999902
Drd5	0.99744	0.109219	0.999902
Trim54	-1.72258	0.109238	0.999902
Stk40	-0.403874	0.109278	0.999902
C030048H21Rik	0.837418	0.109288	0.999902
Zfp607	0.873879	0.109329	0.999902
BC067074	0.797043	0.109683	0.999902
Gm13423	1.11744	0.109709	0.999902
Lmo4	-0.700839	0.109732	0.999902
Fsip2	1.73517	0.110049	0.999902
Cbs	0.504569	0.110185	0.999902
Ahi1	0.510683	0.110199	0.999902
Capn1	-0.452017	0.110349	0.999902
3632454L22Rik	0.768366	0.110603	0.999902
2610307P16Rik	1.25763	0.110652	0.999902
Gm5506	-2.22095	0.110806	0.999902
Cacna2d2	0.747717	0.110877	0.999902
Smim1	0.652843	0.110938	0.999902
Tmc3	0.644023	0.111024	0.999902
9330133O14Rik	-0.594352	0.1112	0.999902
Mapk3	-0.426396	0.111356	0.999902
Chrm5	1.25078	0.111385	0.999902
Igj	-0.964302	0.111414	0.999902
Acvr1c	-0.654534	0.111431	0.999902
Gm13112	0.89059	0.111468	0.999902
Piwil1	1.70633	0.111489	0.999902
Snord87	2.14245	0.11154	0.999902
Uts2	1.23787	0.111541	0.999902
Mir99b	2.14246	0.111552	0.999902
Gm13152	1.09851	0.111563	0.999902
Hist2h2bb	-2.32884	0.111774	0.999902
Mrc1	-0.945989	0.111779	0.999902
Nmb	0.870383	0.111813	0.999902
Acsl4	-0.439966	0.111856	0.999902
Rasgrp1	-0.660383	0.112151	0.999902
Map3k5	-0.578158	0.112342	0.999902
Rarres2	1.01834	0.112525	0.999902
Melk	-1.00376	0.11265	0.999902
Veph1	1.96655	0.112727	0.999902
Bsn	-0.615104	0.112952	0.999902
Trcg1	2.07911	0.112997	0.999902
Fam150b	-1.22139	0.113011	0.999902
Mmd	-0.51489	0.113362	0.999902
Trim71	-0.892302	0.113398	0.999902
Cnih3	-0.776599	0.113915	0.999902
Mir138-2	-1.32896	0.113997	0.999902
Acpp	-1.8541	0.114136	0.999902
Lrrc23	1.36852	0.114137	0.999902
n-R5s15	2.02079	0.114182	0.999902
Gm11282	2.02073	0.114242	0.999902
Dach1	-0.493046	0.114395	0.999902
Tuft1	0.903132	0.11442	0.999902
Dcbld1	0.603252	0.114697	0.999902
Gm24366	1.41646	0.114769	0.999902
Spag8	0.906535	0.114893	0.999902
Fen1	0.93836	0.115022	0.999902
Mras	-0.431234	0.115291	0.999902
Ush1c	1.59133	0.115308	0.999902
Hopx	0.651229	0.115538	0.999902
Tpra1	0.37928	0.115584	0.999902
Pcdhb2	0.783298	0.115675	0.999902
Wnt2	1.16276	0.11568	0.999902
Prss22	-1.50172	0.116027	0.999902
Tnnt3	1.62725	0.116095	0.999902
Gm12057	1.34865	0.116249	0.999902
Lrrc18	1.2125	0.116489	0.999902
Fndc7	-1.93951	0.116497	0.999902
A730036I17Rik	-1.13694	0.116578	0.999902
Whrn	0.524572	0.116744	0.999902
Fam217a	0.867428	0.116882	0.999902
Crb2	0.875334	0.117058	0.999902
Ephb2	0.448633	0.117161	0.999902
Tspan14	-0.376653	0.1172	0.999902
Lhx6	0.472812	0.117223	0.999902
Mum1l1	0.702057	0.117386	0.999902
Gca	-0.44611	0.11739	0.999902
A230052G05Rik	1.26888	0.117391	0.999902
AL831764.1	1.66079	0.117424	0.999902
Slc35g3	1.22747	0.117457	0.999902
Mageb3	2.09575	0.117594	0.999902
Mpdz	-0.458407	0.117629	0.999902
Gm13619	-2.33115	0.117751	0.999902
Mro	0.458543	0.1181	0.999902
Tbx19	2.62284	0.118117	0.999902
Usp46	-0.451669	0.118198	0.999902
Wnt4	-0.950868	0.118206	0.999902
Itga4	-0.706793	0.118698	0.999902
RP23-71K9.4	0.892181	0.118984	0.999902
Dcdc2a	0.583905	0.119015	0.999902
Cdh13	0.412209	0.1191	0.999902
1700060C20Rik	2.64651	0.119184	0.999902
3100002H09Rik	2.64651	0.119184	0.999902
AC127270.1	2.64651	0.119184	0.999902
Capza3	2.64651	0.119184	0.999902
Cbfa2t2-ps1	2.64651	0.119184	0.999902
Cma1	2.64651	0.119184	0.999902
Csta	2.64651	0.119184	0.999902
Fam46d	2.64651	0.119184	0.999902
Foxd3	2.64651	0.119184	0.999902
Gal3st2	2.64651	0.119184	0.999902
Gm11594	2.64651	0.119184	0.999902
Gm12127	2.64651	0.119184	0.999902
Gm12312	2.64651	0.119184	0.999902
Gm12322	2.64651	0.119184	0.999902
Gm13015	2.64651	0.119184	0.999902
Gm13821	2.64651	0.119184	0.999902
Gm13884	2.64651	0.119184	0.999902
Gm15137	2.64651	0.119184	0.999902
Gm16237	2.64651	0.119184	0.999902
Gm17229	2.64651	0.119184	0.999902
Gm23583	2.64651	0.119184	0.999902
Gm24289	2.64651	0.119184	0.999902
Gm24689	2.64651	0.119184	0.999902
Gm4425	2.64651	0.119184	0.999902
Gm5940	2.64651	0.119184	0.999902
Gm6161	2.64651	0.119184	0.999902
Gm6175	2.64651	0.119184	0.999902
Gm8325	2.64651	0.119184	0.999902
H2afb3-ps	2.64651	0.119184	0.999902
Hoxc13	2.64651	0.119184	0.999902
Lipf	2.64651	0.119184	0.999902
n-R5s33	2.64651	0.119184	0.999902
Padi4	2.64651	0.119184	0.999902
RP24-500L4.2	2.64651	0.119184	0.999902
Syt8	2.64651	0.119184	0.999902
Trim34b	2.64651	0.119184	0.999902
Pdxk-ps	1.8653	0.119202	0.999902
Sh2d6	0.875027	0.119312	0.999902
Hey1	-0.362079	0.119321	0.999902
Trpa1	-1.19014	0.119395	0.999902
Ska1	-2.32135	0.119426	0.999902
AC123857.1	0.955322	0.119567	0.999902
AL683799.1	-0.938239	0.11966	0.999902
Glod5	1.22567	0.119662	0.999902
Foxj1	0.92675	0.119716	0.999902
Robo3	-0.806554	0.119801	0.999902
Zic3	0.703497	0.120009	0.999902
Gm11728	2.1992	0.120024	0.999902
Gm11842	1.74646	0.120035	0.999902
Zfp341	-0.555102	0.120042	0.999902
Gp5	-1.07325	0.120167	0.999902
Slc6a5	1.74361	0.120168	0.999902
Sgol2	1.10867	0.120265	0.999902
Gm5665	1.34766	0.12043	0.999902
Dnaic1	0.660263	0.120431	0.999902
Bmp1	-0.537956	0.120494	0.999902
4932442L08Rik	1.42933	0.120641	0.999902
Sult1a1	0.599489	0.120842	0.999902
Pax6	0.553404	0.120846	0.999902
Slco5a1	0.86756	0.120889	0.999902
A930011G23Rik	-0.815674	0.121144	0.999902
Fbp1	-1.54199	0.121156	0.999902
Six2	-0.656461	0.121239	0.999902
AC093341.1	-0.730696	0.121287	0.999902
Tctex1d1	1.73527	0.12138	0.999902
Gm10676	0.785996	0.121556	0.999902
Crispld1	-0.665027	0.121562	0.999902
Gm20646	0.872351	0.121694	0.999902
Oas1b	1.06226	0.121843	0.999902
Kcnn4	1.36715	0.121903	0.999902
Tgif2	0.768549	0.121988	0.999902
Doc2g	0.941295	0.122083	0.999902
Cdk18	-0.423169	0.122084	0.999902
Fam46c	0.819231	0.122091	0.999902
1700003M02Rik	1.10243	0.122118	0.999902
Esrp2	-1.40295	0.122152	0.999902
Gm12031	-1.34937	0.122187	0.999902
1700017J07Rik	2.61451	0.122215	0.999902
2010005H15Rik	2.61451	0.122215	0.999902
2810404F17Rik	2.61451	0.122215	0.999902
3100003L05Rik	2.61451	0.122215	0.999902
4930555B11Rik	2.61451	0.122215	0.999902
4932414N04Rik	2.61451	0.122215	0.999902
5830472F04Rik	2.61451	0.122215	0.999902
9530048J24Rik	2.61451	0.122215	0.999902
Abca14	2.61451	0.122215	0.999902
AC163294.1	2.61451	0.122215	0.999902
Alb	2.61451	0.122215	0.999902
Apof	2.61451	0.122215	0.999902
Aqp12	2.61451	0.122215	0.999902
Aqp3	2.61451	0.122215	0.999902
Ccl3	2.61451	0.122215	0.999902
Cdh16	2.61451	0.122215	0.999902
Crct1	2.61451	0.122215	0.999902
Edn2	2.61451	0.122215	0.999902
Enthd1	2.61451	0.122215	0.999902
F11	2.61451	0.122215	0.999902
Gm10651	2.61451	0.122215	0.999902
Gm11468	2.61451	0.122215	0.999902
Gm12728	2.61451	0.122215	0.999902
Gm12846	2.61451	0.122215	0.999902
Gm13461	2.61451	0.122215	0.999902
Gm14263	2.61451	0.122215	0.999902
Gm14390	2.61451	0.122215	0.999902
Gm14505	2.61451	0.122215	0.999902
Gm14746	2.61451	0.122215	0.999902
Gm15641	2.61451	0.122215	0.999902
Gm15841	2.61451	0.122215	0.999902
Gm16072	2.61451	0.122215	0.999902
Gm16248	2.61451	0.122215	0.999902
Gm21885	2.61451	0.122215	0.999902
Gm23260	2.61451	0.122215	0.999902
Gm23817	2.61451	0.122215	0.999902
Gm23870	2.61451	0.122215	0.999902
Gm24507	2.61451	0.122215	0.999902
Gm25536	2.61451	0.122215	0.999902
Gm26464	2.61451	0.122215	0.999902
Gm5518	2.61451	0.122215	0.999902
Gm6433	2.61451	0.122215	0.999902
[truncated: 22,010 more rows]
