# Supplementary material for: Experimental validation of methods for differential gene expression analysis and sample pooling in RNA-seq
Source: BMC Genomics. 2015 Jul 25;16(1):548. doi: 10.1186/s12864-015-1767-y (PMC4515013; doi:10.1186/s12864-015-1767-y)
Supplement: Additional file 8: — Presents the results of Cuffdiff2 analyses of RNA-seq data from 8-sample as well as 3-sample pools of RNA and from three corresponding individual samples (.xlsx file). This workbook has three worksheets. First worksheet is a table presenting Cuffdiff2 analyses of RNA-seq data of 8-sample pools of RNA from amygdalae of female Brd1 +/− mice (n = 2) and female WT littermates (n = 2). Second worksheet is a table presenting Cuffdiff2 analyses of RNA-seq data of 3-sample pools of RNA from amygdalae of female Brd1 +/− mice (n = 2) and female WT littermates (n = 2). Third worksheet is a table presenting Cuffdiff2 analyses of RNA-seq data of three corresponding individual RNA samples from amygdalae of female Brd1 +/− mice (n = 3) and female WT littermates (n = 3). [file 12864_2015_1767_MOESM8_ESM.xlsx]

## Sheet: 8-Pool
Gene	Log2 Fold-change	p	Adjusted p
1110059E24Rik	-2.08452	5e-05	0.00526356
1110059M19Rik	∞	5e-05	0.00526356
1600029I14Rik	∞	5e-05	0.00526356
1810032O08Rik	5.82698	5e-05	0.00526356
2410004P03Rik	1.91125	5e-05	0.00526356
9430008C03Rik,Gm23925,Gm26003	2.90303	5e-05	0.00526356
9930013L23Rik	0.811199	5e-05	0.00526356
A2m	2.01871	5e-05	0.00526356
Ace	1.12938	5e-05	0.00526356
Adam3	∞	5e-05	0.00526356
Adamts4	-0.961275	5e-05	0.00526356
Adssl1	-0.795497	5e-05	0.00526356
Agt	-0.599447	5e-05	0.00526356
Akd1	∞	5e-05	0.00526356
Anln	-0.738817	5e-05	0.00526356
Apba3	3.09952	5e-05	0.00526356
Apod	-0.680622	5e-05	0.00526356
As3mt	-0.71566	5e-05	0.00526356
Aspa	-0.838862	5e-05	0.00526356
Bcas1	-0.709142	5e-05	0.00526356
Bhlhe22	0.813339	5e-05	0.00526356
C130071C03Rik,Mir9-2	2.38684	5e-05	0.00526356
C1ql3	0.828014	5e-05	0.00526356
Casc1	3.10301	5e-05	0.00526356
Cbln1	-1.14318	5e-05	0.00526356
Ccdc108	1.2596	5e-05	0.00526356
Ccdc114	1.54687	5e-05	0.00526356
Ccdc135	2.70078	5e-05	0.00526356
Cd22	∞	5e-05	0.00526356
Cdc42ep1	-0.684423	5e-05	0.00526356
Cdc42ep2	-0.924654	5e-05	0.00526356
Cdkn1c	1.03888	5e-05	0.00526356
Celsr1	0.845382	5e-05	0.00526356
Cldn1	1.49431	5e-05	0.00526356
Cldn11	-0.742989	5e-05	0.00526356
Clic4	-0.673781	5e-05	0.00526356
Clic6	1.33552	5e-05	0.00526356
Cmtm5	-0.655259	5e-05	0.00526356
Cntn2	-0.642299	5e-05	0.00526356
Col8a1	2.30713	5e-05	0.00526356
Col9a3	0.867609	5e-05	0.00526356
Cpne2	0.738871	5e-05	0.00526356
Cryab	-0.59879	5e-05	0.00526356
Cyp27a1	-0.905496	5e-05	0.00526356
Cytip	-∞	5e-05	0.00526356
Dgkk	-0.792887	5e-05	0.00526356
Dlk1	-1.01695	5e-05	0.00526356
Dnahc3	1.71421	5e-05	0.00526356
Dnahc5	1.67028	5e-05	0.00526356
Dnahc6	2.36523	5e-05	0.00526356
Eef1a1	0.728374	5e-05	0.00526356
Efhd1	-0.789195	5e-05	0.00526356
Egfl7,Fam69b,Gm20532	-1.78886	5e-05	0.00526356
Enpp2	1.38357	5e-05	0.00526356
Enpp6	-1.0685	5e-05	0.00526356
Erbb3	-0.889162	5e-05	0.00526356
Ermn	-0.947215	5e-05	0.00526356
Esrrg	-0.709326	5e-05	0.00526356
F5	4.92643	5e-05	0.00526356
Fa2h	-0.770489	5e-05	0.00526356
Fads6	-0.666108	5e-05	0.00526356
Fah	-1.51742	5e-05	0.00526356
Fezf2	0.914047	5e-05	0.00526356
Gab1	-0.702606	5e-05	0.00526356
Gabrq	-0.933817	5e-05	0.00526356
Gal	-0.951457	5e-05	0.00526356
Gal3st1	-1.01119	5e-05	0.00526356
Galnt6	-1.23822	5e-05	0.00526356
Gbx1	-0.806335	5e-05	0.00526356
Gh	4.59579	5e-05	0.00526356
Gjb1	-1.04928	5e-05	0.00526356
Gjc2	-0.965376	5e-05	0.00526356
Gjc3	-0.65074	5e-05	0.00526356
Glis1	-4.45515	5e-05	0.00526356
Gm11492,Sept4	-0.787297	5e-05	0.00526356
Gm11613,Gm24158	3.99548	5e-05	0.00526356
Gng11	-0.860731	5e-05	0.00526356
Gpr37	-0.82342	5e-05	0.00526356
Grp	1.40373	5e-05	0.00526356
Hgf	1.17886	5e-05	0.00526356
Hipk3	3.18612	5e-05	0.00526356
Hydin	1.41029	5e-05	0.00526356
Igf2	0.97762	5e-05	0.00526356
Igfbp2	1.64086	5e-05	0.00526356
Insc	-1.76113	5e-05	0.00526356
Irs4	-0.782834	5e-05	0.00526356
Islr2	0.652793	5e-05	0.00526356
Itgam	-0.997775	5e-05	0.00526356
Kcnj10	-0.730691	5e-05	0.00526356
Kl	2.6887	5e-05	0.00526356
Klhdc1	0.972907	5e-05	0.00526356
Klk6	-2.15655	5e-05	0.00526356
Krt23	∞	5e-05	0.00526356
Krt8	∞	5e-05	0.00526356
Lbp	4.90865	5e-05	0.00526356
Lgi3	-0.593032	5e-05	0.00526356
Lhx8	-0.956709	5e-05	0.00526356
Mag	-0.910735	5e-05	0.00526356
Maml2	1.56781	5e-05	0.00526356
Mboat1	-1.20456	5e-05	0.00526356
Mbp	-0.733463	5e-05	0.00526356
Mcam	-0.93077	5e-05	0.00526356
Megf10	-0.593605	5e-05	0.00526356
Mobp	-0.701718	5e-05	0.00526356
Mog	-0.875077	5e-05	0.00526356
Mpo	-∞	5e-05	0.00526356
Msx1	2.91395	5e-05	0.00526356
Mycbp	-1.37313	5e-05	0.00526356
Mycn	1.0918	5e-05	0.00526356
Myo1d	-0.742493	5e-05	0.00526356
Myrf	-0.759982	5e-05	0.00526356
Ncrna00085	1.3593	5e-05	0.00526356
Nefh	-0.635105	5e-05	0.00526356
Neurod2	0.897344	5e-05	0.00526356
Neurod6	1.05231	5e-05	0.00526356
Nipal4	-1.17572	5e-05	0.00526356
Nkx2-1	-0.915269	5e-05	0.00526356
Nov	0.812719	5e-05	0.00526356
Nr2f2	0.759012	5e-05	0.00526356
Nr4a3	0.672432	5e-05	0.00526356
Opalin	-1.12118	5e-05	0.00526356
Otof	0.590167	5e-05	0.00526356
Otx2	3.65635	5e-05	0.00526356
P2ry1	-0.805588	5e-05	0.00526356
Paqr6	-0.739073	5e-05	0.00526356
Pde1c	-0.828715	5e-05	0.00526356
Pde5a	0.986873	5e-05	0.00526356
Plekhh1	-0.91304	5e-05	0.00526356
Pllp	-0.940147	5e-05	0.00526356
Plp1	-0.794653	5e-05	0.00526356
Plxnb3	-0.816901	5e-05	0.00526356
Pou3f1	-0.908648	5e-05	0.00526356
Ppp1r14a	-0.962819	5e-05	0.00526356
Prl	3.90239	5e-05	0.00526356
Prmt2	2.19708	5e-05	0.00526356
Psrc1	1.39925	5e-05	0.00526356
Pter	0.798172	5e-05	0.00526356
Pvalb	-0.980852	5e-05	0.00526356
Rabepk	-2.13895	5e-05	0.00526356
Rad51b	-∞	5e-05	0.00526356
Rai14	0.837584	5e-05	0.00526356
Rasl11a	1.20454	5e-05	0.00526356
Rassf4	-0.852398	5e-05	0.00526356
Rcan3	2.38208	5e-05	0.00526356
Rgs10	-0.763038	5e-05	0.00526356
Rhog	-0.724397	5e-05	0.00526356
Rpl21	-1.36754	5e-05	0.00526356
Rreb1	1.02765	5e-05	0.00526356
Rsph4a	0.900035	5e-05	0.00526356
S1pr5	-1.04641	5e-05	0.00526356
Sec14l5	-0.803303	5e-05	0.00526356
Sema3b	1.38659	5e-05	0.00526356
Serpinb1a	-1.12646	5e-05	0.00526356
Slc13a4	1.84431	5e-05	0.00526356
Slc17a7	0.645056	5e-05	0.00526356
Slc6a11	-0.602183	5e-05	0.00526356
Slc6a20b	-∞	5e-05	0.00526356
Sncg	-1.15264	5e-05	0.00526356
Sntn	∞	5e-05	0.00526356
Snx33	-0.683461	5e-05	0.00526356
Sostdc1	2.094	5e-05	0.00526356
Spata18	∞	5e-05	0.00526356
Spp1	-1.33264	5e-05	0.00526356
Stra6	2.10013	5e-05	0.00526356
Sulf1	1.36884	5e-05	0.00526356
Sv2b	0.585093	5e-05	0.00526356
Syt2	-0.991157	5e-05	0.00526356
Tac2	-0.874082	5e-05	0.00526356
Tc2n	∞	5e-05	0.00526356
Tgfb2	0.813922	5e-05	0.00526356
Th	-1.18325	5e-05	0.00526356
Theg	-∞	5e-05	0.00526356
Thumpd3	1.9076	5e-05	0.00526356
Tmem212	∞	5e-05	0.00526356
Tmem63a	-1.02973	5e-05	0.00526356
Tmem72	3.88939	5e-05	0.00526356
Tmem88b	-1.00225	5e-05	0.00526356
Tnfaip6	-0.748482	5e-05	0.00526356
Trh	-1.45306	5e-05	0.00526356
Ttr	8.02859	5e-05	0.00526356
Ttyh2	-0.761483	5e-05	0.00526356
Ugt8a	-0.761902	5e-05	0.00526356
Unc13c	-0.702663	5e-05	0.00526356
Unc5b	-0.741175	5e-05	0.00526356
Vamp1	-0.746589	5e-05	0.00526356
Wdr52	1.23185	5e-05	0.00526356
Wfdc2	∞	5e-05	0.00526356
Zbtb16	0.91942	5e-05	0.00526356
Cck	0.586302	0.0001	0.00974926
Col5a3	0.667544	0.0001	0.00974926
Cyp2j12	-1.16624	0.0001	0.00974926
Endod1	-0.508022	0.0001	0.00974926
Fbxo24,Pcolce	0.880845	0.0001	0.00974926
Gldc	0.63439	0.0001	0.00974926
Gm20425,Srprb,Trf	-0.739636	0.0001	0.00974926
Itga11	1.1141	0.0001	0.00974926
Kcne2	4.23194	0.0001	0.00974926
Kif9	0.722111	0.0001	0.00974926
Pon1	∞	0.0001	0.00974926
Sec14l3	-1.3464	0.0001	0.00974926
Setd3	-0.80608	0.0001	0.00974926
Slc1a5	-1.31474	0.0001	0.00974926
Trpm3	0.58382	0.0001	0.00974926
Ak7	2.47962	0.00015	0.0132529
Amd-ps3	-∞	0.00015	0.0132529
Asb4	-1.30101	0.00015	0.0132529
Car2	-0.51588	0.00015	0.0132529
Dgkg	0.558163	0.00015	0.0132529
Dio2	0.601991	0.00015	0.0132529
Dkk3	0.513287	0.00015	0.0132529
Fam211b	-0.571489	0.00015	0.0132529
Flt3	-0.674483	0.00015	0.0132529
Fndc5	-0.529486	0.00015	0.0132529
Gad1-ps	-∞	0.00015	0.0132529
Gm4540	-∞	0.00015	0.0132529
Hapln2	-0.99348	0.00015	0.0132529
Il17rc	1.67049	0.00015	0.0132529
Kcng2	0.828342	0.00015	0.0132529
Ldb2	0.586965	0.00015	0.0132529
Lrrc23	2.75768	0.00015	0.0132529
Npr3	0.782263	0.00015	0.0132529
Pkp2	0.662679	0.00015	0.0132529
Slc26a4	1.0894	0.00015	0.0132529
Spag4	-1.18443	0.00015	0.0132529
Bmp3	0.638208	0.0002	0.0164241
Cybrd1	1.02775	0.0002	0.0164241
Ercc2	1.37992	0.0002	0.0164241
Gatm	-0.587194	0.0002	0.0164241
Iqub	1.1708	0.0002	0.0164241
Ppp2r4	-0.754712	0.0002	0.0164241
Prr18	-0.629844	0.0002	0.0164241
Rasgrp3	-0.563159	0.0002	0.0164241
Slc16a1	-0.581518	0.0002	0.0164241
Slc44a1	-0.618418	0.0002	0.0164241
Slc9a4	2.18908	0.0002	0.0164241
Sox10	-0.571228	0.0002	0.0164241
Tmem98	-0.611791	0.0002	0.0164241
Trim40	-∞	0.0002	0.0164241
Tspan2	-0.703604	0.0002	0.0164241
Wdr86	3.58287	0.0002	0.0164241
Zbtb18	0.496749	0.0002	0.0164241
Aqp1	5.02767	0.00025	0.0194029
Fndc3c1	∞	0.00025	0.0194029
Gm13111	0.628437	0.00025	0.0194029
Klhdc8a	-0.569167	0.00025	0.0194029
Micall1	-0.536601	0.00025	0.0194029
Myo5c	0.837659	0.00025	0.0194029
Olig1	-0.510973	0.00025	0.0194029
Pkd2l1	-1.71939	0.00025	0.0194029
Rabl2	0.737766	0.00025	0.0194029
Rsph1	0.927503	0.00025	0.0194029
Slc4a5	4.84975	0.00025	0.0194029
Thsd4	0.861679	0.00025	0.0194029
Tnxb	0.803008	0.00025	0.0194029
Trpv4	1.48746	0.00025	0.0194029
Cerk	-0.518863	0.0003	0.0224049
Col8a2	4.17111	0.0003	0.0224049
Dusp26	-0.54664	0.0003	0.0224049
Fbxo32	-0.57424	0.0003	0.0224049
Hcn2	-0.500222	0.0003	0.0224049
Itih3	-0.883744	0.0003	0.0224049
Nmral1	-0.634847	0.0003	0.0224049
Pfas	1.26282	0.0003	0.0224049
Plekhb1	-0.607023	0.0003	0.0224049
Zhx2	-1.24919	0.0003	0.0224049
2810468N07Rik	-0.59773	0.00035	0.0251885
Chst3	-0.836052	0.00035	0.0251885
Cstf2	0.830868	0.00035	0.0251885
Fzd7	0.675208	0.00035	0.0251885
Klf10	0.591158	0.00035	0.0251885
Plekhg3	-0.578245	0.00035	0.0251885
Prkch	-0.562189	0.00035	0.0251885
Rab37	-1.05796	0.00035	0.0251885
Sytl3	∞	0.00035	0.0251885
Tceanc	-1.92517	0.00035	0.0251885
Arhgef28	0.519684	0.0004	0.0280723
Ccdc42	0.902453	0.0004	0.0280723
Cdkl1	-0.62785	0.0004	0.0280723
Csrp1	-0.489995	0.0004	0.0280723
Fibcd1	0.54811	0.0004	0.0280723
Slc9a1	-0.972993	0.0004	0.0280723
Thbs4	3.06571	0.0004	0.0280723
Adamtsl4	-1.34814	0.00045	0.0307102
Akap12	-0.533415	0.00045	0.0307102
Ankfn1	0.648452	0.00045	0.0307102
Calcrl	1.24435	0.00045	0.0307102
Kctd15	0.920251	0.00045	0.0307102
Mef2c	0.486864	0.00045	0.0307102
Pdlim2	-0.591409	0.00045	0.0307102
Vip	0.680595	0.00045	0.0307102
2310007L24Rik	∞	0.0005	0.0328754
Cacna1c	0.502274	0.0005	0.0328754
Cd83	-0.556484	0.0005	0.0328754
Col19a1	0.62265	0.0005	0.0328754
Col6a5	0.838152	0.0005	0.0328754
Ezr	0.794281	0.0005	0.0328754
Gm4779	-∞	0.0005	0.0328754
Kcng4	-0.963784	0.0005	0.0328754
Mal	-0.676821	0.0005	0.0328754
Per2	0.506276	0.0005	0.0328754
Trim36	-0.566047	0.0005	0.0328754
1700125H20Rik	-∞	0.00055	0.034888
Ankrd34b	-0.522671	0.00055	0.034888
Car12	0.553505	0.00055	0.034888
Chrd	0.585397	0.00055	0.034888
Pomc	1.32827	0.00055	0.034888
Rnf13	-0.473098	0.00055	0.034888
Sh3tc2	-0.800095	0.00055	0.034888
Stc1	0.614796	0.00055	0.034888
Ucp3	-0.890855	0.00055	0.034888
Zfhx3	-0.512177	0.00055	0.034888
Zfp870	-0.639266	0.00055	0.034888
Acaa2	0.576457	0.0006	0.0375778
Dnajb2	-0.500833	0.0006	0.0375778
Syna	0.733696	0.0006	0.0375778
Ttc7	0.963362	0.0006	0.0375778
Ifngr1	-0.693329	0.00065	0.0402005
Prss12	0.642488	0.00065	0.0402005
Ucn3	0.8387	0.00065	0.0402005
Vezt	1.15465	0.00065	0.0402005
Adamts2	-1.18509	0.0007	0.0423661
AI606473	-1.07519	0.0007	0.0423661
Carhsp1	-0.477193	0.0007	0.0423661
Enc1	0.447077	0.0007	0.0423661
Foxn3	-0.820554	0.0007	0.0423661
Klhl4	-0.523846	0.0007	0.0423661
Unc5a	0.68851	0.0007	0.0423661
Bdnf	0.612872	0.00075	0.0447086
Cdkl4	0.567333	0.00075	0.0447086
Gpr101	-0.492174	0.00075	0.0447086
Grm2	0.532666	0.00075	0.0447086
Pld6	-1.33035	0.00075	0.0447086
Grhl1	0.573542	0.0008	0.0475459
Col23a1	1.27485	0.00085	0.050216
Pacs2	-0.445348	0.00085	0.050216
1700029H14Rik	-∞	0.0009	0.0525425
4932411E22Rik	0.677962	0.0009	0.0525425
Dock5	-0.547068	0.0009	0.0525425
Gm514	-0.60183	0.0009	0.0525425
Crhr2	1.19678	0.00095	0.0541829
Epn3	1.74245	0.00095	0.0541829
Gm7237	-∞	0.00095	0.0541829
Olfr461	-∞	0.00095	0.0541829
Pcdh8	0.477479	0.00095	0.0541829
Prx	1.05751	0.00095	0.0541829
Slc31a1	0.618692	0.00095	0.0541829
Trim59	-0.820639	0.00095	0.0541829
Ccnd2	0.477876	0.001	0.0560652
Fzd4	0.631583	0.001	0.0560652
Litaf	-0.796475	0.001	0.0560652
Nme6	-0.907541	0.001	0.0560652
Papln	0.579804	0.001	0.0560652
Slc35g2	-0.499252	0.001	0.0560652
2010001K21Rik	∞	0.00105	0.0575638
AC123644.1	∞	0.00105	0.0575638
Dmrt3	∞	0.00105	0.0575638
Gm17384	∞	0.00105	0.0575638
Map6d1	-0.492356	0.00105	0.0575638
Necab1	0.439415	0.00105	0.0575638
Syne1	0.451288	0.00105	0.0575638
1700024G13Rik	∞	0.00105	0.0575639
Adtrp	∞	0.0011	0.0596441
Fzd2	0.580809	0.0011	0.0596441
Gcg	-∞	0.0011	0.0596441
Kcnj6	0.630861	0.0011	0.0596441
Cab39l	0.525847	0.00115	0.0618469
Htr4	0.653436	0.00115	0.0618469
Prox1	-0.519219	0.00115	0.0618469
Card10	-0.951754	0.0012	0.0635005
Ednrb	-0.442796	0.0012	0.0635005
Hpd	∞	0.0012	0.0635005
Sparc	-0.444069	0.0012	0.0635005
Syngr4	-∞	0.0012	0.0635005
Zp3r	∞	0.0012	0.0635005
Gpx3	-0.545915	0.00125	0.0654464
Ighm	-0.616368	0.00125	0.0654464
Mapk15	1.09063	0.00125	0.0654464
Zfpm2	0.573631	0.00125	0.0654464
1700001L05Rik	1.97433	0.0013	0.0668268
Acsm3	5.23006	0.0013	0.0668268
Cpne6	0.493754	0.0013	0.0668268
Ddr1	-0.462386	0.0013	0.0668268
Iqgap2	0.529634	0.0013	0.0668268
Msrb1	-0.592459	0.0013	0.0668268
Serinc2	1.60733	0.0013	0.0668268
Apln	-0.504687	0.00135	0.0683321
Ccdc162	1.70395	0.00135	0.0683321
Dnahc10	1.93067	0.00135	0.0683321
Rbp1	0.628793	0.00135	0.0683321
Tspan15	-0.527493	0.00135	0.0683321
Zfp697	0.567436	0.00135	0.0683321
Aqp4	-0.443252	0.0014	0.0696166
Crh	-0.620116	0.0014	0.0696166
Glra1	-0.844836	0.0014	0.0696166
Kcnh3	0.437082	0.0014	0.0696166
Olfml1	-0.572328	0.0014	0.0696166
Slc45a3	-1.15053	0.0014	0.0696166
Xkr4	0.492224	0.0014	0.0696166
3110035E14Rik	0.465186	0.00145	0.0717424
Ccdc65	0.604272	0.00145	0.0717424
Capsl	2.13511	0.00155	0.0757433
Cnp	-0.832607	0.00155	0.0757433
Pde8a	-0.758133	0.00155	0.0757433
Pdgfd	0.886701	0.00155	0.0757433
Zdhhc23	0.568359	0.00155	0.0757433
Cd24a	0.591751	0.0016	0.077422
Josd2	-0.513794	0.0016	0.077422
Rbm47	2.44898	0.0016	0.077422
Sufu	-0.819835	0.0016	0.077422
Tshz1	0.448691	0.00165	0.0796467
2900055J20Rik	0.675426	0.0017	0.0814642
Egfl6	-0.763952	0.0017	0.0814642
Nos1	0.444887	0.0017	0.0814642
4930451C15Rik	2.18138	0.00175	0.0830558
Fbxl4	-0.68589	0.00175	0.0830558
Spint2	0.488891	0.00175	0.0830558
Tst	-0.514282	0.00175	0.0830558
4930455G09Rik	-∞	0.0018	0.0834281
AC154013.1	-∞	0.0018	0.0834281
AL732527.1	-∞	0.0018	0.0834281
Cckbr	0.4886	0.0018	0.0834281
Dnaaf3,Tnni3	1.97947	0.0018	0.0834281
Gm7244	-∞	0.0018	0.0834281
Grb7	-1.11336	0.0018	0.0834281
Gys2	∞	0.0018	0.0834281
Hells	1.51404	0.0018	0.0834281
Ptpn3	0.991625	0.0018	0.0834281
Igfbp3	0.579089	0.00185	0.0853458
Lpo	-2.36036	0.00185	0.0853458
Cbln2	-0.524922	0.00195	0.0891281
Ccdc153	2.96345	0.00195	0.0891281
Gpr157	-0.898517	0.00195	0.0891281
Lair1	0.797374	0.00195	0.0891281
Gpr150	0.76489	0.002	0.0912028
AF529169	-0.661405	0.00205	0.0922081
Cdhr3	2.49314	0.00205	0.0922081
Setbp1	0.48084	0.00205	0.0922081
Tmem117	-0.563224	0.00205	0.0922081
Trp73	1.42174	0.00205	0.0922081
Zbtb7c	0.66385	0.00205	0.0922081
Ccdc3	0.55281	0.0021	0.0931863
Ccdc33	2.58908	0.0021	0.0931863
Gbe1	0.666826	0.0021	0.0931863
Nfib	0.606931	0.0021	0.0931863
Padi2	-0.760044	0.0021	0.0931863
Slc6a16	-2.2677	0.0021	0.0931863
Cd109	1.43967	0.00215	0.0947676
Kcnk13	-0.539074	0.00215	0.0947676
Plch2	0.507591	0.00215	0.0947676
Shd	-0.482823	0.0022	0.096756
Esyt3	0.533655	0.00225	0.097653
Il15ra	-0.906933	0.00225	0.097653
Plcl1	-0.473323	0.00225	0.097653
Plin3	-0.48368	0.00225	0.097653
S100a16	-0.501069	0.00225	0.097653
Slc26a11	-0.837748	0.00225	0.097653
Atoh8	1.11796	0.0023	0.0987403
Bfsp2	-1.06712	0.0023	0.0987403
Lhfpl5	-0.680027	0.0023	0.0987403
Myof	0.594422	0.0023	0.0987403
Tjp2	-0.461205	0.0023	0.0987403
Ildr2	0.428462	0.00235	0.100451
Rxfp3	0.553519	0.00235	0.100451
Ren1	∞	0.0024	0.102367
Gm3752	-∞	0.00245	0.103166
Mpzl1	-0.481864	0.00245	0.103166
Nrn1	0.483257	0.00245	0.103166
Scd1	-0.397348	0.00245	0.103166
Tbc1d9	0.587358	0.00245	0.103166
Trip10	0.706302	0.00245	0.103166
Engase	-0.819142	0.0025	0.104604
Ets2	0.541913	0.0025	0.104604
Gm21967,Gm7120	0.587788	0.0025	0.104604
Nexn	-0.460474	0.00255	0.106246
Spic	-∞	0.00255	0.106246
Calcb	∞	0.0026	0.107875
Plau	-0.973057	0.0026	0.107875
Fgd3	-0.516669	0.00265	0.109491
Zfp800	-0.590273	0.00265	0.109491
Mak	0.666468	0.0027	0.111093
Slc24a4	0.503599	0.0027	0.111093
Rfx2	0.720165	0.00275	0.112915
Crygn	∞	0.0028	0.114257
Kcng1	0.592542	0.0028	0.114257
Nxph2	0.908595	0.0028	0.114257
2610018G03Rik	-0.534757	0.00285	0.115346
Hopx	0.57996	0.00285	0.115346
St7	0.59119	0.00285	0.115346
Ttll7	-0.52145	0.00285	0.115346
Serinc5	-0.405272	0.0029	0.11713
Adra1d	0.721991	0.00295	0.118425
Gamt	-0.564972	0.00295	0.118425
Mreg	-0.769461	0.00295	0.118425
1700009P17Rik	1.78929	0.003	0.119463
Dpf3	-1.04848	0.003	0.119463
Nptx1	0.394848	0.003	0.119463
Olig2	-0.459435	0.003	0.119463
Chat	-0.462738	0.00305	0.120967
Stk32a	-0.474198	0.00305	0.120967
Kif13a	-0.427971	0.0031	0.122459
Rps27l	-0.73427	0.0031	0.122459
AC129605.1	-0.527803	0.00315	0.123694
Brd1	-0.502136	0.00315	0.123694
Prdm8	0.570879	0.00315	0.123694
Lhx2	0.528894	0.0032	0.12516
Trmt2b	-0.488574	0.0032	0.12516
Ak5	0.483627	0.00325	0.125626
H2-K1	-0.492643	0.00325	0.125626
Peg10	-0.478762	0.00325	0.125626
Tll1	0.776571	0.00325	0.125626
Tmem27	∞	0.00325	0.125626
Ttc39a	-0.862353	0.00325	0.125626
Cdh20	-0.469581	0.0033	0.127063
Fgf11	-0.438824	0.0033	0.127063
Mcm6	0.548997	0.00335	0.128488
Trpc3	-0.985244	0.00335	0.128488
Cd9	-0.450504	0.0034	0.129652
Fam216b	3.86817	0.0034	0.129652
Zfat	0.546399	0.0034	0.129652
Cep72	-0.886819	0.00345	0.130803
Rftn1	-0.677484	0.00345	0.130803
Scly	-0.580345	0.00345	0.130803
Gm12976	-∞	0.0035	0.132445
Qdpr	-0.545571	0.00355	0.13408
Sh2d6	1.40849	0.0036	0.13571
C1qtnf1	1.45441	0.00365	0.137072
mt-Ta,mt-Tc,mt-Tn,mt-Ty	-0.763441	0.00365	0.137072
Cd209f	-∞	0.0037	0.138425
Slc9a2	0.546383	0.0037	0.138425
Lrfn2	0.477208	0.00375	0.140031
Sytl2	-0.432061	0.0038	0.141631
Commd9	-0.696937	0.00385	0.142956
Syde1	-0.478754	0.00385	0.142956
2900026A02Rik	0.42179	0.0039	0.144002
Dnahc12	3.52095	0.0039	0.144002
Sfrp1	0.567348	0.0039	0.144002
Dnaja1	-0.664259	0.00395	0.145036
Grin2b	0.630891	0.00395	0.145036
Trpv3	-0.992748	0.00395	0.145036
Elovl7	-0.452356	0.00405	0.147612
Eya1	0.524395	0.00405	0.147612
Intu	0.554088	0.00405	0.147612
Pgm2l1	0.396766	0.00405	0.147612
Rbp7	∞	0.0041	0.148886
Ufsp1	-0.500436	0.0041	0.148886
Thrb	0.443177	0.00415	0.150151
Tifab	-0.699814	0.00415	0.150151
Agbl2	1.18468	0.0042	0.151131
Fbn2	0.493204	0.0042	0.151131
Tm4sf1	0.616016	0.0042	0.151131
4930529M08Rik	1.8652	0.00425	0.152101
Car4	0.536816	0.00425	0.152101
Ccdc169,Spg20	-0.585444	0.00425	0.152101
5330413P13Rik,Gm14282	1.22221	0.00435	0.15484
Fam163a	0.469918	0.00435	0.15484
Rps6ka2	0.40674	0.00435	0.15484
Cyp26b1	0.420128	0.0044	0.155224
Kif13b	-0.419467	0.0044	0.155224
Nod1	-0.504485	0.0044	0.155224
Nt5c1b	∞	0.0044	0.155224
Zfp185	2.9844	0.0044	0.155224
Frem1	0.695943	0.00455	0.16023
Chia	0.779634	0.0046	0.16113
Mylk	0.447323	0.0046	0.16113
Tmem26	-1.60459	0.0046	0.16113
Ccr5	-0.994697	0.00465	0.161453
Fam179a	0.730989	0.00465	0.161453
Mgp	0.533873	0.00465	0.161453
Prss23	0.780642	0.00465	0.161453
Slc30a3	0.450282	0.00465	0.161453
Tex16	-∞	0.0047	0.162903
Slit3	0.42238	0.00475	0.163776
Tmem218	-0.513729	0.00475	0.163776
Zfp867	0.534178	0.00475	0.163776
Dyrk2	0.546185	0.0048	0.164925
Piga	-0.512574	0.0048	0.164925
Gjb2	-0.618183	0.00485	0.165494
Gucy2g	0.674399	0.00485	0.165494
Moxd1	0.631025	0.00485	0.165494
Sema4d	-0.581261	0.00485	0.165494
Plcxd2	-0.412551	0.0049	0.166625
Ptgds	-0.405924	0.0049	0.166625
Gm853	∞	0.00505	0.171431
Myo3b	-0.859601	0.0051	0.172242
Pbx3	-0.477277	0.0051	0.172242
Wfikkn2	2.31229	0.0051	0.172242
Camk2a	0.461493	0.00515	0.17334
Wnt3	-0.839323	0.00515	0.17334
9330132A10Rik	0.404762	0.0052	0.174429
Neurl1b	0.407746	0.0052	0.174429
Tmem51	-0.624614	0.00525	0.175511
Tmtc2	-0.819573	0.00525	0.175511
Bmp6	0.542075	0.0053	0.17629
Gm15427	-∞	0.0053	0.17629
Ppap2c	-0.775812	0.0053	0.17629
Crtac1	0.420384	0.00535	0.176764
Hr	-0.567242	0.00535	0.176764
Phf19	1.54226	0.00535	0.176764
Phlda3	-0.575037	0.00535	0.176764
D16Ertd472e	-0.612707	0.0054	0.178119
Krt15	∞	0.00545	0.178874
Mitf	1.07935	0.00545	0.178874
Nfatc3	-0.442757	0.00545	0.178874
Gramd3	-0.419783	0.0055	0.179621
Rtn4rl2	0.580028	0.0055	0.179621
Tnfrsf8	0.839659	0.0055	0.179621
Notch2	0.428555	0.00555	0.180658
Spint1	0.848281	0.00555	0.180658
Adrb2	-1.11081	0.0056	0.181094
BC021767	∞	0.0056	0.181094
H2-M3	-0.9796	0.0056	0.181094
Prdm5	-0.701976	0.0056	0.181094
Spag6	0.795424	0.00565	0.182413
Gm13201	-∞	0.0057	0.183429
Gm1848	-∞	0.0057	0.183429
Calcr	-0.616436	0.00575	0.184737
Cpne4	0.475418	0.00585	0.187646
Fam83h	0.656432	0.006	0.192146
Spef2	1.17699	0.00605	0.193434
Rbm38	-1.11739	0.0061	0.194718
Fhad1	1.22195	0.00615	0.195369
Gpr179	-1.35103	0.00615	0.195369
Kcnj8	-0.681739	0.00615	0.195369
Cers2	-0.609708	0.0062	0.196327
Scn4b	-0.361293	0.0062	0.196327
Agxt2,Gm21973,Prlr	1.07387	0.0063	0.196972
Ccdc30	-0.659973	0.0063	0.196972
Kank1	-0.701369	0.0063	0.196972
Kcnab3	-0.678514	0.0063	0.196972
Klhl1	-0.434625	0.00625	0.196972
Nell2	0.36114	0.00625	0.196972
Plekhf1	-0.616648	0.0063	0.196972
Trak2	-0.45399	0.0063	0.196972
Tfrc	0.572842	0.00635	0.198222
Atp8b1	-0.590518	0.00645	0.201027
Kdm4b	0.654491	0.0065	0.201632
Lipg	0.620143	0.0065	0.201632
Ninj2	-1.27369	0.0065	0.201632
A830036E02Rik	0.519458	0.00665	0.20532
Adamts17	1.2733	0.00665	0.20532
Rasal1	0.675697	0.00665	0.20532
Plekhd1	-0.981453	0.00675	0.208083
A930017M01Rik	-0.480737	0.0068	0.208649
Dusp5	0.506089	0.0068	0.208649
Sobp	0.390781	0.0068	0.208649
Gm13166	∞	0.00685	0.209534
Kcne1l	-0.502381	0.00685	0.209534
Itgb3	-0.56836	0.0069	0.210413
Smox	-0.490037	0.0069	0.210413
1700092K14Rik	-∞	0.0078	0.211176
3110079O15Rik	-∞	0.0078	0.211176
4933424M12Rik	-∞	0.0078	0.211176
AC111135.1	-∞	0.0078	0.211176
Adcy1	0.351349	0.00775	0.211176
Asprv1	0.967996	0.00725	0.211176
B230119M05Rik	-∞	0.0078	0.211176
Batf2	-3.04231	0.007	0.211176
C2cd4c	0.429694	0.00775	0.211176
Cd55	0.685127	0.0071	0.211176
Clec4a1	-∞	0.0078	0.211176
Cmbl	0.619109	0.00755	0.211176
Crtam	∞	0.00715	0.211176
Dlgap1	0.368082	0.00725	0.211176
Dnajc22	∞	0.00755	0.211176
E030025P04Rik	-∞	0.0078	0.211176
Enkur	1.60769	0.0074	0.211176
Erbb2ip	-0.369279	0.00725	0.211176
Galnt4	-0.643108	0.00705	0.211176
Gm10294	-∞	0.0078	0.211176
Gm10490	-∞	0.0078	0.211176
Gm11531	-∞	0.0078	0.211176
Gm11808	-∞	0.0078	0.211176
Gm12165	-∞	0.0078	0.211176
Gm12213	-∞	0.0078	0.211176
Gm13209	-∞	0.0078	0.211176
Gm13668	-∞	0.0078	0.211176
Gm13866	-∞	0.0078	0.211176
Gm13994	-∞	0.0078	0.211176
Gm15757	-∞	0.0078	0.211176
Gm16415	-∞	0.0078	0.211176
Gm17158	-∞	0.0078	0.211176
Gm18355	-∞	0.0078	0.211176
Gm20508	-∞	0.0078	0.211176
Gm20946	-∞	0.0078	0.211176
Gm22208	-∞	0.0078	0.211176
Gm25076	-∞	0.0078	0.211176
Gm25538	-∞	0.0078	0.211176
Gm25857	-∞	0.0078	0.211176
Gm26312	-∞	0.0078	0.211176
Gm5084	-∞	0.0078	0.211176
Gm5356	-∞	0.0078	0.211176
Gm5754	-∞	0.0078	0.211176
Gm8508	-∞	0.0078	0.211176
Gm8659	-∞	0.0078	0.211176
Grem1	-0.540996	0.00725	0.211176
Gsn	-0.638786	0.00755	0.211176
Hist1h3f	-∞	0.0078	0.211176
Hist3h2bb-ps	-∞	0.0078	0.211176
Homer2	0.386258	0.00725	0.211176
Ifltd1	1.64199	0.00745	0.211176
Itpr2	-0.62036	0.0077	0.211176
Jrkl	-0.473552	0.0071	0.211176
Lrig1	-0.452513	0.007	0.211176
Lrrc51	0.707193	0.00695	0.211176
Matn2	0.422738	0.00775	0.211176
Med27	0.540059	0.0072	0.211176
Mir129-1	-∞	0.0078	0.211176
Mir5136	-∞	0.0078	0.211176
Nfkbiz	0.639887	0.00695	0.211176
Nme5	0.638187	0.00755	0.211176
Ocln	0.889879	0.0076	0.211176
Olfr111	-∞	0.0078	0.211176
P2rx7	-0.518469	0.00735	0.211176
Pcdh19	0.527553	0.007	0.211176
Pls1	-0.916755	0.00765	0.211176
Pogz	0.59086	0.0075	0.211176
Pou3f2	-0.434094	0.00745	0.211176
Rfpl3s	-∞	0.0078	0.211176
Rhoc	-0.590619	0.00745	0.211176
Rint1	0.654686	0.00715	0.211176
RP23-146P1.1	-∞	0.0078	0.211176
RP23-214I13.2	-∞	0.0078	0.211176
Rpl21-ps6	-∞	0.0078	0.211176
Rpl29-ps5	-∞	0.0078	0.211176
Sccpdh	-0.451293	0.0077	0.211176
Serpinf1	-0.698756	0.00715	0.211176
Slc7a8	0.382642	0.0074	0.211176
Sspn	-0.412737	0.0074	0.211176
Tnni1	-0.762445	0.0076	0.211176
Tpd52-ps	-∞	0.0078	0.211176
Tubb4a	-0.348593	0.0071	0.211176
Acy1	-0.461793	0.00795	0.213485
Aox1	0.515772	0.00795	0.213485
Ndufaf6	0.67853	0.00795	0.213485
Rcan2	-0.407993	0.0079	0.213485
Rffl	-0.558344	0.00795	0.213485
Tgfbi	0.461432	0.00795	0.213485
Aim1l	1.78485	0.008	0.213668
Depdc7	-1.43955	0.008	0.213668
Exoc3l4	-1.08709	0.008	0.213668
Gpc4	0.493677	0.008	0.213668
1700007K13Rik	1.02664	0.00805	0.213849
1700016K19Rik	1.26003	0.00805	0.213849
E130018N17Rik,Gm14235	∞	0.00805	0.213849
Unc93b1	-0.458387	0.00805	0.213849
Elovl5	-0.439975	0.0081	0.214889
6330403A02Rik	0.473871	0.0082	0.216382
A330021E22Rik	0.79317	0.0082	0.216382
Agpat9	-1.36754	0.0082	0.216382
Creb5	-0.674265	0.0082	0.216382
Ccdc96	0.864358	0.0083	0.218438
Zic1	-0.771472	0.0083	0.218438
B230206H07Rik	-0.576121	0.00835	0.219171
Scrt1	-0.360059	0.00835	0.219171
Col18a1	0.635592	0.0084	0.2199
Slc2a12	1.88516	0.0084	0.2199
Abhd4	-0.379224	0.00845	0.220335
Fam84b	0.582401	0.00845	0.220335
Ston1	0.901743	0.00845	0.220335
Armc3	1.50668	0.0085	0.220766
Lingo1	0.36804	0.0085	0.220766
Slain1	-0.416146	0.0085	0.220766
Gpr174	-2.22434	0.00855	0.221773
Kctd9	-0.991717	0.0086	0.222778
Gabra1	-0.486459	0.00865	0.223781
Dock10	-0.362146	0.0087	0.224195
Fosb	0.439313	0.0087	0.224195
Penk	-0.365762	0.0087	0.224195
S1pr2	-0.704385	0.00875	0.224898
Slc38a8	2.59018	0.00875	0.224898
Camk1d	0.351883	0.0088	0.225889
Cyp3a13	-0.934518	0.0089	0.22816
Gm216	0.892841	0.00895	0.229145
Zfp536	-0.623183	0.009	0.230128
Rassf2	-0.51515	0.00905	0.231108
Alox8	-0.767273	0.0091	0.231786
Krtcap3	0.715307	0.0091	0.231786
Insl3,Jak3	-0.774685	0.00915	0.23276
Col4a4	2.24498	0.00925	0.235002
Pfkfb3	-0.578801	0.0093	0.23597
Arrdc3	-0.705255	0.00935	0.236935
Ankrd33b	0.420286	0.0094	0.237897
Apbb1ip	-0.510822	0.0095	0.240121
Gm12082	-∞	0.00955	0.241077
Slc28a3	3.34705	0.00965	0.243291
C1qb	-0.392805	0.0097	0.24424
Fgf3	-1.36775	0.00975	0.245187
Lrrn1	-0.366389	0.0098	0.246132
Ptpn14	0.728918	0.00985	0.246761
Slc37a2	0.658446	0.00985	0.246761
Fam131c	-0.561816	0.00995	0.247699
Ipcef1	0.444223	0.00995	0.247699
Kif24	1.5747	0.00995	0.247699
Stard10	-0.455855	0.00995	0.247699
Tshz3	0.658037	0.00995	0.247699
Epor	-0.554326	0.01	0.248319
Gm12111	∞	0.01	0.248319
4933416E14Rik	∞	0.0102	0.248913
Apom	∞	0.0102	0.248913
C2cd4a	∞	0.0102	0.248913
Defb11	∞	0.0102	0.248913
Fbxw24	∞	0.0102	0.248913
Gm1110	∞	0.0102	0.248913
Gm16342	∞	0.0102	0.248913
Gm22540	∞	0.0102	0.248913
Mael	∞	0.0102	0.248913
Psme2	0.481356	0.0101	0.248913
Pspn	∞	0.0102	0.248913
Tfec	∞	0.0102	0.248913
Tpbg	0.453034	0.0102	0.248913
Wdr49	∞	0.0102	0.248913
9230110C19Rik	0.515499	0.0103	0.250427
Ccdc81	1.08698	0.0103	0.250427
Ryr2	0.344889	0.0103	0.250427
Sgms2	0.736533	0.01035	0.251334
6430573F11Rik	-0.559245	0.0104	0.251929
Nkd2	0.566932	0.0104	0.251929
Clstn2	0.366599	0.01045	0.252498
Esrrb	-0.829447	0.0105	0.252498
Fam71e1	-0.75278	0.0105	0.252498
Gm14169	-0.450846	0.0105	0.252498
Gpx8	0.704175	0.0105	0.252498
Wasf1	0.344551	0.01045	0.252498
Adck4,Numbl	0.532119	0.01055	0.252779
Cln6	0.53971	0.01055	0.252779
Pcdh20	0.39681	0.01055	0.252779
1700001L19Rik	0.459871	0.0107	0.254218
Aurkb	2.31118	0.0107	0.254218
Isl1	-0.770331	0.01065	0.254218
Isoc1	-0.383003	0.0107	0.254218
Khdrbs3	0.368717	0.01065	0.254218
Lhx5	-1.19243	0.0107	0.254218
Slc35d3	-0.395294	0.01065	0.254218
Nkain3	0.453478	0.01075	0.25449
Tmem132a	0.343119	0.01075	0.25449
Ttc30b	0.466549	0.01075	0.25449
Dguok	-0.580068	0.01085	0.255634
Gli1	-0.486325	0.01085	0.255634
Npy1r	0.433806	0.01085	0.255634
Prrg4	2.04305	0.01085	0.255634
Cetn2	0.414431	0.011	0.258552
Nkx6-2	-0.751986	0.011	0.258552
Cldn2	7.14251	0.01105	0.258805
Enpp4	-0.372874	0.01105	0.258805
Pop4	-0.381066	0.01105	0.258805
Fam196b	-0.526227	0.0111	0.259363
Gstk1	-0.488946	0.0111	0.259363
Rprm	0.390318	0.0112	0.261391
Rimkla	-0.406301	0.01125	0.262248
C77370	0.356314	0.0113	0.262795
Golga7	-0.378855	0.0113	0.262795
Ppm1e	0.372594	0.01135	0.263339
Ttll6	2.5593	0.01135	0.263339
Rimbp3	0.615982	0.0114	0.26388
Tmem125	-1.66231	0.0114	0.26388
Cerkl,Neurod1	0.991222	0.0115	0.265264
Cmtm8	1.37358	0.0115	0.265264
Gna12	-0.383422	0.0115	0.265264
Klf5	-0.537914	0.01155	0.266107
Klf2	0.497306	0.0116	0.266948
Wdr34	0.493809	0.01165	0.267788
Slc29a3	-0.652744	0.0117	0.268625
Flt4	-0.502926	0.01175	0.269148
St8sia2	-0.447751	0.01175	0.269148
Aamdc	-0.420638	0.0118	0.26967
Arhgap23	-0.364049	0.0118	0.26967
Fam81a	0.412391	0.01185	0.269877
Gm13824,Gm13825	-∞	0.01185	0.269877
Sox11	0.47947	0.01185	0.269877
Adcyap1	0.454611	0.0119	0.270394
Zfp456,Zfp595,Zfp953	0.869151	0.0119	0.270394
Vgll3	1.10589	0.012	0.272353
Cd33	-0.504239	0.01205	0.272862
Emid1	0.625539	0.01205	0.272862
Col26a1	-0.719789	0.0122	0.275628
Rspo2	0.477374	0.0122	0.275628
Tle4	-0.356898	0.01225	0.276127
Trpm4	0.409481	0.01225	0.276127
Aldh1a2	-0.721332	0.01235	0.277749
Arrdc2	-0.406213	0.01235	0.277749
Zc3hav1	-0.508384	0.0124	0.278557
Adamts16	-0.433288	0.01245	0.278731
Arntl2	0.56893	0.01245	0.278731
Itga4	0.589993	0.01245	0.278731
Foxj1	0.432189	0.0125	0.279534
Tat	∞	0.01255	0.280335
Gm11992	2.77328	0.01265	0.281933
Hpcal1	0.351642	0.01265	0.281933
Icosl	0.456478	0.0127	0.282729
Pmp22	-0.612868	0.01275	0.283205
Tmem215	0.497079	0.01275	0.283205
Cd247	2.29628	0.0128	0.283996
Scd3	-0.721044	0.01285	0.284787
BC034090	-0.437461	0.01295	0.286682
B4galt1	0.461723	0.013	0.287467
Cnr1	0.391928	0.01305	0.288251
Eno4	0.615462	0.0131	0.288711
Sgpp2	-0.717789	0.0131	0.288711
Lca5l	0.47391	0.01315	0.28949
Acn9	-0.413066	0.0132	0.289946
Gls2	-0.54632	0.0132	0.289946
Chrna10	1.06491	0.01325	0.290078
Mx2	-1.46473	0.01325	0.290078
Slc6a7	0.34713	0.01325	0.290078
Nkain1	-0.394239	0.0133	0.290851
Sgce	-0.434218	0.01335	0.291622
Crybb1	-0.708257	0.0134	0.292392
Cldn10	-0.543529	0.01345	0.29316
Pim1	-0.894449	0.0135	0.29328
Traf1	1.54746	0.0135	0.29328
Wnt9a	0.455125	0.0135	0.29328
D6Ertd474e	-2.63023	0.01355	0.293722
Gria1	0.420535	0.01355	0.293722
Gm14168	0.644457	0.01365	0.295243
Tnnt3	-1.17808	0.01365	0.295243
Ctgf	0.561155	0.01375	0.296757
Gprin3	0.413876	0.01375	0.296757
Eif5a2	-0.352792	0.0138	0.297188
Lyn	-0.589602	0.0138	0.297188
Zic5	1.56402	0.01385	0.297941
Tm6sf2	0.968549	0.0139	0.298692
Fam183b	1.31495	0.01395	0.299441
AC207128.1	-1.9905	0.014	0.300189
Fosl2	0.365086	0.0141	0.302006
Ldb3	-0.393365	0.01415	0.302422
Pcdh1	0.351813	0.01415	0.302422
Cast	-0.457907	0.0142	0.303163
Aldh1a1	-0.383671	0.01425	0.303249
Hspa1b	0.894664	0.01425	0.303249
Trhr	0.499934	0.01425	0.303249
Wdr16	3.18272	0.0143	0.303986
Exd1	1.10703	0.01435	0.304069
Pacsin3	-0.5415	0.01435	0.304069
Tnfaip8l3	0.438433	0.01435	0.304069
Tekt1	0.928279	0.01445	0.305861
Adgb	0.917451	0.0145	0.305938
AW495222	1.05838	0.0145	0.305938
Hsf4	-0.392141	0.0145	0.305938
Cspp1	0.577603	0.01455	0.306666
Fgd2	-0.757516	0.0146	0.307065
Slc16a12	0.623222	0.0146	0.307065
Dse	0.466526	0.01465	0.307464
Tap1	-0.984414	0.01465	0.307464
2310022B05Rik	-0.33223	0.0147	0.308186
Dtwd1	0.48875	0.01475	0.308581
Epb4.1l3	-0.326463	0.01475	0.308581
Htr2c	0.347453	0.0148	0.308648
Plxna1	0.335453	0.0148	0.308648
Sgk2	-1.4001	0.0148	0.308648
Ephb1	-0.359075	0.0149	0.31008
Rnf122	-0.427163	0.0149	0.31008
Itgb4	-0.887724	0.01495	0.310467
Lhx9	0.95676	0.01495	0.310467
Ksr1	0.357743	0.015	0.310853
Lancl3	-0.417782	0.015	0.310853
Cfl2	-0.341681	0.01505	0.311238
Tradd	-0.934894	0.01505	0.311238
1700019A02Rik	∞	0.0157	0.31228
2810055G20Rik	1.03104	0.01555	0.31228
Bglap2	∞	0.0157	0.31228
Camkv	0.321901	0.01545	0.31228
Cryga,D630023F18Rik	0.604353	0.0157	0.31228
Dnahc11	2.63746	0.01555	0.31228
Ehhadh	-0.578039	0.01565	0.31228
Gm11431	∞	0.0157	0.31228
Gm12656	∞	0.0157	0.31228
Gm13321	∞	0.0157	0.31228
Gm13816	∞	0.0157	0.31228
Gm13983	∞	0.0157	0.31228
Gm14088	∞	0.0157	0.31228
Gm14159	∞	0.0157	0.31228
Gm14262	∞	0.0157	0.31228
Gm15458	∞	0.0157	0.31228
Gm16020	∞	0.0157	0.31228
Gm16535	-1.30262	0.0152	0.31228
Gm25706	∞	0.0157	0.31228
Gm5161	∞	0.0157	0.31228
Gm6576	∞	0.0157	0.31228
Gm6990	∞	0.0157	0.31228
Gpt	-0.374146	0.01525	0.31228
Hes1	0.791573	0.0155	0.31228
Lrrc48	0.471002	0.01515	0.31228
March8	-0.599635	0.0156	0.31228
Mir5133	∞	0.0157	0.31228
Mycbpap	1.41633	0.0153	0.31228
Myo5b	0.572743	0.01515	0.31228
Nfe2l3	-0.568018	0.01535	0.31228
n-R5s24	∞	0.0157	0.31228
Optn	-0.432499	0.0154	0.31228
RP23-197G3.5	∞	0.0157	0.31228
Rpl31-ps10	∞	0.0157	0.31228
Snord107	∞	0.0157	0.31228
Tbata	0.733781	0.01545	0.31228
Tpt1-ps3	∞	0.0157	0.31228
Zfp52	-0.570602	0.01565	0.31228
Klhl3	0.373717	0.0158	0.313954
Itpripl1	0.70707	0.01585	0.314631
Myh14	-0.680374	0.0159	0.314992
Ptpn20	1.5118	0.0159	0.314992
Rad51c	-0.85537	0.01595	0.315666
Gpr153	-0.701338	0.01615	0.319305
Ptger2	-1.53219	0.0162	0.319655
Tmem200a	0.457738	0.0162	0.319655
Accs	0.675619	0.0163	0.320351
Exph5	-0.467467	0.0163	0.320351
Lmo4	0.340301	0.0163	0.320351
Slc22a23	-0.415133	0.0163	0.320351
1500015O10Rik	7.02852	0.0167	0.322618
Acan	-0.504729	0.01675	0.322618
Adamts14	1.58332	0.0169	0.322618
Ado	-0.343397	0.017	0.322618
Adrbk2	0.323597	0.017	0.322618
Afap1l1	-0.357885	0.01645	0.322618
AU041133	0.653333	0.01695	0.322618
Cacng2	-0.352367	0.01705	0.322618
Cxcl1	∞	0.0171	0.322618
E030011O05Rik,Zbtb38	0.625486	0.0167	0.322618
Eln	0.457272	0.0166	0.322618
F730035P03Rik	∞	0.0171	0.322618
Gm11680	∞	0.0171	0.322618
Gm14263	∞	0.0171	0.322618
Gm14275	∞	0.0171	0.322618
Gm16320	-∞	0.01665	0.322618
Gm20711	∞	0.0171	0.322618
Gm22656	∞	0.0171	0.322618
Gm25103	∞	0.0171	0.322618
Gm5436	∞	0.0171	0.322618
Gm5611	∞	0.0171	0.322618
Gm6404	∞	0.0171	0.322618
Gm7936	∞	0.0171	0.322618
Gm9432	∞	0.0171	0.322618
Gpr161	0.403649	0.0165	0.322618
Ifitm6	∞	0.0171	0.322618
Ints9	-0.378745	0.0166	0.322618
Krt18	4.02842	0.0167	0.322618
Maats1	1.30456	0.0168	0.322618
Mospd4	∞	0.0171	0.322618
Neat1	-0.369597	0.01665	0.322618
Nps	∞	0.0171	0.322618
RP24-232F23.1	∞	0.0171	0.322618
Rps10-ps1	∞	0.0171	0.322618
Rps2	-0.449709	0.01675	0.322618
Rspo1	-0.739371	0.0168	0.322618
S100a8	∞	0.0171	0.322618
Slc12a2	-0.324359	0.01685	0.322618
Tigit	∞	0.0171	0.322618
Tmprss11a	3.66149	0.0167	0.322618
Vmn1r-ps145	∞	0.0171	0.322618
Zfp385a	-0.339436	0.01645	0.322618
Kcnf1	0.324785	0.01715	0.323253
Stx17	-0.553205	0.0172	0.323887
Abcc4	0.399418	0.0174	0.324383
Akap13	0.421693	0.0177	0.324383
Clrn2	∞	0.0178	0.324383
D630033O11Rik	∞	0.0178	0.324383
E130111B04Rik	∞	0.0178	0.324383
Gm11754	∞	0.0178	0.324383
Gm11780	∞	0.0178	0.324383
Gm11895	∞	0.0178	0.324383
Gm12632	∞	0.0178	0.324383
Gm13047	∞	0.0178	0.324383
Gm13670	∞	0.0178	0.324383
Gm13976	∞	0.0178	0.324383
Gm14206	∞	0.0178	0.324383
Gm14550	∞	0.0178	0.324383
Gm20493	∞	0.0178	0.324383
Gm20900	∞	0.0178	0.324383
Gm24325	∞	0.0178	0.324383
Gm5160	∞	0.0178	0.324383
Gm5401	∞	0.0178	0.324383
Gm5595	-0.809135	0.0174	0.324383
Gm6425	∞	0.0178	0.324383
Gm9009	∞	0.0178	0.324383
Gprc5b	-0.382992	0.01735	0.324383
Gtsf1l	∞	0.0178	0.324383
Lmx1a	2.5021	0.01745	0.324383
Lsm11	0.370071	0.0178	0.324383
Lurap1l	0.42806	0.01735	0.324383
Mamld1	0.353963	0.0176	0.324383
Rny3	∞	0.0178	0.324383
Rps15a-ps8	∞	0.0178	0.324383
Rtn4ip1	-0.382667	0.01735	0.324383
Shank2	0.451012	0.0177	0.324383
Sipa1	-0.348181	0.01735	0.324383
Sstr1	0.374537	0.01735	0.324383
Ube2nl	∞	0.0178	0.324383
Zfp831	0.353636	0.01795	0.326816
March3	0.64032	0.01805	0.328334
Ppil6	0.650309	0.01815	0.32985
Gltp	-0.490962	0.01835	0.331955
Has2as	2.56969	0.0184	0.331955
Lmnb1	0.613183	0.0184	0.331955
Myadml2	-1.20217	0.01835	0.331955
Olah	∞	0.0184	0.331955
Prkce	0.310858	0.0183	0.331955
Sidt1	0.579355	0.0184	0.331955
Slc16a2	0.4014	0.0183	0.331955
Gstm3,Gstm6	-0.488898	0.0185	0.333455
Nedd1	-0.52523	0.0186	0.334952
Efna1	-0.725993	0.0187	0.335228
Itga7	-0.380438	0.01865	0.335228
Lrig3	-0.557125	0.0187	0.335228
Ppfibp2	-0.375963	0.0187	0.335228
Tmeff2	-0.36566	0.01865	0.335228
Ccdc113	0.741184	0.01875	0.335517
Tox3	0.582963	0.01875	0.335517
Ccdc146	3.73739	0.01885	0.337001
Eml3	-0.37362	0.0189	0.33759
Cacna1e	0.311799	0.01895	0.338178
Npc2	-0.339514	0.019	0.338765
Blvra	-0.426106	0.01905	0.339351
Krt77	0.387073	0.01915	0.340825
Bank1	-1.00245	0.0192	0.341408
Atp10b	-0.630266	0.01935	0.342537
Olfml2b	0.532159	0.01935	0.342537
Supt20	0.507802	0.01935	0.342537
Tmem200b	-0.608421	0.01935	0.342537
Vamp8	0.573377	0.0193	0.342537
BC035947	-0.737994	0.01955	0.345459
Gmnc	2.40631	0.01955	0.345459
Col15a1	0.701597	0.01965	0.34599
Hist1h2be	-0.463127	0.01965	0.34599
Inpp5f	-0.352605	0.01965	0.34599
Syngap1	0.317354	0.0196	0.34599
Gm7598	-1.20317	0.0198	0.348322
Nrgn	0.409927	0.01985	0.348891
Tmcc3	-0.643063	0.02	0.350904
Ttll9	0.943849	0.02	0.350904
Palmd	0.579428	0.02005	0.351159
Zfp521	-0.374132	0.02005	0.351159
AI182371	-2.12539	0.02015	0.351976
Cpox	-0.345764	0.02015	0.351976
Inpp5d	0.735651	0.02015	0.351976
Cnksr2	0.330282	0.0202	0.352538
Ddt,Gm20441,Gstt3	-0.350559	0.02025	0.353099
Atox1	0.384965	0.02035	0.353908
Rapsn	1.5303	0.02035	0.353908
Snca	0.313797	0.02035	0.353908
Oaf	0.425895	0.02055	0.357072
Limk1	-0.344779	0.0206	0.357627
Aatk	-0.556248	0.02065	0.357794
Arsj	0.85058	0.0207	0.357794
Phospho2	-0.40394	0.0207	0.357794
Sh3rf3	0.447209	0.0207	0.357794
Sntb1	0.648609	0.02065	0.357794
Vit	0.555995	0.02075	0.358345
Bcat1	-0.453294	0.02085	0.359758
AC158992.1	-1.24797	0.0209	0.360307
Brwd3	0.404827	0.02105	0.361947
Myl6b	-0.409329	0.02105	0.361947
Nbas	-0.32825	0.02105	0.361947
BC018242	0.308274	0.02115	0.362093
Grm8	0.581081	0.0211	0.362093
Ppp1r32	1.896	0.02115	0.362093
Smad3	0.675009	0.02115	0.362093
Zpbp	-0.681024	0.02115	0.362093
Mfge8	0.312533	0.0212	0.362322
Pwwp2b	-0.357288	0.0212	0.362322
Parm1	-0.32186	0.0213	0.363717
Kcnj3	0.372608	0.02135	0.364257
Odf3b	1.44372	0.02145	0.365333
Ybx3	-0.376576	0.02145	0.365333
Ccdc88b	-0.466241	0.0215	0.365555
Kcnh8	-0.808449	0.0215	0.365555
Slc38a1	-0.305137	0.02155	0.365777
Sorcs1	-0.343614	0.02155	0.365777
Ddx19a	0.561167	0.02165	0.36716
Elmod1	-0.307622	0.0217	0.367378
Sorl1	-0.505138	0.0217	0.367378
Fam64a	-2.14491	0.02175	0.36791
Ankrd49	0.416626	0.02185	0.368342
Asah2	-0.372125	0.02185	0.368342
Crybb3	1.24328	0.0218	0.368342
Efcc1	0.613152	0.02185	0.368342
Cacna2d1	0.308617	0.02195	0.368458
Cttnbp2	0.462005	0.0219	0.368458
Gabrg1	-0.324179	0.02195	0.368458
Nr4a1	0.326662	0.0219	0.368458
Ret	-0.371468	0.02195	0.368458
Arhgap15	1.06566	0.0221	0.370348
BC051019	∞	0.0221	0.370348
Rtn4rl1	0.346513	0.0222	0.371709
Slc25a45	-1.09492	0.02225	0.372231
BC021891	0.493894	0.0223	0.372753
Nkd1	-0.349408	0.02235	0.372959
Plod1	-0.650492	0.02235	0.372959
Ptch1	-0.324748	0.02245	0.374312
Apol8	-0.509158	0.0225	0.374514
C030017K20Rik	0.487464	0.0225	0.374514
Triobp	-0.840891	0.0226	0.375863
Eqtn	-1.53014	0.02265	0.376378
Nxph3	0.419371	0.0227	0.376892
Tfap2c	2.15986	0.0228	0.377919
Vwa3a	0.943486	0.0228	0.377919
Cln5	-0.367897	0.023	0.380915
Gpx1	-0.336546	0.02305	0.381105
Rlbp1	0.388624	0.02305	0.381105
Ddr2	0.435631	0.02315	0.38212
Pdzrn4	0.405877	0.02315	0.38212
Slc30a2	0.624094	0.0233	0.384275
Mlf1	1.484	0.02335	0.384459
Sdf2l1	0.460928	0.02335	0.384459
Adra2b	0.980823	0.0234	0.384962
Tmem194b	-0.444081	0.02345	0.385464
Acadl	-0.355961	0.0235	0.385646
Exoc7	-0.419221	0.0235	0.385646
AC123702.1	0.738511	0.0236	0.386645
Fam19a1	0.495796	0.0236	0.386645
Gm9581	-0.50538	0.02365	0.387144
Arhgef10	-0.413596	0.02375	0.387499
Coro6	-0.386059	0.02375	0.387499
Il33	-0.538894	0.0237	0.387499
Vps8	0.613924	0.02375	0.387499
Cldn5	-0.366664	0.02385	0.387533
Ctss	-0.323733	0.02385	0.387533
Gpr176	-0.33778	0.02385	0.387533
Mapkapk3	0.937275	0.0238	0.387533
Prok2	1.50333	0.0238	0.387533
Chodl	0.479953	0.0239	0.388027
Gstm7	-0.722882	0.02395	0.38852
Atp1b3	-0.309059	0.024	0.388694
Nkain2	-0.540374	0.024	0.388694
Hivep2	0.297766	0.02405	0.388867
Spa17	0.722172	0.02405	0.388867
Ltbr	-0.831336	0.02415	0.390165
Osgin2	0.453658	0.02425	0.391142
Unc13b	0.468485	0.02425	0.391142
Ccdc40	1.08405	0.0244	0.393241
3110052M02Rik	-0.471893	0.0245	0.394532
Ngfr	-0.361605	0.02455	0.395015
Cd274	-0.589837	0.0246	0.395177
Lhb	∞	0.0246	0.395177
Arhgap22	-1.19066	0.02465	0.395659
Galnt12	-0.855769	0.02475	0.396621
Olfm4	1.11959	0.02475	0.396621
Pifo	1.90258	0.02485	0.397902
Onecut2	0.388511	0.0249	0.398058
Sh3bgr	-1.79598	0.0249	0.398058
Baiap2l1	1.57188	0.02495	0.398214
Mpdz	0.554902	0.02495	0.398214
Ptbp3	-0.534754	0.025	0.398691
Rit2	-0.310721	0.02505	0.399166
Dlg3	0.375765	0.02515	0.400437
RP23-81C12.3	0.308921	0.0252	0.400911
Zfp513	0.575817	0.02525	0.401384
Lace1	-0.386862	0.02535	0.402327
St6galnac5	0.589313	0.02535	0.402327
Gm15830	1.02644	0.02555	0.405176
Hhatl	-0.459869	0.02565	0.406436
Vwa1	-0.429935	0.02575	0.407369
Zfp488	-0.449915	0.02575	0.407369
Abca17	0.7144	0.02595	0.410205
Fth1	-0.296797	0.026	0.410667
Gprin1	0.307972	0.0261	0.411918
A730046J19Rik	0.419683	0.0262	0.412181
E130012A19Rik	0.351833	0.0262	0.412181
Nog	0.409882	0.0262	0.412181
Timm23	-0.361648	0.02615	0.412181
Chrm1	0.331821	0.02625	0.41264
Btbd19	0.606067	0.02635	0.413883
1810010H24Rik	0.639073	0.0265	0.41452
Agap2	0.291445	0.02655	0.41452
Cpm	-0.518529	0.0266	0.41452
Kcnh2	-0.489787	0.02655	0.41452
Kcns1	0.467361	0.0266	0.41452
Lrrn3	0.325564	0.0265	0.41452
Otogl	1.17421	0.0265	0.41452
Pstpip2	-0.453942	0.02655	0.41452
Rsad2	-1.42674	0.0266	0.41452
Tspan18	0.49006	0.02655	0.41452
Abca8a	-1.01848	0.02665	0.414646
AC120136.1	-0.514485	0.02665	0.414646
Cd36	0.594594	0.02675	0.415549
Ntsr2	-0.301093	0.02675	0.415549
Evpl	-0.349533	0.02685	0.416775
Stat1	-0.355022	0.0269	0.417224
Anxa5	-0.340057	0.02695	0.417345
Nlk	0.371814	0.02695	0.417345
Dpyd	0.665799	0.027	0.417793
Pld1	-0.675276	0.02705	0.418239
Rtn4r	0.345532	0.0271	0.418685
Tmem159	0.393458	0.02715	0.419131
Fam134b	-0.328687	0.0273	0.421118
Steap1	3.25185	0.02735	0.421233
Stra13	-0.491533	0.02735	0.421233
Lrrn4	0.96953	0.0275	0.422885
SOWAHC	0.346395	0.0275	0.422885
Tacr3	-0.357849	0.02755	0.423325
Steap2	-0.378464	0.0276	0.423764
AC134826.1	-1.13043	0.0277	0.42497
AC107744.1	0.646414	0.02775	0.425407
Chac1	-0.475887	0.02785	0.426609
Opn3	-0.849893	0.0279	0.427045
Ckmt2	∞	0.028	0.428244
Fam49a	0.292634	0.02805	0.428347
Lrguk	1.11498	0.02805	0.428347
Efna2	-0.431551	0.0281	0.42878
Arhgef25	0.300393	0.02835	0.431928
Txnrd3	0.416617	0.02835	0.431928
Gm13293	-1.14201	0.0284	0.432025
Ngf	1.22477	0.0284	0.432025
Dkkl1	0.579416	0.02845	0.432121
Hes6	0.421335	0.02845	0.432121
Phldb1	-0.539742	0.0285	0.432217
Sec24d	0.521705	0.0285	0.432217
Fez2	-0.33102	0.0286	0.43307
Gm13716	-0.492547	0.0286	0.43307
Sult1a1	0.578518	0.02865	0.433496
Tmco5b	∞	0.0287	0.43392
Dus1l	0.407375	0.02885	0.435523
Prickle2	0.290503	0.02885	0.435523
0610005C13Rik	1.53255	0.0289	0.435945
Tbx3	1.20603	0.029	0.43712
Sirt1	0.459002	0.02905	0.437541
Arsg	-0.584091	0.02925	0.439967
Cradd	-0.449676	0.0293	0.439967
Hpcal4	0.33171	0.0293	0.439967
Zscan2	-0.487503	0.0293	0.439967
Srp54b	-0.681723	0.02935	0.440384
Acacb	0.895076	0.02945	0.440881
Bsn	0.322311	0.02945	0.440881
Cpne9	-0.657912	0.02945	0.440881
Ptgs2	0.39598	0.0295	0.440963
Rsph3b	0.880042	0.0295	0.440963
Renbp	-0.818793	0.0296	0.44179
Rmdn2	-0.466877	0.0296	0.44179
Cbx6,Nptxr	0.415933	0.0297	0.442949
Sstr3	0.369923	0.02975	0.443027
Taldo1	-0.308233	0.02975	0.443027
9330171B17Rik	-0.791999	0.0298	0.443104
Selplg	-0.338633	0.0298	0.443104
Dusp16	-0.51271	0.02985	0.443182
Pdlim1	-0.805005	0.02985	0.443182
Fut4	-1.69797	0.0299	0.443591
Hexb	-0.339995	0.02995	0.444
Cd82	-0.46097	0.03	0.444076
Sgcd	0.580707	0.03	0.444076
Myh7	0.896898	0.03005	0.444484
E130006D01Rik	2.16542	0.0302	0.446369
Cdc25a	-0.427523	0.0303	0.447513
Nsun3	-0.938593	0.03035	0.447917
Kcnk15	∞	0.0307	0.452745
Spsb4	-0.553436	0.03075	0.453145
B330016D10Rik	-0.742637	0.03085	0.45428
Ndrg1	-0.453249	0.0309	0.45434
Tax1bp3	-1.45149	0.0309	0.45434
Pdcd7	-0.333674	0.03095	0.454738
Fam72a	0.849305	0.031	0.455134
Gabrb2	-0.340847	0.03105	0.45553
Nrp2	0.31796	0.0311	0.455926
A830018L16Rik	0.459173	0.0312	0.456041
Efcab1	0.359167	0.0312	0.456041
Lgmn	-0.3036	0.0312	0.456041
Nfam1	-0.481371	0.0312	0.456041
Sstr4	0.388686	0.0314	0.458625
Fgf1	-0.833141	0.0315	0.459747
Galm	0.823007	0.03155	0.460137
Chchd6	0.328913	0.03165	0.461256
Ifi47,Olfr56	-1.13881	0.0317	0.461305
Itpkc	0.702253	0.0317	0.461305
Ppp1r16b	-0.292714	0.0318	0.46242
Atp2b4	0.439701	0.0319	0.463194
Rgs20	-0.420104	0.0319	0.463194
Hsd17b12	-0.329036	0.03195	0.46358
Gyltl1b	1.4765	0.032	0.463965
Pgr15l	-0.507316	0.03235	0.468353
Slco2a1	1.01341	0.03235	0.468353
Gm12679	-∞	0.0324	0.468392
Sema6d	-0.308766	0.0324	0.468392
Boc	0.33918	0.0326	0.470939
C130074G19Rik	-0.321102	0.03275	0.472761
AC164612.1	1.12903	0.0328	0.473138
Opcml	0.300241	0.03285	0.473169
Sorbs3	-0.323241	0.03285	0.473169
Agl	-0.352553	0.03305	0.475704
Cplx3	0.539907	0.0331	0.475759
Fnip2	0.461234	0.03315	0.475759
Mmd	0.290599	0.03315	0.475759
Slc22a14	-∞	0.03315	0.475759
9230111E07Rik,Gm14321	-1.6317	0.03325	0.476503
Sgk3	-0.366246	0.03325	0.476503
Ilvbl	-0.345859	0.0333	0.476874
E030019B06Rik	0.515752	0.0335	0.477665
Grin2d	-0.306292	0.0335	0.477665
Napepld	0.355564	0.03345	0.477665
Plin5	0.993674	0.0335	0.477665
Rnf138rt1	1.01389	0.03345	0.477665
Xdh	0.350451	0.0335	0.477665
Fancb	-0.49431	0.03385	0.482308
Krt25	-2.48501	0.0339	0.482673
Col27a1	-0.420582	0.03415	0.485185
Rasgrp1	0.286898	0.03415	0.485185
Rnf165	0.721533	0.03415	0.485185
Cfh	-0.303122	0.03425	0.485226
Ick	-0.387059	0.03425	0.485226
Psd3	0.288382	0.0343	0.485226
Rab13	-0.486838	0.0343	0.485226
Sox21	0.399324	0.03425	0.485226
Sst	0.283399	0.0343	0.485226
Tha1	0.507525	0.03435	0.485586
Igsf1	-0.560039	0.0347	0.489834
Tbc1d4	-0.362899	0.0347	0.489834
Xkr8	-1.06668	0.03475	0.49019
Trim26	-0.40524	0.03485	0.491251
Hepacam	-0.288212	0.03495	0.49196
Itpkb	-0.303448	0.03495	0.49196
Galnt9	0.377364	0.035	0.491968
Olfr543	2.51858	0.03505	0.491968
Sema6a	-0.368088	0.03505	0.491968
Tex40	0.842421	0.03505	0.491968
D3Bwg0562e	0.280713	0.0351	0.491972
Ly6g6e	1.88671	0.0351	0.491972
Pdyn	-0.348506	0.03525	0.493725
Lhx1	-2.79524	0.0354	0.494775
Npy2r	0.35084	0.03535	0.494775
Sptlc3	2.0731	0.0354	0.494775
Elmo1	-0.281787	0.03545	0.495124
E030013I19Rik	2.00001	0.0356	0.496169
Gng8	-1.88489	0.03555	0.496169
Zcchc4	-0.437868	0.0356	0.496169
Ccnd3-ps	-∞	0.0364	0.49648
Csf1	-0.45713	0.03625	0.49648
Fam178b	-2.17275	0.03635	0.49648
Foxp2	0.691399	0.03605	0.49648
Galnt15	0.482168	0.03625	0.49648
Gm10549	-∞	0.0364	0.49648
Gm11285	-∞	0.0364	0.49648
Gm11472	-∞	0.0364	0.49648
Gm11764	-∞	0.0364	0.49648
Gm12091	-∞	0.0364	0.49648
Gm13026	-∞	0.0364	0.49648
Gm13536	-∞	0.0364	0.49648
Gm14019	-∞	0.0364	0.49648
Gm15749	-∞	0.0364	0.49648
Gm25112	-∞	0.0364	0.49648
Gm25279	-∞	0.0364	0.49648
Gm26249	-∞	0.0364	0.49648
Gm765	-∞	0.0364	0.49648
Mirlet7c-2	-∞	0.0364	0.49648
Mthfd2	-1.09795	0.036	0.49648
Nkx2-2as	-0.780957	0.03595	0.49648
Noxred1	0.866905	0.0358	0.49648
Ppapdc1a	-0.453326	0.0362	0.49648
RP23-474B13.4	-0.645146	0.03615	0.49648
RP24-469I17.2	-∞	0.0364	0.49648
Rpl31-ps14	-∞	0.0364	0.49648
Rps6ka1	-0.446207	0.03585	0.49648
Saa1	-∞	0.0364	0.49648
Tbc1d7	-0.344772	0.0358	0.49648
Timm21	-0.372784	0.0363	0.49648
Trbc2	-∞	0.0364	0.49648
Atp6ap1l	0.582668	0.0365	0.496817
Degs1	-0.323618	0.03645	0.496817
Lingo4	-0.786486	0.0365	0.496817
Clec10a	-1.51961	0.0366	0.497152
Htr7	-0.325953	0.0366	0.497152
Lzts1	0.318371	0.03655	0.497152
Haus1	-0.452413	0.03665	0.49749
Lims1	-0.544159	0.0367	0.497827
Cldn14	-1.55399	0.0368	0.498842
Rhpn1	0.337096	0.0369	0.499513
Wnt4	0.374128	0.0369	0.499513
Wipf3	0.342042	0.03695	0.499848
Gm10226	-2.76291	0.037	0.500182
Ccp110	-0.397039	0.0371	0.501192
Ccdc136	-0.494045	0.0372	0.5022
Nfasc	-0.27162	0.03725	0.502532
Wnk4	0.824243	0.0373	0.502864
F8a	0.344967	0.03735	0.503195
Apol6	-1.90054	0.0376	0.504845
Bloc1s5	-0.30437	0.0376	0.504845
Calml4	3.96842	0.03755	0.504845
Coro2a	0.443852	0.0375	0.504845
Cysltr1	1.74979	0.03755	0.504845
6820408C15Rik	0.771822	0.03765	0.50516
Rabep2	0.454474	0.0377	0.50516
Serping1	-0.510873	0.0377	0.50516
Efcab12	0.361756	0.03775	0.505487
Gm11734	1.86067	0.03785	0.506484
Cacnb3	0.27987	0.03795	0.506778
Cntnap5c	0.355466	0.0379	0.506778
Htr1f	0.441222	0.03795	0.506778
Lmo1	-0.397226	0.038	0.506778
Lrrc43	0.832709	0.038	0.506778
AL663030.1	-0.498886	0.03805	0.507103
Rapgefl1	0.324875	0.03825	0.509425
Obscn	0.63425	0.0383	0.509748
Wipf1	-0.615095	0.0385	0.512066
Fam5b	0.29654	0.0386	0.513051
Gm9989	0.679248	0.0388	0.514672
Slc9a9	-0.331541	0.0388	0.514672
Tead2	1.22587	0.0388	0.514672
Ankrd10	0.296929	0.03885	0.51499
Tmem229b	-0.565561	0.0389	0.515308
1810033B17Rik	1.48082	0.03915	0.516201
Asb16	-0.541143	0.039	0.516201
Clec1b,Clec9a	2.08677	0.03915	0.516201
Icam5	0.32893	0.03915	0.516201
Lap3	-0.418247	0.0391	0.516201
Robo3	-0.746848	0.0391	0.516201
Zbbx	0.842751	0.03915	0.516201
Ppp1r3b	0.705618	0.0393	0.517145
Rab3il1	-0.385729	0.0393	0.517145
Suclg1	-0.352692	0.03925	0.517145
Cpn1	1.70906	0.0394	0.517429
Gpr64	-1.41628	0.0394	0.517429
Perp	0.427974	0.0394	0.517429
Htr2a	0.330707	0.03955	0.519054
Cml5,Gm11128	-0.824877	0.0397	0.520333
Kcnj5	-0.496649	0.0397	0.520333
Car14	-0.414864	0.0398	0.521298
Tyms	0.939728	0.0399	0.522262
Rxfp1	0.366359	0.03995	0.522571
Dennd3	0.725587	0.0401	0.523495
Gm3448,Tcte3	∞	0.04005	0.523495
Slc12a7	0.361369	0.0401	0.523495
Adamts5	0.372052	0.04015	0.523803
Ccbp2	-0.810474	0.04025	0.524761
Wwc1	0.485764	0.0403	0.525067
Dbpht2	0.310303	0.0404	0.525638
Fblim1	-1.04139	0.04045	0.525638
Ndst4	-0.334543	0.04045	0.525638
Orc1	-2.23049	0.0404	0.525638
4930523C07Rik	1.47044	0.04065	0.52789
Cacna1f	1.36615	0.0408	0.529143
Cdyl	0.365467	0.0408	0.529143
Fam184a	0.522232	0.0409	0.530093
AI836003	-0.335863	0.041	0.530347
Krt1	0.416767	0.04095	0.530347
Nup160	-0.821785	0.041	0.530347
Sox5	0.934944	0.04125	0.533232
Ankrd55	-0.399692	0.04145	0.535119
Nat8	-1.10864	0.04145	0.535119
Umodl1	1.40506	0.0415	0.535415
R3hcc1	-0.477414	0.0416	0.536006
Trpc4	0.338109	0.0416	0.536006
Hipk2	-0.309539	0.04165	0.536301
Henmt1	-1.03589	0.04175	0.537239
Bfsp1	-0.932514	0.04185	0.537827
Vps13a	0.289605	0.04185	0.537827
Acer2	-0.576129	0.0419	0.53812
Fam96b	0.362093	0.04195	0.538413
Rp2h	0.381873	0.042	0.538705
Gab2	-0.312914	0.0421	0.53894
Rilp	0.915699	0.04205	0.53894
Tmem229a	-0.289484	0.0421	0.53894
Cpd	0.433125	0.0422	0.539174
Itprip,Wdr96	2.01731	0.0422	0.539174
Trib1	0.325502	0.04215	0.539174
Adamts8	0.553438	0.0423	0.540103
Gm14446	-0.60491	0.0424	0.540682
Murc	-1.20035	0.0424	0.540682
Fam83a	∞	0.0425	0.540912
Gm14207	∞	0.0425	0.540912
Npas1	-0.328489	0.0425	0.540912
RP23-152P5.2	0.539025	0.0426	0.541836
Gm14584	-2.26058	0.0427	0.542063
Sept14	∞	0.0427	0.542063
Sptssb	-0.783597	0.0427	0.542063
1110032F04Rik	0.405969	0.04295	0.543023
2610028E06Rik	-1.02121	0.04295	0.543023
4833418N02Rik	-0.96094	0.04305	0.543023
4933427D14Rik	0.479582	0.04305	0.543023
Ccdc141	0.576989	0.04285	0.543023
Hspa2	0.309854	0.04305	0.543023
Itgb5	-0.388862	0.0429	0.543023
Pdcd2l	0.700636	0.043	0.543023
Wasf2	0.526122	0.043	0.543023
Zc3h12b	0.508246	0.0429	0.543023
Tctex1d4	∞	0.0431	0.543307
Plekhg5	0.351193	0.04315	0.543591
Nav2	0.277368	0.0432	0.543875
Igsf21	0.308944	0.0433	0.544787
A230006K03Rik	0.35793	0.0435	0.546956
Ccl25	0.673055	0.0436	0.547865
A330017A19Rik	0.725283	0.04365	0.548145
Emcn	0.452307	0.04375	0.549053
Adcy7	-0.332139	0.0438	0.549332
Dgkd	0.276629	0.04385	0.549611
Gucy1a2	0.303199	0.04405	0.550652
Ptprj	0.309728	0.0441	0.550652
Pvr	-0.44839	0.0441	0.550652
Shcbp1l	0.5709	0.04405	0.550652
Sun2	-0.541586	0.0441	0.550652
Wscd1	-0.353742	0.04405	0.550652
Drc1	0.340821	0.04425	0.552176
Mtmr2	-0.348463	0.0443	0.552452
B3gnt6	1.17676	0.0446	0.554371
Brs3	-0.668281	0.0446	0.554371
Cish	0.944313	0.04465	0.554371
Fam229b	0.420319	0.0446	0.554371
Hap1	0.284533	0.04465	0.554371
Mc4r	0.573268	0.04465	0.554371
Shh	-0.560708	0.0445	0.554371
Dhx33	0.413885	0.04485	0.556157
Mov10	0.453095	0.04485	0.556157
Tbr1	0.361502	0.0449	0.556428
Srgap1	-0.293059	0.04505	0.557938
Alk	-0.303704	0.04515	0.558477
Dgkh	0.297282	0.04515	0.558477
AC157610.1	1.44759	0.04525	0.559365
She	-0.401227	0.0453	0.559633
Tsku	0.705904	0.04535	0.559901
Palb2	0.940084	0.04545	0.560786
A430104N18Rik	∞	0.0457	0.563443
Bdp1	0.560474	0.04595	0.563443
C230081A13Rik	0.282036	0.04585	0.563443
Cxcl16	-1.0566	0.0459	0.563443
Lgals3	1.58882	0.04585	0.563443
Mdm1	0.330505	0.04585	0.563443
Mmp17	0.311236	0.04595	0.563443
Ndufaf2	-0.346652	0.04595	0.563443
Nfyb	0.487815	0.04595	0.563443
Slc18a2	-0.382552	0.0458	0.563443
Cnih3	0.397156	0.04605	0.564319
Syn2	0.266273	0.0461	0.564582
Slc26a2	0.336206	0.0463	0.566681
3830408C21Rik	0.67608	0.0465	0.568777
Idnk	-0.361716	0.0466	0.569297
Uncx	-1.16035	0.0466	0.569297
Ptprc	0.574679	0.0469	0.572608
Usp6nl	-0.548838	0.04695	0.572865
BC068281	-0.376263	0.04705	0.573378
Rnf169	0.27807	0.04705	0.573378
Rap1a	-0.310402	0.0471	0.573635
Rpgr,Srpx	0.314191	0.04715	0.57389
Apoa2	-1.39921	0.0473	0.573951
BC030499	0.46346	0.0472	0.573951
Nthl1	-0.598196	0.0473	0.573951
Prorsd1	-0.683878	0.04725	0.573951
Stac3	0.571022	0.0473	0.573951
Chrna2	-0.419984	0.04735	0.574206
Rab27b	-0.32544	0.04745	0.574714
Trip6	0.359576	0.04745	0.574714
Col1a2	0.392791	0.0475	0.57487
Rilpl2	0.356076	0.04755	0.57487
Sp5	-2.12698	0.04755	0.57487
AC122821.2	0.458322	0.0476	0.575123
Chek1	1.39676	0.04765	0.575376
2610035D17Rik	0.319269	0.0478	0.576835
Snx30	-0.2909	0.04785	0.577087
Gcn1l1	0.460367	0.0479	0.577338
Traip	0.314258	0.048	0.578191
Prex2	0.278478	0.04805	0.578441
Asb10	-1.93933	0.04815	0.578488
Kif26a	-0.306622	0.0482	0.578488
Mid1ip1	-0.446837	0.0482	0.578488
Sec23a	0.335686	0.04815	0.578488
Stmn4	-0.321766	0.04815	0.578488
Pcbd1	-0.401638	0.0483	0.579337
Gpr139	-0.627253	0.0484	0.580184
Col5a1	0.571836	0.0485	0.581031
Zfp937	-0.612873	0.04855	0.581278
Fermt3	-0.47801	0.0487	0.581316
Htr5b	1.13682	0.0487	0.581316
Metrnl	0.455187	0.0487	0.581316
Tgfbr3	0.389898	0.0487	0.581316
Wdr12	0.52698	0.0487	0.581316
Rnf130	-0.290699	0.04875	0.581562
Ceacam16	-1.13833	0.0488	0.581808
Dtl	0.385872	0.049	0.582682
Fam181b	-0.294013	0.04905	0.582682
Kalrn	0.40301	0.04895	0.582682
Ncln	0.399167	0.04905	0.582682
Sdsl	-0.586433	0.049	0.582682
Unc5cl	1.79661	0.049	0.582682
Laptm5	-0.400709	0.0491	0.582926
Fer	0.323672	0.04915	0.58317
Cideb	-0.627492	0.04935	0.585192
Fxyd5,Fxyd7	0.331991	0.04945	0.586027
Pm20d2	-0.490036	0.04965	0.588045
Gpr37l1	-0.262169	0.04975	0.588173
Pck2	0.314946	0.0497	0.588173
Sh3rf1	0.294956	0.04975	0.588173
Hmgb3	-0.412662	0.04985	0.589004
CR293526.1	0.524897	0.05005	0.589607
Drd3	0.737875	0.05005	0.589607
Foxd1	-1.07017	0.05005	0.589607
Mical2	0.415157	0.05005	0.589607
Polr2k	0.506195	0.05005	0.589607
2900052L18Rik	-0.389783	0.05015	0.589619
D430019H16Rik	0.260539	0.0502	0.589619
Scara3	0.314167	0.05015	0.589619
Srl	0.968178	0.0501	0.589619
Ush2a	3.63976	0.0502	0.589619
Lrrc7	0.268439	0.05035	0.59103
Arhgap11a	-0.391133	0.0504	0.591266
Fgd4	0.333447	0.0505	0.592089
Hcfc2	0.43754	0.0507	0.593964
Nhlrc1	-0.294034	0.05075	0.593964
Pcdh9	-0.272576	0.05075	0.593964
Abcb1a	-0.563714	0.0508	0.594198
Taf1c	-0.527996	0.05085	0.594431
Gm21092	-0.534954	0.0509	0.594665
Asxl3	0.32466	0.05095	0.594898
Fam227a	0.411753	0.05105	0.595012
Rasa3	-0.367983	0.051	0.595012
Tnfrsf22	-1.32092	0.05105	0.595012
Dcaf12l1	0.277932	0.05135	0.598156
2810032G03Rik	-0.329709	0.0516	0.599305
AC113309.1	-0.854393	0.0516	0.599305
Fam189b	0.489526	0.05155	0.599305
Gad2	-0.283198	0.05155	0.599305
Isoc2a	-0.304789	0.0515	0.599305
Adcy6	0.273555	0.05165	0.599534
Atp13a3	0.340386	0.0518	0.600219
Cdon	0.425162	0.0518	0.600219
Ubxn10	0.696447	0.0518	0.600219
Cml3	-1.74107	0.052	0.602184
B230312C02Rik	-1.03571	0.05215	0.603568
Bbs1	0.274346	0.0522	0.603793
Frat2	0.360067	0.05225	0.604019
Crb2	1.10138	0.05235	0.604821
Itgal	-1.10089	0.05265	0.605812
Klhl34	0.29052	0.05265	0.605812
Pigh	-0.544054	0.05265	0.605812
Slc44a5	0.314059	0.0525	0.605812
Slc8a2	0.259864	0.05265	0.605812
Tenm2	0.758594	0.05265	0.605812
Zfp641	-0.303754	0.05265	0.605812
Mdfic	0.681	0.0527	0.606035
Eif2ak2	0.485102	0.0529	0.607276
Mapk12	-0.425446	0.0529	0.607276
Pfkfb1	1.3456	0.0529	0.607276
Snx5	-0.382721	0.05295	0.607498
Kcnv1	0.284341	0.05305	0.608292
Cxx1b	-0.275506	0.0532	0.609306
Hs6st2	-0.408875	0.0532	0.609306
Styk1	1.83278	0.05325	0.609526
1700092M07Rik	-∞	0.0547	0.610241
4930465K10Rik	-∞	0.0547	0.610241
Abhd3	-0.280727	0.0535	0.610241
AC087901.1	-0.466798	0.05455	0.610241
AC153823.1	-∞	0.0547	0.610241
Accsl	-1.51266	0.0539	0.610241
Adad2	-∞	0.0547	0.610241
Akt2-ps	-∞	0.0547	0.610241
Apeh	-0.30687	0.0545	0.610241
Aqp2	-∞	0.0547	0.610241
C030048H21Rik	-0.568869	0.0544	0.610241
Cyp2c65	-∞	0.0547	0.610241
Dupd1	-∞	0.0547	0.610241
Fkbp5	0.418762	0.0537	0.610241
Gfod1	0.269247	0.0546	0.610241
Gm10263	-∞	0.0547	0.610241
Gm10617	-∞	0.0547	0.610241
Gm11520	-∞	0.0547	0.610241
Gm12328	-∞	0.0547	0.610241
Gm12756	-∞	0.0547	0.610241
Gm17091	-∞	0.0547	0.610241
Gm6133	-∞	0.0547	0.610241
Gm7664	-∞	0.0547	0.610241
Gm7670	-∞	0.0547	0.610241
Gpm6a	0.250285	0.054	0.610241
Hist1h2bj	-∞	0.0547	0.610241
Kcnk10	0.44224	0.05445	0.610241
Lgi1	0.366383	0.0539	0.610241
n-R5s173	-∞	0.0547	0.610241
Olfr18	-∞	0.0547	0.610241
Olfr221	-∞	0.0547	0.610241
Olfr316	2.25432	0.0536	0.610241
Olfr5	-∞	0.0547	0.610241
Olfr94	-∞	0.0547	0.610241
Parvb	-0.491105	0.0535	0.610241
RP23-136O17.1	-∞	0.0547	0.610241
RP23-138D5.1	-∞	0.0547	0.610241
RP23-247H23.2	-∞	0.0547	0.610241
RP23-361G19.1	-∞	0.0547	0.610241
Sash1	-0.261065	0.0546	0.610241
Sertad3	0.84097	0.0534	0.610241
Shf	-0.415951	0.054	0.610241
Styx	-0.6071	0.05365	0.610241
Tril	-0.269196	0.05465	0.610241
Zfp97	-1.26413	0.05415	0.610241
Mdfi	-1.56787	0.05495	0.611651
Nap1l5	-0.288803	0.05495	0.611651
Rimbp2	0.265017	0.0549	0.611651
Twf1	-0.537261	0.05495	0.611651
Ern2	-0.955878	0.05505	0.611732
Gm872	0.67978	0.05505	0.611732
Mettl24	1.08934	0.055	0.611732
Zbtb40	0.297078	0.0551	0.611944
Yif1b	-0.327053	0.05515	0.612156
Shank1	0.411409	0.05535	0.614031
Fhl2	0.287207	0.05545	0.614452
Kctd16	0.303302	0.05545	0.614452
Vsig10	-0.892352	0.0555	0.614662
Agxt2l1	-0.388248	0.0556	0.615081
Zc2hc1c	0.425621	0.0556	0.615081
Nudc	-0.324994	0.0557	0.615364
Pald1	-0.278293	0.05575	0.615364
Rspo3	0.412599	0.05575	0.615364
Snrpg	0.431228	0.0557	0.615364
2210404J11Rik	0.33925	0.0558	0.615573
Nrip2	-0.380629	0.05595	0.61654
Zfp30	0.290342	0.05595	0.61654
B2m	-0.275285	0.0561	0.617026
Cecr6	0.271291	0.05615	0.617026
Gsg1l	-0.275113	0.05605	0.617026
Lamp1	-0.25124	0.05615	0.617026
Rnft1	0.879928	0.0561	0.617026
Gpr160	0.948472	0.0562	0.617233
Aldob	0.692901	0.05625	0.61744
Qk	-0.260915	0.05635	0.618194
Amph	0.255163	0.05645	0.618606
Gm11732	1.00782	0.05645	0.618606
Adamtsl2	0.628676	0.05655	0.619016
Neil1	0.337094	0.05655	0.619016
Efcab6	0.760532	0.0566	0.619083
Lbh	-0.286637	0.05665	0.619083
Tiparp	0.463215	0.05665	0.619083
AC159622.1	-1.72548	0.05675	0.619492
Gdpd5	-0.294591	0.05675	0.619492
6330403L08Rik	0.395203	0.0568	0.619696
Pygl	0.564949	0.05685	0.6199
Arc	0.263133	0.0569	0.619966
Specc1	-0.26239	0.05695	0.619966
Wbscr16	-0.460794	0.05695	0.619966
Mansc4	1.28583	0.057	0.620169
1700020A23Rik	0.911167	0.058	0.621345
1700028P14Rik	1.79543	0.05725	0.621345
2010109A12Rik	∞	0.0594	0.621345
3110004A20Rik	∞	0.0594	0.621345
4921530L21Rik	∞	0.0594	0.621345
5330429C05Rik	∞	0.0594	0.621345
AC129195.1	∞	0.0594	0.621345
AI427809	∞	0.0594	0.621345
Als2cr12	∞	0.0594	0.621345
Arl13b	0.517097	0.059	0.621345
Cacna1g	0.456866	0.05885	0.621345
Cd1d1	0.945054	0.05795	0.621345
Ckap2	-1.24867	0.05795	0.621345
Coch	-0.30003	0.0576	0.621345
Cyp2c55	-∞	0.0594	0.621345
Ddx4	0.454343	0.05825	0.621345
Dtwd2	0.527435	0.0585	0.621345
Dusp22	-0.361433	0.05865	0.621345
Efcab8	∞	0.0594	0.621345
Esr2	-0.704425	0.0573	0.621345
Fap	0.941424	0.0576	0.621345
Fbxo17	-0.769172	0.05895	0.621345
Gm10704	∞	0.0594	0.621345
Gm11645	∞	0.0594	0.621345
Gm11934	1.43282	0.05865	0.621345
Gm12037	∞	0.0594	0.621345
Gm12117	∞	0.0594	0.621345
Gm12259	∞	0.0594	0.621345
Gm12308	∞	0.0594	0.621345
Gm12724	-∞	0.0578	0.621345
Gm12798	∞	0.0594	0.621345
Gm13194	∞	0.0594	0.621345
Gm13828	∞	0.0594	0.621345
Gm14022	∞	0.0594	0.621345
Gm14108	∞	0.0594	0.621345
Gm14398	∞	0.0594	0.621345
Gm14487	∞	0.0594	0.621345
Gm24299	∞	0.0594	0.621345
Gm25360	∞	0.0594	0.621345
Gm2840	∞	0.0594	0.621345
Gm4149	∞	0.0594	0.621345
Gm572	∞	0.0594	0.621345
Gm8494	∞	0.0594	0.621345
Gng12	-0.405515	0.0581	0.621345
Hbb-y	∞	0.0594	0.621345
Il1rapl2	0.423468	0.05825	0.621345
Jhdm1d	0.26869	0.0582	0.621345
Mir138-2	∞	0.0594	0.621345
Mir1969	∞	0.0594	0.621345
Mirlet7b	∞	0.0594	0.621345
Mslnl	-1.62151	0.05775	0.621345
Nppc	-0.659689	0.05765	0.621345
Nr4a2	1.28816	0.05895	0.621345
Olfr324	∞	0.0594	0.621345
Olfr46	∞	0.0594	0.621345
Olfr55	∞	0.0594	0.621345
Pex2	-0.313713	0.05905	0.621345
Prok1	∞	0.0594	0.621345
Rbm12b1	0.366468	0.05885	0.621345
Rpph1	∞	0.0594	0.621345
Sipa1l2	0.277247	0.05715	0.621345
Slc38a4	0.695779	0.05795	0.621345
Slc43a2	-0.480629	0.05795	0.621345
Slco2b1	-0.428969	0.0589	0.621345
Stmnd1	∞	0.0594	0.621345
Synm	0.279358	0.05935	0.621345
Tcf21	∞	0.0594	0.621345
Tctn2	0.348277	0.0584	0.621345
Tlr5	-1.44822	0.0576	0.621345
Tmem100	-0.29919	0.05905	0.621345
Tmem45b	∞	0.0594	0.621345
Zap70	0.563288	0.05775	0.621345
Zfp113	-0.797	0.05765	0.621345
Rnf223	-0.673202	0.05945	0.62154
Cdnf	1.51887	0.0596	0.621794
Ceacam1	-0.574746	0.0596	0.621794
Pmch	-2.78155	0.05955	0.621794
Sec1	1.57289	0.05955	0.621794
Lypd1	0.689708	0.05965	0.621988
Snrnp48	-0.376114	0.05975	0.622703
Dusp18	0.284012	0.0598	0.622896
Trim7	1.0032	0.0599	0.623609
Col6a4	-0.794114	0.05995	0.623801
Slco1c1	0.270044	0.06	0.623994
Enho	-0.301648	0.0602	0.625088
Ly6h	0.264255	0.06015	0.625088
Rims1	0.311984	0.0602	0.625088
Dynlrb2	2.28405	0.0603	0.625798
Fancd2	0.644109	0.06035	0.625852
Lrp1b	0.409784	0.0604	0.625852
Smarcal1	0.411936	0.0604	0.625852
Smc2	0.384572	0.0605	0.62656
Cyp4f15	0.532768	0.06055	0.62675
Trp53inp2	-0.268543	0.0606	0.626939
Atp2b3	0.257208	0.0607	0.627646
Bahd1	0.273223	0.06085	0.628868
Polr1d	0.319218	0.06095	0.629573
Rerg	0.450519	0.06105	0.629948
Tdrd9	0.696472	0.06105	0.629948
1700007G11Rik	2.122	0.0612	0.630182
4930447M23Rik	0.485964	0.0612	0.630182
Aqp11	0.332081	0.0612	0.630182
Sbspon	0.48917	0.06115	0.630182
Gpd2	0.30715	0.0613	0.630883
Akr1e1	0.448065	0.06135	0.63107
Hc	1.6502	0.0615	0.631956
Nfxl1	0.503538	0.0615	0.631956
Atp6v0a4,D630045J12Rik	0.296368	0.06155	0.632141
Crebrf	-0.582284	0.06165	0.632512
Spocd1	1.05624	0.06165	0.632512
F13a1	-0.717643	0.06175	0.633066
Furin	0.505124	0.0618	0.633066
Spag16	2.2692	0.0618	0.633066
Kmo	-3.17159	0.0619	0.633762
Gm12223	∞	0.06205	0.63497
Col13a1	0.915628	0.06215	0.635008
Tex14	2.27819	0.0621	0.635008
Ttf2	-0.922819	0.06215	0.635008
Nrcam	0.24437	0.0622	0.635191
Zfp14	-0.361054	0.06245	0.637415
1700022P22Rik	2.1018	0.0627	0.639307
Gm13858	-∞	0.0627	0.639307
Col7a1	1.04249	0.0628	0.639668
Rec8	-0.507628	0.0628	0.639668
Atp2c2	0.737477	0.06285	0.639848
C1ql2	-0.446103	0.063	0.641045
Vtn	-0.318957	0.06315	0.641911
Rpl36a-ps3	-∞	0.06315	0.641912
Ifi27l1	0.337013	0.06325	0.641939
Ppcs	-0.41894	0.06325	0.641939
Zfp78	0.620295	0.0632	0.641939
Hist1h2bm	∞	0.0633	0.642117
Mrpl15	-0.322623	0.06345	0.643309
Echdc2	0.459767	0.06365	0.644346
Gnal	-0.255121	0.06365	0.644346
Ppfia2	0.256456	0.06365	0.644346
Taf7	-0.341132	0.06385	0.646041
Elavl4	-0.49663	0.0639	0.646216
Foxk1	0.257815	0.06405	0.647402
Sypl2	0.923356	0.0641	0.647577
B3gnt9	-0.692968	0.06425	0.648761
Junb	0.280841	0.0644	0.649282
Klhl28	-0.285537	0.0644	0.649282
Slitrk6	-0.401633	0.0644	0.649282
Folh1	-0.301965	0.06445	0.649455
Phactr2	0.330946	0.0646	0.650304
Pros1	-0.516909	0.0646	0.650304
Ect2	1.03939	0.06475	0.651483
Ccdc23	-0.350574	0.0649	0.652661
Asb7	0.302199	0.0652	0.655012
Fbl	-0.326522	0.0652	0.655012
Ercc1	0.45198	0.06535	0.655853
Rgag1	-0.351009	0.06535	0.655853
Pnkp	0.353676	0.06545	0.656524
Med23	0.498301	0.06555	0.657194
Acvr1c	0.360657	0.06565	0.657197
Phf1	-0.266485	0.0656	0.657197
Trp53	0.406303	0.06565	0.657197
9830147E19Rik	0.525933	0.06575	0.657533
Elfn2	0.247646	0.06575	0.657533
4930415F15Rik	4.75546	0.0658	0.657701
1700006E09Rik	∞	0.06595	0.658203
5730588L14Rik	4.12646	0.06595	0.658203
Camkk1	0.276767	0.0659	0.658203
Bgn	0.457084	0.06615	0.659202
Gm14486	-2.61979	0.0661	0.659202
Gm9312	-1.5803	0.06615	0.659202
Il2rb	-2.23798	0.0662	0.659368
Chrm4	0.318749	0.06645	0.659369
Dusp12	-0.50712	0.0665	0.659369
Hace1	0.323381	0.06645	0.659369
Lin52	-0.282279	0.0664	0.659369
Nanp,Ninl	0.608815	0.0665	0.659369
R3hcc1l	0.429026	0.0664	0.659369
Slc50a1	-0.451967	0.0665	0.659369
Trim9	0.245465	0.06645	0.659369
Zfp382	0.488618	0.06645	0.659369
Hck	-0.558262	0.0666	0.659865
Nde1	-0.352207	0.06665	0.659865
Tmem164	-0.290933	0.06665	0.659865
[truncated: 20,070 more rows]

## Sheet: 3-Pool
Gene	Log2 Fold-change	p	Adjusted p
1110059E24Rik	-0.981083	5e-05	0.00159326
1110059M19Rik	∞	5e-05	0.00159326
1600029I14Rik	∞	5e-05	0.00159326
1700001C02Rik	∞	5e-05	0.00159326
1700009P17Rik	2.75021	5e-05	0.00159326
1700020I14Rik	-0.556515	5e-05	0.00159326
1810032O08Rik	-4.42969	5e-05	0.00159326
2310007L24Rik	∞	5e-05	0.00159326
2410004P03Rik	2.41154	5e-05	0.00159326
3110035E14Rik	-0.662779	5e-05	0.00159326
4922501C03Rik	0.936769	5e-05	0.00159326
4930429B21Rik	-1.12162	5e-05	0.00159326
6330403A02Rik	-0.915745	5e-05	0.00159326
9630033F20Rik	-0.357785	5e-05	0.00159326
A2m	1.76032	5e-05	0.00159326
A730017C20Rik	0.635964	5e-05	0.00159326
A730046J19Rik	0.977814	5e-05	0.00159326
A830036E02Rik	-1.7967	5e-05	0.00159326
Abca4	1.37452	5e-05	0.00159326
Abca7	-0.392688	5e-05	0.00159326
Abcb1a	1.13485	5e-05	0.00159326
Abcd2	-0.30417	5e-05	0.00159326
AC098877.1	0.848139	5e-05	0.00159326
AC122013.1	0.741128	5e-05	0.00159326
Acaa2	0.653441	5e-05	0.00159326
Ace	1.27824	5e-05	0.00159326
Actg2	-∞	5e-05	0.00159326
Actn2	-0.386698	5e-05	0.00159326
Acvrl1	-0.897949	5e-05	0.00159326
Adamtsl4	1.44519	5e-05	0.00159326
Adcy1	-0.796423	5e-05	0.00159326
Adcy7	0.552815	5e-05	0.00159326
Adcyap1	-0.834229	5e-05	0.00159326
Adora2a	-0.642693	5e-05	0.00159326
Adrb1	-0.598	5e-05	0.00159326
Agt	0.76698	5e-05	0.00159326
Agxt2,Gm21973,Prlr	3.28202	5e-05	0.00159326
Agxt2l1	0.691912	5e-05	0.00159326
AI593442	-0.583142	5e-05	0.00159326
Aif1	-1.23845	5e-05	0.00159326
Ak5	-0.697643	5e-05	0.00159326
Ak7	3.02936	5e-05	0.00159326
Aldh1a1	-0.630998	5e-05	0.00159326
Amigo2	1.14964	5e-05	0.00159326
Ankrd33b	-1.18756	5e-05	0.00159326
Ankrd54	0.566695	5e-05	0.00159326
Apba3	0.888352	5e-05	0.00159326
Apcdd1	-0.404947	5e-05	0.00159326
Apeh	0.384818	5e-05	0.00159326
Aqp1	4.49663	5e-05	0.00159326
Aqp11	-0.577371	5e-05	0.00159326
Arhgap10	-0.581365	5e-05	0.00159326
Arhgap18	1.01549	5e-05	0.00159326
Arhgap24	0.566231	5e-05	0.00159326
Arhgap27	2.0667	5e-05	0.00159326
Arhgap33	-0.522831	5e-05	0.00159326
Arhgef19	-0.723977	5e-05	0.00159326
Arhgef25	-0.512098	5e-05	0.00159326
Arl15	-0.687652	5e-05	0.00159326
Arl4d	-0.51564	5e-05	0.00159326
Arntl	-0.595023	5e-05	0.00159326
Arx	0.513159	5e-05	0.00159326
Ass1	0.544597	5e-05	0.00159326
Atrnl1	-0.772865	5e-05	0.00159326
AW551984	1.24112	5e-05	0.00159326
Baiap3	0.913786	5e-05	0.00159326
BC067074	1.04693	5e-05	0.00159326
Bcl6	0.410857	5e-05	0.00159326
Bdkrb1	∞	5e-05	0.00159326
Bdnf	-1.14873	5e-05	0.00159326
Bhlhe22	-0.68348	5e-05	0.00159326
Blnk	-1.03274	5e-05	0.00159326
Bloc1s1,Rdh5	0.532836	5e-05	0.00159326
Bmp1	-0.646639	5e-05	0.00159326
Bmp2	-0.928166	5e-05	0.00159326
Bmp3	-2.23763	5e-05	0.00159326
Boc	-1.01886	5e-05	0.00159326
Bsn	-0.799	5e-05	0.00159326
C130074G19Rik	-1.03083	5e-05	0.00159326
C1ql3	-1.76284	5e-05	0.00159326
C2cd4c	-0.629623	5e-05	0.00159326
Cab39l	0.71379	5e-05	0.00159326
Cabp7	0.610951	5e-05	0.00159326
Cacna2d1	-0.634835	5e-05	0.00159326
Cacnb3	-0.682002	5e-05	0.00159326
Cacng3	-0.948685	5e-05	0.00159326
Calb2	1.39458	5e-05	0.00159326
Camk2a	-0.933088	5e-05	0.00159326
Camk2n1	-0.959624	5e-05	0.00159326
Camk4	-0.812437	5e-05	0.00159326
Camkk2	-0.799422	5e-05	0.00159326
Car10	-0.91952	5e-05	0.00159326
Car12	1.20378	5e-05	0.00159326
Car7	-0.845405	5e-05	0.00159326
Cartpt	1.39374	5e-05	0.00159326
Cbln4	0.632612	5e-05	0.00159326
Cbx6,Nptxr	-1.01805	5e-05	0.00159326
Ccdc108	0.770267	5e-05	0.00159326
Ccdc114	1.39045	5e-05	0.00159326
Ccdc135	4.09728	5e-05	0.00159326
Ccdc3	-0.990892	5e-05	0.00159326
Cck	-1.19511	5e-05	0.00159326
Cckbr	-1.43045	5e-05	0.00159326
Cd24a	0.949558	5e-05	0.00159326
Cd83	0.667853	5e-05	0.00159326
Cdh19	0.774691	5e-05	0.00159326
Cdh9	-1.28397	5e-05	0.00159326
Cdhr1	-0.590965	5e-05	0.00159326
Cdk14	-0.986502	5e-05	0.00159326
Cdk5r2	-0.558583	5e-05	0.00159326
Cdkl4	-0.465016	5e-05	0.00159326
Cdr2	0.44467	5e-05	0.00159326
Cecr6	-0.835958	5e-05	0.00159326
Celsr1	0.843578	5e-05	0.00159326
Chat	0.824493	5e-05	0.00159326
Chgb	-0.780755	5e-05	0.00159326
Chrm1	-0.679553	5e-05	0.00159326
Chrm5	1.51124	5e-05	0.00159326
Chrna2	1.49535	5e-05	0.00159326
Cinp	-0.541483	5e-05	0.00159326
Cldn1	1.68432	5e-05	0.00159326
Cldn5	-0.42215	5e-05	0.00159326
Clec18a	-1.22878	5e-05	0.00159326
Clgn	-0.511253	5e-05	0.00159326
Clic6	2.23899	5e-05	0.00159326
Cnksr2	-0.703431	5e-05	0.00159326
Cnot3	1.66333	5e-05	0.00159326
Cnr1	-0.680744	5e-05	0.00159326
Cntn3	-0.524883	5e-05	0.00159326
Cntn4	-0.697874	5e-05	0.00159326
Cntnap5a	-0.621139	5e-05	0.00159326
Cntnap5b	-0.540981	5e-05	0.00159326
Cntnap5c	-0.613596	5e-05	0.00159326
Cobl	-0.706904	5e-05	0.00159326
Coch	-1.53295	5e-05	0.00159326
Col11a1	1.07833	5e-05	0.00159326
Col19a1	-0.843057	5e-05	0.00159326
Col1a2	0.583927	5e-05	0.00159326
Col5a2	-1.30898	5e-05	0.00159326
Col6a5	1.56001	5e-05	0.00159326
Col8a1	2.77105	5e-05	0.00159326
Col9a3	1.27797	5e-05	0.00159326
Cpm	0.71971	5e-05	0.00159326
Cpne9	-1.73507	5e-05	0.00159326
Creg2	-0.624566	5e-05	0.00159326
Crhbp	-0.88826	5e-05	0.00159326
Crhr1	-0.410402	5e-05	0.00159326
Crym	0.533088	5e-05	0.00159326
Csnk2a2	-0.385264	5e-05	0.00159326
Csrnp2	-0.357341	5e-05	0.00159326
Cxx1b	0.544788	5e-05	0.00159326
Cyp26b1	-1.44674	5e-05	0.00159326
Cyp4x1	-0.614101	5e-05	0.00159326
Dach1	-0.501892	5e-05	0.00159326
Dact2	-0.669216	5e-05	0.00159326
Daglb	-0.488556	5e-05	0.00159326
Darc	-0.630831	5e-05	0.00159326
Ddc	1.06677	5e-05	0.00159326
Ddn	-0.770903	5e-05	0.00159326
Deptor	-0.547149	5e-05	0.00159326
Dgkh	-0.545771	5e-05	0.00159326
Dgkk	1.19258	5e-05	0.00159326
Diras2	-0.565418	5e-05	0.00159326
Dkk3	-0.578876	5e-05	0.00159326
Dkkl1	-2.3052	5e-05	0.00159326
Dlgap1	-0.716545	5e-05	0.00159326
Dlk1	1.58533	5e-05	0.00159326
Dmrt3	∞	5e-05	0.00159326
Dmrta2	1.15558	5e-05	0.00159326
Dnahc1	0.444879	5e-05	0.00159326
Dnahc6	3.47119	5e-05	0.00159326
Dok5	-0.650757	5e-05	0.00159326
Dok6	-0.410427	5e-05	0.00159326
Dtl	-1.99484	5e-05	0.00159326
Dusp12	-1.03855	5e-05	0.00159326
Dusp14	-0.71504	5e-05	0.00159326
Dusp18	-0.490902	5e-05	0.00159326
Dusp6	-0.607193	5e-05	0.00159326
E130012A19Rik	-1.28082	5e-05	0.00159326
E2f1	-0.980855	5e-05	0.00159326
E530001K10Rik,Mir670	-2.62494	5e-05	0.00159326
Ebf4	0.510045	5e-05	0.00159326
Efs	0.70992	5e-05	0.00159326
Egln3	-1.0349	5e-05	0.00159326
Egr3	-0.522488	5e-05	0.00159326
Egr4	-0.535833	5e-05	0.00159326
Ell2	-0.401821	5e-05	0.00159326
Emx1	-1.85705	5e-05	0.00159326
Enc1	-0.980995	5e-05	0.00159326
Enpp2	2.22503	5e-05	0.00159326
Epha3	-1.07451	5e-05	0.00159326
Ephb3	-0.739682	5e-05	0.00159326
Epn3	2.52053	5e-05	0.00159326
Erdr1	1.37678	5e-05	0.00159326
Etv1	-0.91461	5e-05	0.00159326
Exoc6	-0.593449	5e-05	0.00159326
Exoc8	-0.296911	5e-05	0.00159326
Exph5	-0.874403	5e-05	0.00159326
F5	5.02558	5e-05	0.00159326
Fah	-0.467396	5e-05	0.00159326
Fam131b	-0.678675	5e-05	0.00159326
Fam163b	-0.564351	5e-05	0.00159326
Fam174b	-0.443783	5e-05	0.00159326
Fam196b	0.587012	5e-05	0.00159326
Fam19a1	-1.00799	5e-05	0.00159326
Fam19a2	-1.15018	5e-05	0.00159326
Fam212b	-0.950579	5e-05	0.00159326
Fam3c	-0.610127	5e-05	0.00159326
Fam84b	1.29643	5e-05	0.00159326
Fbln1	0.95971	5e-05	0.00159326
Fbxo32	-0.408509	5e-05	0.00159326
Fbxo34	-0.669767	5e-05	0.00159326
Fcrls	-0.50033	5e-05	0.00159326
Fhl2	-0.916374	5e-05	0.00159326
Fibcd1	2.25411	5e-05	0.00159326
Filip1	-1.06648	5e-05	0.00159326
Fndc7	-∞	5e-05	0.00159326
Folr1	5.50257	5e-05	0.00159326
Foxj1	1.47389	5e-05	0.00159326
Foxo6	0.606085	5e-05	0.00159326
Frem1	-1.09306	5e-05	0.00159326
Frem3	1.9657	5e-05	0.00159326
Frzb	-1.08771	5e-05	0.00159326
Fstl4	-0.707913	5e-05	0.00159326
Fxyd1	0.842566	5e-05	0.00159326
Gabrd	-0.912043	5e-05	0.00159326
Gabrq	1.38013	5e-05	0.00159326
Gal3st3	-0.558728	5e-05	0.00159326
Galnt14	-0.571847	5e-05	0.00159326
Gbx1	0.85862	5e-05	0.00159326
Gdpd5	-0.317388	5e-05	0.00159326
Gfod1	-0.536808	5e-05	0.00159326
Gh	4.59398	5e-05	0.00159326
Gjb2	-0.909546	5e-05	0.00159326
Gli1	0.812332	5e-05	0.00159326
Glis2	0.732103	5e-05	0.00159326
Glra1	1.78475	5e-05	0.00159326
Glra3	0.511036	5e-05	0.00159326
Gm10419	-0.437547	5e-05	0.00159326
Gm10742	-1.21433	5e-05	0.00159326
Gm11549	-1.83643	5e-05	0.00159326
Gm12371	-1.37692	5e-05	0.00159326
Gm21967,Gm7120	0.969019	5e-05	0.00159326
Gm21983,Mia,Rab4b	1.48865	5e-05	0.00159326
Gm514	1.08804	5e-05	0.00159326
Gm5919	∞	5e-05	0.00159326
Gm973	0.698976	5e-05	0.00159326
Gnb3	∞	5e-05	0.00159326
Gp1bb,Sept5	-0.739216	5e-05	0.00159326
Gpr101	1.31865	5e-05	0.00159326
Gpr125	0.467794	5e-05	0.00159326
Gpr161	0.595588	5e-05	0.00159326
Gpr165	1.2557	5e-05	0.00159326
Gpx3	0.705452	5e-05	0.00159326
Gpx8	1.7589	5e-05	0.00159326
Grasp	-0.977064	5e-05	0.00159326
Grm2	-1.27895	5e-05	0.00159326
Gsg1l	-0.632695	5e-05	0.00159326
Gucy1a3	-0.654293	5e-05	0.00159326
Gucy2g	-0.88948	5e-05	0.00159326
Hapln1	-0.684914	5e-05	0.00159326
Hbb-b1	0.584393	5e-05	0.00159326
Herc4	-0.321238	5e-05	0.00159326
Herc6	-0.773551	5e-05	0.00159326
Hgf	-1.08347	5e-05	0.00159326
Hist1h1c	0.431837	5e-05	0.00159326
Hkdc1	-2.63588	5e-05	0.00159326
Hnrnpa3	-2.31236	5e-05	0.00159326
Hpcal1	-0.564137	5e-05	0.00159326
Hrk	-0.752679	5e-05	0.00159326
Htr2a	-0.710399	5e-05	0.00159326
Hydin	0.987202	5e-05	0.00159326
Id2	-0.585109	5e-05	0.00159326
Ier5	-0.639478	5e-05	0.00159326
Ifi27l1	0.746251	5e-05	0.00159326
Ift80	-0.627543	5e-05	0.00159326
Igf2	0.960753	5e-05	0.00159326
Igfbp2	0.909328	5e-05	0.00159326
Igfbp3	0.674323	5e-05	0.00159326
Igfbp6	-1.08951	5e-05	0.00159326
Igfn1	-2.13563	5e-05	0.00159326
Igsf9b	-0.590956	5e-05	0.00159326
Il17ra	-0.999255	5e-05	0.00159326
Il34	-0.573843	5e-05	0.00159326
Ildr2	-0.602074	5e-05	0.00159326
Ins2	∞	5e-05	0.00159326
Ipcef1	-0.748925	5e-05	0.00159326
Irak1	1.83085	5e-05	0.00159326
Irs4	1.75747	5e-05	0.00159326
Isl1	2.26779	5e-05	0.00159326
Isoc1	0.661152	5e-05	0.00159326
Itfg2	0.393473	5e-05	0.00159326
Itga4	-0.811547	5e-05	0.00159326
Itpka	-0.905798	5e-05	0.00159326
Itpr1	-0.530844	5e-05	0.00159326
Junb	-0.392862	5e-05	0.00159326
Kcnf1	-0.806	5e-05	0.00159326
Kcng1	-1.2532	5e-05	0.00159326
Kcng2	1.1558	5e-05	0.00159326
Kcnh3	-0.555849	5e-05	0.00159326
Kcnh4	-0.873739	5e-05	0.00159326
Kcnh7	-0.835006	5e-05	0.00159326
Kcnj2	-0.583881	5e-05	0.00159326
Kcnj4	-0.827733	5e-05	0.00159326
Kcnj5	1.2032	5e-05	0.00159326
Kcnk4	-0.968679	5e-05	0.00159326
Kcnq3	-0.640533	5e-05	0.00159326
Kcns2	-0.347845	5e-05	0.00159326
Kcnv1	-1.25332	5e-05	0.00159326
Kctd16	-0.699546	5e-05	0.00159326
Kif26b	0.497978	5e-05	0.00159326
Kirrel	0.613137	5e-05	0.00159326
Kitl	-0.874887	5e-05	0.00159326
Kl	3.45445	5e-05	0.00159326
Klf10	-0.812581	5e-05	0.00159326
Klf15	0.397871	5e-05	0.00159326
Klf6	-0.336167	5e-05	0.00159326
Klhdc7a	0.391668	5e-05	0.00159326
Klhdc8a	-0.563851	5e-05	0.00159326
Klhl1	1.42701	5e-05	0.00159326
Klhl3	-0.316448	5e-05	0.00159326
Klhl34	-0.44848	5e-05	0.00159326
Kremen1	-0.636722	5e-05	0.00159326
Krt15	∞	5e-05	0.00159326
Krt19	∞	5e-05	0.00159326
Krt8	∞	5e-05	0.00159326
Lamc2	-1.56159	5e-05	0.00159326
Lbp	4.86247	5e-05	0.00159326
Ldlrad4	-0.419053	5e-05	0.00159326
Lfng	0.621486	5e-05	0.00159326
Lgals3bp	0.81799	5e-05	0.00159326
Lhx1	∞	5e-05	0.00159326
Lhx2	-0.414307	5e-05	0.00159326
Lhx8	1.13906	5e-05	0.00159326
Lingo1	-1.02122	5e-05	0.00159326
Lipg	-1.77715	5e-05	0.00159326
Lix1	-0.441739	5e-05	0.00159326
Lmo3	-1.0001	5e-05	0.00159326
Lmo4	-0.725662	5e-05	0.00159326
Lrrc1	0.52549	5e-05	0.00159326
Lrrc16a	0.897847	5e-05	0.00159326
Lrrc23	2.00583	5e-05	0.00159326
Lrrc8b	-0.568707	5e-05	0.00159326
Lsm11	-0.423893	5e-05	0.00159326
Ltk	-0.57406	5e-05	0.00159326
Ly6e	-0.519542	5e-05	0.00159326
Lzts1	-0.631481	5e-05	0.00159326
M5C1000I18Rik	-1.38592	5e-05	0.00159326
Magel2	0.89563	5e-05	0.00159326
Maml2	2.40366	5e-05	0.00159326
Man1c1	-0.595845	5e-05	0.00159326
Mapk11	-0.575219	5e-05	0.00159326
Mapk15	1.92951	5e-05	0.00159326
Marc2	-0.361407	5e-05	0.00159326
Mc4r	1.58387	5e-05	0.00159326
Mef2c	-1.42341	5e-05	0.00159326
Mei1	-2.38528	5e-05	0.00159326
Mgst3	-0.441983	5e-05	0.00159326
Mitf	1.67073	5e-05	0.00159326
Mlip	-1.15793	5e-05	0.00159326
Mmd	-0.57191	5e-05	0.00159326
Mmp17	-0.672583	5e-05	0.00159326
Mrap2	0.848614	5e-05	0.00159326
Msx1	2.82002	5e-05	0.00159326
Mtmr12	-0.694521	5e-05	0.00159326
Mtpn	-0.524772	5e-05	0.00159326
Myl4	-2.35266	5e-05	0.00159326
Mylip	-0.579773	5e-05	0.00159326
Mylk	-0.704285	5e-05	0.00159326
Myoc	-2.02405	5e-05	0.00159326
Myof	0.772082	5e-05	0.00159326
Nap1l5	0.751796	5e-05	0.00159326
Ncald	-0.967899	5e-05	0.00159326
Ndst3	-0.608198	5e-05	0.00159326
Neurl1a	-0.698139	5e-05	0.00159326
Neurl1b	-0.684546	5e-05	0.00159326
Neurod2	-0.566592	5e-05	0.00159326
Neurod6	-0.512147	5e-05	0.00159326
Nexn	-0.74701	5e-05	0.00159326
Nfatc2	0.518121	5e-05	0.00159326
Nfe2l2	0.419341	5e-05	0.00159326
Ngb	1.08448	5e-05	0.00159326
Ngef	-0.583914	5e-05	0.00159326
Ngfr	0.856713	5e-05	0.00159326
Nhs	0.407408	5e-05	0.00159326
Nip7	-0.424409	5e-05	0.00159326
Nkd2	1.11306	5e-05	0.00159326
Nov	-1.15058	5e-05	0.00159326
Npas2	-0.523321	5e-05	0.00159326
Npas4	-0.404525	5e-05	0.00159326
Npr3	1.09158	5e-05	0.00159326
Nptx1	-0.531287	5e-05	0.00159326
Nptx2	-1.62355	5e-05	0.00159326
Npy	-0.686585	5e-05	0.00159326
Npy2r	0.999695	5e-05	0.00159326
Nrcam	-0.526914	5e-05	0.00159326
Nrn1	-1.30277	5e-05	0.00159326
Nsdhl	-0.382514	5e-05	0.00159326
Ntn1	0.500685	5e-05	0.00159326
Nts	0.997514	5e-05	0.00159326
Ntsr1	0.48076	5e-05	0.00159326
Olfm1	-1.09169	5e-05	0.00159326
Olfml2b	1.33708	5e-05	0.00159326
Oprd1	-0.603614	5e-05	0.00159326
Oxt	∞	5e-05	0.00159326
Pak7	-0.651481	5e-05	0.00159326
Papln	0.894742	5e-05	0.00159326
Pcdh18	-0.535397	5e-05	0.00159326
Pcp4l1	0.588583	5e-05	0.00159326
Pcsk1	-0.58777	5e-05	0.00159326
Pcsk2	-0.829367	5e-05	0.00159326
Pcsk9	-1.40795	5e-05	0.00159326
Pdgfb	-0.288358	5e-05	0.00159326
Pdia4	-2.61955	5e-05	0.00159326
Pdlim2	0.621266	5e-05	0.00159326
Pdzrn3	-1.31108	5e-05	0.00159326
Perp	1.24429	5e-05	0.00159326
Pfas	-1.12505	5e-05	0.00159326
Pgm2l1	-0.726825	5e-05	0.00159326
Pid1	-0.51793	5e-05	0.00159326
Pip5k1b	0.703353	5e-05	0.00159326
Plch2	-0.668821	5e-05	0.00159326
Pld5	0.746467	5e-05	0.00159326
Plekhg3	0.335729	5e-05	0.00159326
Plk2	-0.558146	5e-05	0.00159326
Plk5	-0.784859	5e-05	0.00159326
Plscr3	-0.504575	5e-05	0.00159326
Plxnd1	-1.72865	5e-05	0.00159326
Pomc	2.20927	5e-05	0.00159326
Pon1	∞	5e-05	0.00159326
Pou3f2	0.518305	5e-05	0.00159326
Ppm1l	-0.65174	5e-05	0.00159326
Ppp1r10	2.38965	5e-05	0.00159326
Ppp1r1a	-0.676276	5e-05	0.00159326
Prdm8	-1.21314	5e-05	0.00159326
Prkcb	-0.792906	5e-05	0.00159326
Prkcq	0.43749	5e-05	0.00159326
Prl	4.69187	5e-05	0.00159326
Prmt2	1.91225	5e-05	0.00159326
Prmt3	0.546761	5e-05	0.00159326
Prmt8	-0.634515	5e-05	0.00159326
Prr5	0.660511	5e-05	0.00159326
Pter	-1.63747	5e-05	0.00159326
Ptgfrn	-0.419928	5e-05	0.00159326
Ptgs2	-0.933858	5e-05	0.00159326
Ptk2b	-0.54964	5e-05	0.00159326
Ptpn14	-0.617529	5e-05	0.00159326
Pvalb	-0.660713	5e-05	0.00159326
Qpct	0.548298	5e-05	0.00159326
Rabepk	-1.02289	5e-05	0.00159326
Rap1gap2	-0.716609	5e-05	0.00159326
Rapgefl1	-0.618277	5e-05	0.00159326
Rarres2	1.30829	5e-05	0.00159326
Rasd1	0.993817	5e-05	0.00159326
Rasgef1b	-0.764451	5e-05	0.00159326
Rasgef1c	-1.57818	5e-05	0.00159326
Rasgrp1	-0.814899	5e-05	0.00159326
Rasl11b	-0.791152	5e-05	0.00159326
Rassf3	-0.763613	5e-05	0.00159326
Rbp1	1.06605	5e-05	0.00159326
Ret	0.821976	5e-05	0.00159326
Rgs14	-0.72141	5e-05	0.00159326
Rgs4	-0.548855	5e-05	0.00159326
Rgs6	-0.891995	5e-05	0.00159326
Rilpl1	-0.479367	5e-05	0.00159326
Rimbp2	-0.581986	5e-05	0.00159326
Rnf128	0.499018	5e-05	0.00159326
Rnf144b	-0.419611	5e-05	0.00159326
Robo3	-1.80992	5e-05	0.00159326
Rorb	-0.391434	5e-05	0.00159326
RP23-81C12.3	-0.916517	5e-05	0.00159326
Rprm	-0.984073	5e-05	0.00159326
Rsph1	1.44378	5e-05	0.00159326
Rsph4a	1.00192	5e-05	0.00159326
Rspo2	-1.99571	5e-05	0.00159326
Rtn4r	-1.41019	5e-05	0.00159326
Rtn4rl1	-0.657036	5e-05	0.00159326
Rtn4rl2	-1.32224	5e-05	0.00159326
Rwdd2a	0.448106	5e-05	0.00159326
Rxfp1	-1.35977	5e-05	0.00159326
Rxfp2	1.7982	5e-05	0.00159326
Rxfp3	1.1191	5e-05	0.00159326
Satb1	-0.923616	5e-05	0.00159326
Scara3	-0.336273	5e-05	0.00159326
Schip1	-0.687734	5e-05	0.00159326
Scn7a	-1.31935	5e-05	0.00159326
Scube1	-1.79504	5e-05	0.00159326
Sema3b	1.82385	5e-05	0.00159326
Serpina3n	0.828503	5e-05	0.00159326
Setbp1	-0.311565	5e-05	0.00159326
Sfrp1	0.756878	5e-05	0.00159326
Sfrp2	1.89122	5e-05	0.00159326
Sfrp5	1.51434	5e-05	0.00159326
Sh3bgrl2	-0.395342	5e-05	0.00159326
Sh3gl2	-0.654894	5e-05	0.00159326
Shc3	-0.375891	5e-05	0.00159326
Shd	0.579232	5e-05	0.00159326
Shisa4	-0.717754	5e-05	0.00159326
Sidt1	-0.855679	5e-05	0.00159326
Slc10a4	1.13225	5e-05	0.00159326
Slc13a4	1.19501	5e-05	0.00159326
Slc17a7	-1.37255	5e-05	0.00159326
Slc22a6	-1.85409	5e-05	0.00159326
Slc22a8	-0.455289	5e-05	0.00159326
Slc25a37	-0.373438	5e-05	0.00159326
Slc29a4	0.522101	5e-05	0.00159326
Slc2a12	2.1729	5e-05	0.00159326
Slc30a3	-2.00871	5e-05	0.00159326
Slc39a10	-0.867279	5e-05	0.00159326
Slc40a1	-0.631883	5e-05	0.00159326
Slc46a1	0.475985	5e-05	0.00159326
Slc5a7	0.800718	5e-05	0.00159326
Slc6a13	-1.13679	5e-05	0.00159326
Slc7a8	-0.716772	5e-05	0.00159326
Slc8a2	-0.665552	5e-05	0.00159326
Slc9a4	1.34634	5e-05	0.00159326
Slc9a9	-0.616824	5e-05	0.00159326
Slitrk6	1.17811	5e-05	0.00159326
Smo	0.617043	5e-05	0.00159326
Smoc2	-1.74169	5e-05	0.00159326
Snca	-0.635717	5e-05	0.00159326
Sntn	∞	5e-05	0.00159326
Sostdc1	2.10847	5e-05	0.00159326
SOWAHC	0.683338	5e-05	0.00159326
Spag8	1.8065	5e-05	0.00159326
Sparc	0.672704	5e-05	0.00159326
Spata18	∞	5e-05	0.00159326
Spint2	0.457152	5e-05	0.00159326
Spp1	-1.17959	5e-05	0.00159326
Sprn	-0.87565	5e-05	0.00159326
Sptbn2	-0.620956	5e-05	0.00159326
Sspo	0.678561	5e-05	0.00159326
Sstr3	-0.565569	5e-05	0.00159326
St3gal5	-0.600472	5e-05	0.00159326
St6gal2	-0.804331	5e-05	0.00159326
St6galnac2	1.08443	5e-05	0.00159326
St8sia2	0.778017	5e-05	0.00159326
St8sia5	-0.467655	5e-05	0.00159326
Stard5	1.154	5e-05	0.00159326
Stk32b	1.03954	5e-05	0.00159326
Stk32c	-0.824889	5e-05	0.00159326
Stra6	1.9669	5e-05	0.00159326
Stx1a	-1.40317	5e-05	0.00159326
Styxl1	∞	5e-05	0.00159326
Sulf1	1.32317	5e-05	0.00159326
Supv3l1	0.932639	5e-05	0.00159326
Susd2	0.451603	5e-05	0.00159326
Sv2b	-1.04478	5e-05	0.00159326
Syn2	-0.586703	5e-05	0.00159326
Syndig1l	-0.319868	5e-05	0.00159326
Synpo	-0.815378	5e-05	0.00159326
Syt17	-0.716515	5e-05	0.00159326
Syt6	0.757773	5e-05	0.00159326
Syt7	-0.688332	5e-05	0.00159326
Syt8	∞	5e-05	0.00159326
Sytl4	2.42013	5e-05	0.00159326
Tac1	0.782185	5e-05	0.00159326
Tac2	1.78339	5e-05	0.00159326
Tacr1	0.336549	5e-05	0.00159326
Tacr3	1.13871	5e-05	0.00159326
Tbr1	-1.37129	5e-05	0.00159326
Tc2n	∞	5e-05	0.00159326
Tcerg1l	1.25641	5e-05	0.00159326
Tcn2	0.471318	5e-05	0.00159326
Tesc	-0.449073	5e-05	0.00159326
Tgfb1i1	-0.711562	5e-05	0.00159326
Tgfbi	1.17663	5e-05	0.00159326
Th	1.34265	5e-05	0.00159326
Them6	-0.385963	5e-05	0.00159326
Thsd4	0.808845	5e-05	0.00159326
Thumpd3	1.17103	5e-05	0.00159326
Tiam2	-0.67681	5e-05	0.00159326
Tlcd2	-2.57163	5e-05	0.00159326
Tm4sf1	0.65489	5e-05	0.00159326
Tmem130	0.543258	5e-05	0.00159326
Tmem144	-0.717241	5e-05	0.00159326
Tmem159	-0.647546	5e-05	0.00159326
Tmem178	-0.74425	5e-05	0.00159326
Tmem91	0.588432	5e-05	0.00159326
Tnc	-0.79919	5e-05	0.00159326
Tox3	-1.06624	5e-05	0.00159326
Tph1	-∞	5e-05	0.00159326
Traf4	0.692306	5e-05	0.00159326
Trim9	-0.585878	5e-05	0.00159326
Trp53i11	-0.737882	5e-05	0.00159326
Trpc4	0.536515	5e-05	0.00159326
Trpc7	0.654454	5e-05	0.00159326
Trpm3	0.842419	5e-05	0.00159326
Trpm4	-0.646544	5e-05	0.00159326
Trpv4	2.47373	5e-05	0.00159326
Tshz3	-1.23327	5e-05	0.00159326
Tspan14	-0.350386	5e-05	0.00159326
Tspan18	1.29986	5e-05	0.00159326
Ttc9b	-0.798367	5e-05	0.00159326
Ttll10	∞	5e-05	0.00159326
Ttr	8.67677	5e-05	0.00159326
Ube2a	-0.372779	5e-05	0.00159326
Unc13b	-0.889566	5e-05	0.00159326
Ust	0.380414	5e-05	0.00159326
Uvrag	-0.300427	5e-05	0.00159326
Vamp8	0.984101	5e-05	0.00159326
Vash1	-0.391822	5e-05	0.00159326
Vat1l	0.707771	5e-05	0.00159326
Vezt	-1.13767	5e-05	0.00159326
Vip	-1.05242	5e-05	0.00159326
Vit	1.55154	5e-05	0.00159326
Vps37b	-0.327465	5e-05	0.00159326
Wdr52	0.95667	5e-05	0.00159326
Wdr63	∞	5e-05	0.00159326
Wdr72	∞	5e-05	0.00159326
Wdr86	4.12569	5e-05	0.00159326
Wls	-0.507448	5e-05	0.00159326
Wnt4	-0.88634	5e-05	0.00159326
Wnt9a	-1.39347	5e-05	0.00159326
Zbtb16	0.879629	5e-05	0.00159326
Zbtb18	-0.80079	5e-05	0.00159326
Zbtb7c	0.96488	5e-05	0.00159326
Zcchc12	0.66277	5e-05	0.00159326
Zfhx3	0.509131	5e-05	0.00159326
Zfp131	-0.37719	5e-05	0.00159326
Zfp395	0.591235	5e-05	0.00159326
Zfp474	∞	5e-05	0.00159326
Zfp503	0.826785	5e-05	0.00159326
Zfp521	0.592462	5e-05	0.00159326
Zfp697	-0.834133	5e-05	0.00159326
Zfp81	-0.394235	5e-05	0.00159326
Zfp831	-0.456268	5e-05	0.00159326
Zfp92	1.17881	5e-05	0.00159326
Zfpm2	-0.625318	5e-05	0.00159326
Zim1	0.901084	5e-05	0.00159326
Zyx	-0.594568	5e-05	0.00159326
4930451C15Rik	2.13671	0.0001	0.00301907
Adam19	-0.583656	0.0001	0.00301907
Capn1	-0.451224	0.0001	0.00301907
Car4	-0.488757	0.0001	0.00301907
Ccdc162	2.17891	0.0001	0.00301907
Cep128	-1.32294	0.0001	0.00301907
Chodl	1.12779	0.0001	0.00301907
Ctxn1	-0.531042	0.0001	0.00301907
Dnahc3	1.41106	0.0001	0.00301907
E130309D14Rik	-0.310547	0.0001	0.00301907
Ehbp1l1	-0.337247	0.0001	0.00301907
Erc2	-0.54731	0.0001	0.00301907
Etfb	0.418238	0.0001	0.00301907
Fam101b	-0.429322	0.0001	0.00301907
Fam179a	0.769633	0.0001	0.00301907
Fzd4	0.47193	0.0001	0.00301907
Gabre	1.66201	0.0001	0.00301907
Gad2	0.612086	0.0001	0.00301907
Gm13111	0.431155	0.0001	0.00301907
Hcrtr2	0.963331	0.0001	0.00301907
Kcnip1	0.366512	0.0001	0.00301907
Kcnip3	-0.513477	0.0001	0.00301907
Limd2	-0.674979	0.0001	0.00301907
Lrch1	0.412782	0.0001	0.00301907
Lrfn3	-0.333037	0.0001	0.00301907
Nell2	-0.548416	0.0001	0.00301907
Nqo1	1.06829	0.0001	0.00301907
Pamr1	-0.916285	0.0001	0.00301907
Pgbd5	-0.811506	0.0001	0.00301907
Phf21b	-1.30371	0.0001	0.00301907
Prickle1	-0.503923	0.0001	0.00301907
Sh3rf2	-0.881498	0.0001	0.00301907
Sowahb	-0.835803	0.0001	0.00301907
Trmt61a	-0.420132	0.0001	0.00301907
Ttc12	1.0415	0.0001	0.00301907
AC163282.1	0.713733	0.00015	0.0043025
Aldh1a2	-0.999788	0.00015	0.0043025
Arhgef33	1.07553	0.00015	0.0043025
Cmah	∞	0.00015	0.0043025
Cxxc5	-0.530876	0.00015	0.0043025
Dnaja1	-1.08733	0.00015	0.0043025
Dvl2	-1.73412	0.00015	0.0043025
Egr1	-0.548716	0.00015	0.0043025
Fam46a	0.562995	0.00015	0.0043025
Fam5b	-0.5072	0.00015	0.0043025
Gabra4	-0.571262	0.00015	0.0043025
Hap1	0.588715	0.00015	0.0043025
Hpcal4	-0.670305	0.00015	0.0043025
Htr3a	-0.789656	0.00015	0.0043025
Jph1	-0.397176	0.00015	0.0043025
Kif12	∞	0.00015	0.0043025
Krt20	-1.25103	0.00015	0.0043025
Lhx9	1.55108	0.00015	0.0043025
Lrrc20	-0.43626	0.00015	0.0043025
Mcrs1	-0.312397	0.00015	0.0043025
mmu-mir-30c-2	-∞	0.00015	0.0043025
Myl2	3.762	0.00015	0.0043025
Nrsn2	0.512811	0.00015	0.0043025
Olfr464	-∞	0.00015	0.0043025
Paqr9	-0.332936	0.00015	0.0043025
Pdlim4	0.678946	0.00015	0.0043025
Plcz1	-1.2513	0.00015	0.0043025
Ppp2r2c	-0.528745	0.00015	0.0043025
Rab27a	0.486173	0.00015	0.0043025
Rcor1	-0.307132	0.00015	0.0043025
RP24-173K24.1	-∞	0.00015	0.0043025
Sorbs2	-0.960022	0.00015	0.0043025
Tacc1	-0.53596	0.00015	0.0043025
Tcf7l2	1.16812	0.00015	0.0043025
Tgm3	-1.62134	0.00015	0.0043025
Adamts8	-1.09361	0.0002	0.00547129
Anapc15	-1.5404	0.0002	0.00547129
BC022687	-0.530621	0.0002	0.00547129
C130026L21Rik	-0.651842	0.0002	0.00547129
Calcr	1.63414	0.0002	0.00547129
Ccdc153	3.28834	0.0002	0.00547129
Cd9	0.516211	0.0002	0.00547129
Col8a2	3.82208	0.0002	0.00547129
Dgkz	-0.822759	0.0002	0.00547129
Dock11	0.794854	0.0002	0.00547129
Efcab1	0.489323	0.0002	0.00547129
Epha7	-0.940343	0.0002	0.00547129
Gcnt2	-0.943299	0.0002	0.00547129
Gipc1	-0.447666	0.0002	0.00547129
Icosl	0.669388	0.0002	0.00547129
Lrdd	1.3833	0.0002	0.00547129
Lrrc55	0.389266	0.0002	0.00547129
Mdfic	1.42878	0.0002	0.00547129
Nat9	-0.68487	0.0002	0.00547129
Ncan	-0.523657	0.0002	0.00547129
Necab1	-0.514816	0.0002	0.00547129
Otud7a	-0.862328	0.0002	0.00547129
Pou3f1	0.423029	0.0002	0.00547129
Rab33a	-0.486515	0.0002	0.00547129
Scn5a	0.619521	0.0002	0.00547129
Sept11	-0.526453	0.0002	0.00547129
SERPINB10,Serpinb10,Serpinb2	∞	0.0002	0.00547129
Slc35f5	-0.378992	0.0002	0.00547129
Slc4a5	5.85142	0.0002	0.00547129
Steap2	0.591396	0.0002	0.00547129
Tekt1	1.58663	0.0002	0.00547129
Tmem106c	0.34993	0.0002	0.00547129
Tmem14a	-0.448709	0.0002	0.00547129
Trim36	-0.472898	0.0002	0.00547129
Arhgap15	-0.958638	0.00025	0.00669341
Ccdc163,Tesk2	-0.867398	0.00025	0.00669341
Csrp2	0.931116	0.00025	0.00669341
Fbxw7	-0.570985	0.00025	0.00669341
Kcnj9	-0.492452	0.00025	0.00669341
Lamp5	-0.583574	0.00025	0.00669341
Mc3r	1.24093	0.00025	0.00669341
mt-Tp	-0.605909	0.00025	0.00669341
Nrgn	-0.654878	0.00025	0.00669341
Plce1	0.530955	0.00025	0.00669341
Rasgef1a	-0.504696	0.00025	0.00669341
Rph3a	-0.491543	0.00025	0.00669341
Tbata	-1.12317	0.00025	0.00669341
Trp73	3.21508	0.00025	0.00669341
Usp29	0.498189	0.00025	0.00669341
Zfp804a	0.527615	0.00025	0.00669341
Adssl1	0.358961	0.0003	0.0078543
Ahi1	0.522097	0.0003	0.0078543
Asb4	2.09375	0.0003	0.0078543
Cd4	-0.973857	0.0003	0.0078543
Cdkl5	-0.666796	0.0003	0.0078543
Ctse	-∞	0.0003	0.0078543
Drd5	0.86794	0.0003	0.0078543
Grap	1.24116	0.0003	0.0078543
Ints5	-0.373911	0.0003	0.0078543
Lmtk2	-0.493379	0.0003	0.0078543
mt-Ta,mt-Tc,mt-Tn,mt-Ty	0.74015	0.0003	0.0078543
Necab3	-0.783975	0.0003	0.0078543
Ptn	-0.473796	0.0003	0.0078543
Trpc1	-0.272088	0.0003	0.0078543
Tspan5	-0.679405	0.0003	0.0078543
Tyro3	-0.690346	0.0003	0.0078543
Zfp287	0.380276	0.0003	0.0078543
Arxes2	0.51444	0.00035	0.00901082
Dlgap2	-0.572325	0.00035	0.00901082
Gm853	∞	0.00035	0.00901082
Gpr112	-∞	0.00035	0.00901082
H2-Q2	1.89866	0.00035	0.00901082
Iqub	1.07983	0.00035	0.00901082
Net1	-0.352617	0.00035	0.00901082
Nnat	0.604533	0.00035	0.00901082
Npsr1	-1.49231	0.00035	0.00901082
Scg2	0.463921	0.00035	0.00901082
Slc1a6	0.460088	0.00035	0.00901082
Sumo2	-0.390176	0.00035	0.00901082
Trpc6	-0.87387	0.00035	0.00901082
AC157896.1	-0.731164	0.0004	0.010104
Chn1	-0.698181	0.0004	0.010104
Doc2g,Nudt8	0.556053	0.0004	0.010104
Dusp1	-0.37458	0.0004	0.010104
Eya1	-0.50135	0.0004	0.010104
Nlk	-0.657835	0.0004	0.010104
Notch2	0.502853	0.0004	0.010104
Oxr1	-0.495941	0.0004	0.010104
Pla2g15	-0.297742	0.0004	0.010104
R3hdm1	-0.472516	0.0004	0.010104
Rftn1	0.487714	0.0004	0.010104
Setd8	-0.475751	0.0004	0.010104
Tmem72	5.31376	0.0004	0.010104
Ubxn10	1.51806	0.0004	0.010104
Vim	0.753156	0.0004	0.010104
Ano3	-0.548556	0.00045	0.0111844
Apaf1	-0.772107	0.00045	0.0111844
Arhgap36	1.12542	0.00045	0.0111844
Cyb561d1	-0.454872	0.00045	0.0111844
Fam135b	-0.287788	0.00045	0.0111844
Flt4	-0.544182	0.00045	0.0111844
Gpc3	0.53793	0.00045	0.0111844
Hdac9	-0.275737	0.00045	0.0111844
Pde5a	-0.472805	0.00045	0.0111844
Spef2	1.71783	0.00045	0.0111844
Sytl3	∞	0.00045	0.0111844
Tmem176b	0.291157	0.00045	0.0111844
Zfp366	-0.719174	0.00045	0.0111844
Dclk1	-0.458693	0.0005	0.0122305
Gria4	1.20091	0.0005	0.0122305
Hadh	0.321601	0.0005	0.0122305
Hecw1	-0.487939	0.0005	0.0122305
Hs3st2	-0.381802	0.0005	0.0122305
Krt12	-1.8292	0.0005	0.0122305
Map2k5	-0.273629	0.0005	0.0122305
Nabp1	-0.462418	0.0005	0.0122305
Nynrin	0.795132	0.0005	0.0122305
Rfwd2	-0.264847	0.0005	0.0122305
Rps6ka6	0.779811	0.0005	0.0122305
Sema3f	0.400269	0.0005	0.0122305
Tmem108	0.42484	0.0005	0.0122305
6030419C18Rik	-0.46374	0.00055	0.0131653
Cdhr3	1.2445	0.00055	0.0131653
Chpf2	1.82393	0.00055	0.0131653
Cmtm6	-0.247748	0.00055	0.0131653
Dyrk2	-0.392854	0.00055	0.0131653
Efcab3	-2.369	0.00055	0.0131653
Fam81a	-0.554429	0.00055	0.0131653
Fbxl16	-0.620814	0.00055	0.0131653
Folh1	0.47463	0.00055	0.0131653
Hhatl	-0.719066	0.00055	0.0131653
Kcnh5	-0.369233	0.00055	0.0131653
Khdrbs2	0.619346	0.00055	0.0131653
Nova1	0.466099	0.00055	0.0131653
Rims1	-0.563211	0.00055	0.0131653
Rlbp1	-0.413577	0.00055	0.0131653
Sp5	-∞	0.00055	0.0131653
Tmem132a	-0.478517	0.00055	0.0131653
Wasf1	-0.470046	0.00055	0.0131653
2610015P09Rik	0.992012	0.0006	0.0141267
2810032G03Rik	-0.522361	0.0006	0.0141267
6330403K07Rik	0.463013	0.0006	0.0141267
Cox14	0.280747	0.0006	0.0141267
Cplx3	-0.735471	0.0006	0.0141267
Gm10710	0.758105	0.0006	0.0141267
Gprin3	0.399266	0.0006	0.0141267
Napb	-0.459189	0.0006	0.0141267
Pdcd7	0.267785	0.0006	0.0141267
Prkab2	-0.487623	0.0006	0.0141267
Prkce	-0.457765	0.0006	0.0141267
Rab34	0.534839	0.0006	0.0141267
Rgs7bp	-0.46664	0.0006	0.0141267
Slc9a2	0.442192	0.0006	0.0141267
1700015F17Rik	∞	0.00065	0.014988
9230112E08Rik	-0.665733	0.00065	0.014988
Acad8	0.495425	0.00065	0.014988
Atp1a1	-0.473768	0.00065	0.014988
Fam105a	-0.373482	0.00065	0.014988
Fam49a	-0.476027	0.00065	0.014988
Fgr	∞	0.00065	0.014988
Gabra3	-0.479211	0.00065	0.014988
Hipk4	-0.466904	0.00065	0.014988
Itpripl1	0.968138	0.00065	0.014988
Kalrn	-0.713655	0.00065	0.014988
Prss12	-0.439865	0.00065	0.014988
Resp18	0.434918	0.00065	0.014988
Synpr	-0.52044	0.00065	0.014988
Ttc7b	-0.460795	0.00065	0.014988
Tyrp1	∞	0.00065	0.014988
Vstm2b	-0.407295	0.00065	0.014988
Zmynd10	0.80164	0.00065	0.014988
Agap2	-0.455659	0.0007	0.0158323
AI606473	1.03932	0.0007	0.0158323
Baalc	-0.29096	0.0007	0.0158323
Bst2	1.23902	0.0007	0.0158323
Dgat2l6	-2.38945	0.0007	0.0158323
Epha8	0.378611	0.0007	0.0158323
Hmgcs2	0.515842	0.0007	0.0158323
Peg10	0.69657	0.0007	0.0158323
Pls3	-0.462221	0.0007	0.0158323
Prrg4	1.87714	0.0007	0.0158323
Rasgrp3	-0.310936	0.0007	0.0158323
Slc16a7	-0.523328	0.0007	0.0158323
Smad3	-1.10666	0.0007	0.0158323
Smim13	-0.444869	0.0007	0.0158323
Tex29	-∞	0.0007	0.0158323
Uap1	-0.265785	0.0007	0.0158323
Vgll4	-0.353075	0.0007	0.0158323
Amph	-0.472535	0.00075	0.0167558
Cbln2	0.435422	0.00075	0.0167558
Hells	1.87272	0.00075	0.0167558
Nt5dc2	0.845227	0.00075	0.0167558
Pdgfd	1.01172	0.00075	0.0167558
Rin1	-0.480512	0.00075	0.0167558
RP23-207N5.1	-0.47233	0.00075	0.0167558
Sh3bp4	-0.439783	0.00075	0.0167558
Slit3	-0.494323	0.00075	0.0167558
Stard8	-0.822163	0.00075	0.0167558
Stk38l	-0.286615	0.00075	0.0167558
Acvr1	-0.343586	0.0008	0.0176184
Apoa1bp	0.266335	0.0008	0.0176184
Cd248	-0.7379	0.0008	0.0176184
Hopx	0.364599	0.0008	0.0176184
Kcnk3	0.298587	0.0008	0.0176184
Lrrc73	-0.260517	0.0008	0.0176184
Ndufa1	0.286522	0.0008	0.0176184
Ppp1r3b	1.34626	0.0008	0.0176184
Rhpn1	-0.39893	0.0008	0.0176184
Sdsl	1.08316	0.0008	0.0176184
Sh3pxd2a	-0.462171	0.0008	0.0176184
Trank1	-0.439204	0.0008	0.0176184
Ypel2	-0.461267	0.0008	0.0176184
Gabrg1	0.441766	0.00085	0.0185771
Gm13112	1.35809	0.00085	0.0185771
Ict1	0.416691	0.00085	0.0185771
Large	-0.45344	0.00085	0.0185771
Lrrc7	-0.444347	0.00085	0.0185771
Mdga1	0.753293	0.00085	0.0185771
Mthfd2l	0.715358	0.00085	0.0185771
2010300C02Rik	-0.611946	0.0009	0.0194793
Ap1s2	0.458131	0.0009	0.0194793
B630019K06Rik	0.428989	0.0009	0.0194793
Gatad2b	-0.261069	0.0009	0.0194793
Hace1	-0.66109	0.0009	0.0194793
Pnoc	0.493321	0.0009	0.0194793
Pon3	1.28854	0.0009	0.0194793
Rnf150	-0.458391	0.0009	0.0194793
Sobp	-0.478881	0.0009	0.0194793
Atp13a5	-0.435612	0.00095	0.0201707
BC026585	0.550215	0.00095	0.0201707
Cdk5r1	-0.508762	0.00095	0.0201707
Dcaf6	-0.443851	0.00095	0.0201707
Drd3	1.39585	0.00095	0.0201707
Eepd1	-0.601645	0.00095	0.0201707
Fjx1	-0.446931	0.00095	0.0201707
Gm12428	-∞	0.00095	0.0201707
Gm9732	-∞	0.00095	0.0201707
Gyltl1b	2.41355	0.00095	0.0201707
Igkv6-20	-∞	0.00095	0.0201707
Ing2	-0.466736	0.00095	0.0201707
Kcnma1	-0.56176	0.00095	0.0201707
Msx2	-∞	0.00095	0.0201707
Pknox2	-0.471005	0.00095	0.0201707
Rock2	-0.429843	0.00095	0.0201707
RP23-70F22.1	-∞	0.00095	0.0201707
Tmem35	-0.450692	0.00095	0.0201707
Adck1	-0.251655	0.001	0.0209448
Angpt1	-0.531414	0.001	0.0209448
C230004F18Rik	-0.292143	0.001	0.0209448
Cachd1	1.08753	0.001	0.0209448
Cckar	1.62984	0.001	0.0209448
Cyb5r1	-0.486843	0.001	0.0209448
Kcne2	5.26073	0.001	0.0209448
Nr4a3	-0.437249	0.001	0.0209448
Ntng2	-0.547097	0.001	0.0209448
Rnf217	-0.367773	0.001	0.0209448
Steap1	3.95519	0.001	0.0209448
Syn1	-0.489413	0.001	0.0209448
Tmem255a	0.622151	0.001	0.0209448
1700024G13Rik	∞	0.00105	0.0214993
Akap5	-0.464045	0.00105	0.0214993
Ap2a2	-0.442217	0.00105	0.0214993
Cpne4	-0.568662	0.00105	0.0214993
Defb11	∞	0.00105	0.0214993
E130111B04Rik	∞	0.00105	0.0214993
Ezr	0.673801	0.00105	0.0214993
Fmod	-0.931812	0.00105	0.0214993
Gm10344	∞	0.00105	0.0214993
Gm13194	∞	0.00105	0.0214993
Gm13715	∞	0.00105	0.0214993
Gm14556	∞	0.00105	0.0214993
Gm9312	∞	0.00105	0.0214993
Gmnc	1.8646	0.00105	0.0214993
Mal2	-0.446018	0.00105	0.0214993
Nid1	-0.409418	0.00105	0.0214993
Ren1	∞	0.00105	0.0214993
Slc37a2	0.727144	0.00105	0.0214993
Sult1c2	∞	0.00105	0.0214993
Tcf21	∞	0.00105	0.0214993
Vtn	-0.501274	0.00105	0.0214993
Ywhaz	-0.483175	0.00105	0.0214993
Acacb	1.25022	0.0011	0.0223186
Akt3	-0.486814	0.0011	0.0223186
Aptx	-0.478309	0.0011	0.0223186
Cnih3	-0.646808	0.0011	0.0223186
Ercc2	-1.21216	0.0011	0.0223186
Galnt16	0.444248	0.0011	0.0223186
Krt9	-0.501852	0.0011	0.0223186
Mamdc4,Phpt1	0.304321	0.0011	0.0223186
Rimklb	0.777614	0.0011	0.0223186
Anxa6	-0.433501	0.00115	0.0230769
Cyb5r4	-0.426232	0.00115	0.0230769
Fos	-0.348504	0.00115	0.0230769
Hba-a1	1.02847	0.00115	0.0230769
Ldha	-0.443277	0.00115	0.0230769
Plxdc1	-0.347339	0.00115	0.0230769
Prickle2	-0.433966	0.00115	0.0230769
Prkar1b	-0.465089	0.00115	0.0230769
Pygl	1.04572	0.00115	0.0230769
Rgag1	0.617531	0.00115	0.0230769
Scn1b	-0.424378	0.00115	0.0230769
Aqp4	-0.441446	0.0012	0.0239607
Gm1976	-0.672985	0.0012	0.0239607
Sdc4	0.48697	0.0012	0.0239607
Slc6a11	0.432868	0.0012	0.0239607
Syt16	-0.459452	0.0012	0.0239607
Cldn7	-∞	0.00125	0.0247867
Cyp2j6	0.263074	0.00125	0.0247867
Gpr83	-0.464247	0.00125	0.0247867
Mmp11	-1.43911	0.00125	0.0247867
Optn	-0.342626	0.00125	0.0247867
S100a10	-0.394802	0.00125	0.0247867
Tssc1	-0.266222	0.00125	0.0247867
Aspg	-0.733628	0.0013	0.0256517
Cd63	0.456041	0.0013	0.0256517
Fbxo10	0.431496	0.0013	0.0256517
Gm20878	∞	0.0013	0.0256517
Sowaha	-0.43739	0.0013	0.0256517
D3Bwg0562e	-0.440825	0.00135	0.0264824
Fhad1	1.05609	0.00135	0.0264824
Pcsk5	-0.352018	0.00135	0.0264824
Prkaa2	-0.448305	0.00135	0.0264824
Tat	∞	0.00135	0.0264824
Yap1	-0.332221	0.00135	0.0264824
Car14	0.370664	0.0014	0.0271979
Igf2bp1	∞	0.0014	0.0271979
Pcsk6	0.38759	0.0014	0.0271979
Pwwp2b	-0.37058	0.0014	0.0271979
Rp2h	0.483264	0.0014	0.0271979
Samd3	-1.08658	0.0014	0.0271979
Sstr2	-1.14965	0.0014	0.0271979
Tmem180	-0.452861	0.0014	0.0271979
Tnfrsf11a	-0.709558	0.0014	0.0271979
Zfp703	-0.256393	0.0014	0.0271979
Cacna2d2	0.777555	0.00145	0.027873
Ccbe1	0.639253	0.00145	0.027873
Ccnyl1	-0.394371	0.00145	0.027873
Col4a4	3.0969	0.00145	0.027873
D1Ertd622e	-0.444174	0.00145	0.027873
Ptch2	1.37247	0.00145	0.027873
Rab6b	-0.429717	0.00145	0.027873
Scara5	1.3519	0.00145	0.027873
Slc6a19	4.76077	0.00145	0.027873
Sv2c	0.493013	0.00145	0.027873
Ttc23	1.1232	0.00145	0.027873
AI838599	∞	0.0015	0.0286424
Btbd3	-0.436461	0.0015	0.0286424
Ms4a1	∞	0.0015	0.0286424
Rab3c	-0.428246	0.0015	0.0286424
Slc18a2	0.555383	0.0015	0.0286424
Sp7	-0.724623	0.0015	0.0286424
Capsl	1.63204	0.0015	0.0286425
Ppm1k	-0.447721	0.00155	0.0295411
Sag	-1.18554	0.00155	0.0295411
Abhd6	-0.2573	0.0016	0.0302645
Fam43b	-0.312579	0.0016	0.0302645
Gatsl3	0.819432	0.0016	0.0302645
Mgat5b	-0.633662	0.0016	0.0302645
Pcnxl2	-0.46438	0.0016	0.0302645
Plekhh2	-0.296542	0.0016	0.0302645
Rab40b	-0.656478	0.0016	0.0302645
Tnfaip8l1	-0.599229	0.0016	0.0302645
4833424O15Rik	-0.432839	0.00165	0.0310061
8030453O22Rik	-3.14398	0.00165	0.0310061
Efcab2	0.385009	0.00165	0.0310061
Gadd45g	0.392152	0.00165	0.0310061
Glp1r	1.35926	0.00165	0.0310061
Opcml	-0.423798	0.00165	0.0310061
Skor1	2.135	0.00165	0.0310061
1500016L03Rik	∞	0.0017	0.0315041
Adnp2	-0.231613	0.0017	0.0315041
Capn11	1.98728	0.0017	0.0315041
Ccdc85b	-0.226393	0.0017	0.0315041
Csrp2bp	-0.498791	0.0017	0.0315041
Eno4	0.791695	0.0017	0.0315041
Fbxo30	0.487038	0.0017	0.0315041
Gm4952	-∞	0.0017	0.0315041
Grem2	-0.349808	0.0017	0.0315041
Grm3	-0.457232	0.0017	0.0315041
Nxn	0.378878	0.0017	0.0315041
Reps2	-0.413839	0.0017	0.0315041
Sp8	1.0899	0.0017	0.0315041
Tmem136	-0.25686	0.0017	0.0315041
Ufsp1	0.433173	0.0017	0.0315041
9430020K01Rik	-0.415819	0.00175	0.0321638
Ccdc82	0.412208	0.00175	0.0321638
Clstn1	-0.466741	0.00175	0.0321638
Coq10b	-0.331507	0.00175	0.0321638
Gdf10	-0.476178	0.00175	0.0321638
Glra2	0.437529	0.00175	0.0321638
Lrrc51	0.808157	0.00175	0.0321638
Nr2f1	-0.57783	0.00175	0.0321638
Tppp3	0.45865	0.00175	0.0321638
Dock5	0.288353	0.0018	0.0330224
Zdhhc8	-0.425888	0.0018	0.0330224
3100003L05Rik	∞	0.0019	0.0337187
4931403M11Rik	∞	0.0019	0.0337187
Arhgap29	-0.324131	0.0019	0.0337187
Bola3	-0.481504	0.0019	0.0337187
Ear11	∞	0.0019	0.0337187
Galr1	1.13199	0.0019	0.0337187
Gm10586	∞	0.0019	0.0337187
Gm11780	∞	0.0019	0.0337187
Gm12240	∞	0.0019	0.0337187
Gm12632	∞	0.0019	0.0337187
Gm13266	∞	0.0019	0.0337187
Gm13321	∞	0.0019	0.0337187
Gm13470	∞	0.0019	0.0337187
Gm14707	∞	0.0019	0.0337187
Gm16020	∞	0.0019	0.0337187
Gm16533	∞	0.0019	0.0337187
Gm24325	∞	0.0019	0.0337187
Gm25555	∞	0.0019	0.0337187
Gm4852	∞	0.0019	0.0337187
Gm5544	∞	0.0019	0.0337187
Gm5558	∞	0.0019	0.0337187
Gm5751	∞	0.0019	0.0337187
Gm7244	∞	0.0019	0.0337187
Gm7932	∞	0.0019	0.0337187
Gm8494	∞	0.0019	0.0337187
Kctd8	0.36103	0.0019	0.0337187
Manbal	-0.242656	0.00185	0.0337187
Orai1	0.642838	0.0019	0.0337187
Park2	∞	0.0019	0.0337187
Pde2a	-0.408275	0.0019	0.0337187
RP24-352J7.1	∞	0.0019	0.0337187
Rpph1	∞	0.0019	0.0337187
Sapcd2	1.34491	0.00185	0.0337187
Slc16a14	-0.495968	0.00185	0.0337187
Snora24	∞	0.0019	0.0337187
Spaca5	∞	0.0019	0.0337187
Tmem89	∞	0.0019	0.0337187
Cacna1e	-0.396107	0.00195	0.034454
Ctgf	-0.731222	0.00195	0.034454
Kcne3	-∞	0.00195	0.034454
Lat2	-1.05239	0.00195	0.034454
Tap2	0.892278	0.00195	0.034454
Ephx4	-0.645441	0.002	0.0351521
Fam78b	-0.299377	0.002	0.0351521
Fignl2	0.905519	0.002	0.0351521
Gadd45b	-0.451876	0.002	0.0351521
Inip	-0.367322	0.002	0.0351521
Ptp4a1	-0.877702	0.002	0.0351521
Gm10643	-0.994267	0.00205	0.0359054
Hs3st1	-0.489422	0.00205	0.0359054
Pik3cb	-0.241863	0.00205	0.0359054
Pld3	-0.528426	0.00205	0.0359054
1700017B05Rik	0.350367	0.0021	0.0366216
Fam167a	1.7147	0.0021	0.0366216
Ift122	-0.433097	0.0021	0.0366216
Slc31a1	0.478849	0.0021	0.0366216
Stk33	2.392	0.0021	0.0366216
AC161812.1	-0.541311	0.00215	0.0371392
Cidea	1.2895	0.00215	0.0371392
Eln	0.444421	0.00215	0.0371392
Fndc1	0.589546	0.00215	0.0371392
Lmbr1	-0.230377	0.00215	0.0371392
Maob	0.300897	0.00215	0.0371392
Msh3	-0.266222	0.00215	0.0371392
Ptprn2	-0.403251	0.00215	0.0371392
Rgs12	-0.594588	0.00215	0.0371392
Tex9	0.34235	0.00215	0.0371392
Tmem205	0.398316	0.00215	0.0371392
Ccny	-0.413555	0.0022	0.0379703
1700003E16Rik	-0.297531	0.00225	0.0385356
Art5	∞	0.00225	0.0385356
C2cd4b	-1.20566	0.00225	0.0385356
Kctd17	-0.466664	0.00225	0.0385356
Lrrc9	0.887225	0.00225	0.0385356
Scgn	2.72767	0.00225	0.0385356
Scn4b	-0.399351	0.00225	0.0385356
Slc32a1	0.450325	0.00225	0.0385356
Tfeb	0.668735	0.00225	0.0385356
2310007B03Rik	∞	0.0023	0.0392581
C030048H21Rik	0.952643	0.0023	0.0392581
Maf	-0.34073	0.0023	0.0392581
Sept7	-0.402278	0.0023	0.0392581
Armc3	1.73197	0.00235	0.0399083
Ccdc113	1.16926	0.00235	0.0399083
Galm	1.11955	0.00235	0.0399083
Icam5	-0.497903	0.00235	0.0399083
Vta1	0.304639	0.00235	0.0399083
Zfp663	-∞	0.00235	0.0399083
Cyp2j9	0.341545	0.0024	0.0406202
Gpr158	-0.396598	0.0024	0.0406202
Gpr85	-0.292203	0.0024	0.0406202
Pcbd1	0.561005	0.0024	0.0406202
Antxr1	0.259095	0.00245	0.0411891
C1qtnf4	-0.424886	0.00245	0.0411891
Fgd3	-0.386429	0.00245	0.0411891
Grem1	0.464613	0.00245	0.0411891
Grm8	-0.739245	0.00245	0.0411891
Mum1l1	0.853085	0.00245	0.0411891
Sipa1l1	-0.393058	0.00245	0.0411891
Znfx1	-0.54026	0.00245	0.0411891
Rab25	-∞	0.0025	0.0419245
Rab9b	0.400654	0.0025	0.0419245
Tspan33	0.258385	0.0025	0.0419245
Cdh5	-0.306138	0.00255	0.0426208
Mamld1	-0.332154	0.00255	0.0426208
Nagk	0.286982	0.00255	0.0426208
Ttn	-2.40509	0.00255	0.0426208
Atp2b1	-0.399797	0.0026	0.0433844
Emid1	-0.791093	0.0026	0.0433844
As3mt	0.366092	0.00265	0.0441089
Dgkb	-0.417968	0.00265	0.0441089
Nkx2-1	0.44657	0.00265	0.0441089
Arf3	-0.435511	0.0027	0.0447928
Sgcz	-0.834868	0.0027	0.0447928
Shisa2	0.701728	0.0027	0.0447928
Sult1a1	0.577875	0.0027	0.0447928
Igsf1	0.672875	0.00275	0.0455472
Scel	-0.752745	0.00275	0.0455472
6330416G13Rik	0.593931	0.0028	0.046261
Plekhg5	-0.496018	0.0028	0.046261
Xdh	0.462432	0.0028	0.046261
AC119212.1	-0.37126	0.00285	0.0468178
Adipor2	0.415688	0.00285	0.0468178
Arl6ip4	0.283248	0.00285	0.0468178
Ccdc81	1.20637	0.00285	0.0468178
Colgalt2	-0.487882	0.00285	0.0468178
Fam110a	0.568029	0.00285	0.0468178
Pycr2	0.288876	0.00285	0.0468178
Cd82	0.514677	0.0029	0.047484
Evpl	0.342902	0.0029	0.047484
Nid2	0.875813	0.0029	0.047484
Pxdn	-0.720534	0.0029	0.047484
Dlx5	0.417756	0.00295	0.0480289
Klhdc1	0.510001	0.00295	0.0480289
Nedd9	0.338268	0.00295	0.0480289
Nkd1	-0.309427	0.00295	0.0480289
Sestd1	-0.497506	0.00295	0.0480289
Tpcn2	0.565712	0.00295	0.0480289
Wdr6	0.42195	0.00295	0.0480289
Ccdc43	-0.482211	0.003	0.0487246
Gucy1b3	-0.401252	0.003	0.0487246
Zfhx4	1.02535	0.003	0.0487246
Adap1	-0.479642	0.00305	0.0493771
C1galt1	-0.369224	0.00305	0.0493771
Mical2	-0.648088	0.00305	0.0493771
Smyd1	-0.954421	0.00305	0.0493771
Arrdc2	0.326682	0.0031	0.0499053
Arsj	-0.94223	0.0031	0.0499053
Fpgt	-0.276007	0.0031	0.0499053
Gm10010	-0.416742	0.0031	0.0499053
L3mbtl3	0.235426	0.0031	0.0499053
Rims3	0.484706	0.0031	0.0499053
Tmed3	0.279259	0.0031	0.0499053
Dcbld1	0.396786	0.00315	0.0503875
Gm10714	∞	0.00315	0.0503875
Grb10	0.812486	0.00315	0.0503875
Lrrc3	-0.317533	0.00315	0.0503875
Mat2b	-0.458943	0.00315	0.0503875
Nrg2	-0.540292	0.00315	0.0503875
Pcdh8	0.378486	0.00315	0.0503875
Plcg2	0.534333	0.00315	0.0503875
Cyth2	-0.419589	0.0032	0.051106
Gm15155	∞	0.0032	0.051106
Cdk5rap1	0.691258	0.00325	0.0517401
Pou3f4	0.594449	0.00325	0.0517401
Ppp3r1,Wdr92	-0.392496	0.00325	0.0517401
Zfp64	0.365349	0.00325	0.0517401
Extl1	-0.461547	0.0033	0.0523289
Gbp4,Gbp8,Gbp9	-0.568581	0.0033	0.0523289
Hivep2	-0.389313	0.0033	0.0523289
Mtfr1	0.781853	0.0033	0.0523289
Tuba4a	-0.428666	0.0033	0.0523289
Grin2c	-0.415759	0.00335	0.0528716
Mpdz	-0.785231	0.00335	0.0528716
Serpinb1b	1.03582	0.00335	0.0528716
Slc26a4	-0.637268	0.00335	0.0528716
Snn	-0.422519	0.00335	0.0528716
Tbl1xr1	-0.408376	0.00335	0.0528716
Cxcr4	1.90551	0.0034	0.0535347
Moxd1	-0.462863	0.0034	0.0535347
Zfp868	-0.465768	0.0034	0.0535347
Lsm4	1.14855	0.00345	0.0541946
Mt1	0.393781	0.00345	0.0541946
Wwox	-0.384644	0.00345	0.0541946
Dgki	-0.452499	0.0035	0.0549372
Il17d	-0.414689	0.00355	0.0554191
Nenf	0.243718	0.00355	0.0554191
Slc2a4rg-ps	0.315123	0.00355	0.0554191
Srd5a3	-0.452586	0.00355	0.0554191
Tmem181a	-0.284997	0.00355	0.0554191
Unc50	0.286702	0.00355	0.0554191
Vdr	2.76993	0.00355	0.0554191
Cap2	-0.589309	0.0036	0.0560691
Hsd3b3	-2.19863	0.0036	0.0560691
Syngap1	-0.395846	0.0036	0.0560691
A930017M01Rik	0.489663	0.00365	0.0564977
Abcc4	0.310193	0.00365	0.0564977
Atxn7l3	-0.394095	0.00365	0.0564977
Gm14230	∞	0.00365	0.0564977
Hr	-0.414014	0.00365	0.0564977
Psd3	-0.407258	0.00365	0.0564977
Stk32a	0.38564	0.00365	0.0564977
Wnt10b	-1.36679	0.00365	0.0564977
AC107837.1	-0.980461	0.0037	0.0570959
Ar	0.39118	0.0037	0.0570959
Fkbp1b	-0.330976	0.0037	0.0570959
Sema5a	0.377715	0.0037	0.0570959
Apba2	-0.458172	0.00375	0.0576462
Gda	-0.422468	0.00375	0.0576462
St8sia6	0.687925	0.00375	0.0576462
Tjp3	2.33825	0.00375	0.0576462
Tspan17	-0.365151	0.00375	0.0576462
5730405O15Rik	-1.61556	0.0038	0.0581924
Cables1	0.341357	0.0038	0.0581924
Chrna4	-0.388683	0.0038	0.0581924
Kcnq4	-0.505516	0.0038	0.0581924
Prr7	-0.235619	0.0038	0.0581924
Kif27	0.456342	0.00385	0.058779
Rfc3	0.652043	0.00385	0.058779
Scml4	-0.606723	0.00385	0.058779
Ucp2	0.664916	0.00385	0.058779
D11Wsu47e	-0.602371	0.0039	0.0592723
Hapln4	-0.395165	0.0039	0.0592723
Mtrf1l	0.692445	0.0039	0.0592723
Npl	-0.852628	0.0039	0.0592723
Pthlh	-0.884345	0.0039	0.0592723
Rapgef5	-0.406555	0.0039	0.0592723
Fas	1.12145	0.00395	0.0597163
Inpp4b	-0.454367	0.00395	0.0597163
Mapk3	-0.535227	0.00395	0.0597163
Mgp	0.420097	0.00395	0.0597163
Pkp2	0.355892	0.00395	0.0597163
Sertad1	-0.718952	0.00395	0.0597163
Smarcd1	-0.395652	0.00395	0.0597163
Adra1a	0.307988	0.004	0.0602457
Bglap	∞	0.004	0.0602457
Creld2	0.364664	0.004	0.0602457
Nobox	∞	0.004	0.0602457
Rgs7	-0.317572	0.004	0.0602457
Caml	-0.272508	0.00405	0.0606354
Ddo	0.380986	0.00405	0.0606354
Fbln5	0.51788	0.00405	0.0606354
Gpd1l	-0.430841	0.00405	0.0606354
Hapln2	0.483607	0.00405	0.0606354
Rhd	-∞	0.00405	0.0606354
Sorcs1	-0.460384	0.00405	0.0606354
Trh	0.66868	0.00405	0.0606354
Nxt1	0.663528	0.0041	0.0612927
Tcof1	-0.306807	0.0041	0.0612927
Fkbp5	0.481935	0.00415	0.0618562
Htr1f	-0.633554	0.00415	0.0618562
Ncam2	-0.399588	0.00415	0.0618562
Tuba1c	3.14027	0.00415	0.0618562
Cstb	0.351822	0.0042	0.0625088
Il16	0.930852	0.0042	0.0625088
Ptrh2	-0.291851	0.00425	0.0631128
Toe1	0.632932	0.00425	0.0631128
Wnk4	-1.24475	0.00425	0.0631128
Bcam	-0.436347	0.0043	0.0636672
Nav3	-0.695592	0.0043	0.0636672
Sec14l2	-0.404957	0.0043	0.0636672
Spry2	-0.216791	0.0043	0.0636672
B430212C06Rik	1.83058	0.00435	0.0641713
Dusp7	-0.516451	0.00435	0.0641713
Rab37	-0.790354	0.00435	0.0641713
Sgtb	-0.391016	0.00435	0.0641713
Zfp568	0.597111	0.00435	0.0641713
Cxx1a	0.353208	0.0044	0.0646716
Dnahc12	3.09515	0.0044	0.0646716
Epb4.9	-0.380873	0.0044	0.0646716
Osbpl1a	-0.488076	0.0044	0.0646716
Recql	-0.681436	0.0044	0.0646716
Fn3krp	-0.232389	0.00445	0.0652634
Mfap3l	-0.510463	0.00445	0.0652634
Otub2	-0.529382	0.00445	0.0652634
Ccne1	-0.464173	0.0045	0.0656615
Fam131a	-0.6208	0.0045	0.0656615
Frmd6	-0.282776	0.0045	0.0656615
Lrrc36	2.04643	0.0045	0.0656615
Odf3b	2.10048	0.0045	0.0656615
Ppp1r32	1.62684	0.0045	0.0656615
Spats2	-0.226709	0.0045	0.0656615
Casz1	0.539227	0.00455	0.0660555
Ccdc146	5.03401	0.00455	0.0660555
Homer1	-0.641354	0.00455	0.0660555
Stmn4	-0.449571	0.00455	0.0660555
Stxbp5l	-0.495217	0.00455	0.0660555
Syne3	0.673571	0.00455	0.0660555
Zbtb46	-0.462178	0.00455	0.0660555
Abcc8	-0.24144	0.0046	0.0664933
Cdh3	2.60666	0.0046	0.0664933
Prelp	0.58385	0.0046	0.0664933
Prok2	2.26043	0.0046	0.0664933
Ptpn2	-0.338276	0.0046	0.0664933
Tsnax	-0.385779	0.0046	0.0664933
Pnmal2	0.37695	0.00465	0.0671196
S100a5	∞	0.00465	0.0671196
Aldh2	0.462647	0.0047	0.067647
Amer1	0.303223	0.0047	0.067647
Mtmr10	0.323	0.0047	0.067647
Zfyve28	-0.506582	0.0047	0.067647
Acsl5	-0.379641	0.00475	0.0680258
Cnn3	0.356272	0.00475	0.0680258
Noxo1	1.76031	0.00475	0.0680258
Pgr15l	3.39458	0.00475	0.0680258
Scgb1b30	-∞	0.00475	0.0680258
Slc22a3	-0.65321	0.00475	0.0680258
Terf2	-0.415303	0.00475	0.0680258
Gm9796	-1.35083	0.0048	0.068693
9330132A10Rik	-0.38004	0.00485	0.0692606
Barhl2	-0.876866	0.00485	0.0692606
Zfp516	0.222384	0.00485	0.0692606
A230065H16Rik	1.54232	0.0049	0.069727
Fam194a	-0.930798	0.0049	0.069727
Ighg2c	-3.60294	0.0049	0.069727
Podxl2	0.531546	0.0049	0.069727
Rbm45	-0.224189	0.0049	0.069727
Gucy1a2	-0.307535	0.00495	0.0702893
Mr1	0.576903	0.00495	0.0702893
Scrg1	0.26933	0.00495	0.0702893
Map3k9	-0.379081	0.005	0.0707993
Mast1	-0.533637	0.005	0.0707993
Mt2	0.357505	0.005	0.0707993
Ndufa7	0.23077	0.005	0.0707993
Mex3b	-0.313035	0.00505	0.0714067
Tmem132b	-0.37557	0.00505	0.0714067
Abcc1	-0.418583	0.0051	0.0717605
Adamts15	-0.454358	0.0051	0.0717605
Dlgap3	-0.519652	0.0051	0.0717605
Fam83h	-0.612025	0.0051	0.0717605
Polb	-0.207109	0.0051	0.0717605
Rab11fip1	0.643157	0.0051	0.0717605
Rasl10b	-0.374159	0.0051	0.0717605
Cabp1	-0.41581	0.00515	0.072161
Cyp26a1	-2.75605	0.00515	0.072161
Cyp46a1	-0.379357	0.00515	0.072161
Fdx1	0.62118	0.00515	0.072161
Khdrbs3	-0.392097	0.00515	0.072161
Klhl13	0.587503	0.00515	0.072161
Allc	-1.75515	0.0052	0.0726591
Eif2ak3	-0.641689	0.0052	0.0726591
Rit2	0.384071	0.0052	0.0726591
Sertad2	-0.368779	0.0052	0.0726591
Iqcd	0.998773	0.00525	0.0732559
Pnck	0.423901	0.00525	0.0732559
Cpq	0.348678	0.0053	0.0737489
Ly6i	-∞	0.0053	0.0737489
Tmem161b	-0.268239	0.0053	0.0737489
Utp15	-0.217692	0.0053	0.0737489
Ccdc57	0.486895	0.00535	0.0743931
Sgms2	0.743846	0.0054	0.0749847
Tbc1d25	-0.356966	0.0054	0.0749847
Papss2	0.243708	0.00545	0.0755746
Slc16a8	1.96776	0.00545	0.0755746
5033411D12Rik	0.818456	0.0055	0.0761105
Gm1848	∞	0.0055	0.0761105
Isx	∞	0.0055	0.0761105
F11r	0.599207	0.00555	0.076539
Htr1a	0.290257	0.00555	0.076539
Il3ra	-1.09988	0.00555	0.076539
Sox1	0.491351	0.00555	0.076539
Tcf19	-0.888681	0.00555	0.076539
C030048H21Rik	1.00208	0.0056	0.07707
E030030I06Rik	∞	0.0056	0.07707
Uaca	0.343781	0.0056	0.07707
Nfkb1	0.29226	0.00565	0.0776518
Zfp51	-0.688305	0.00565	0.0776518
Gas7	-0.40954	0.0057	0.0781254
Sertm1	0.311524	0.0057	0.0781254
Tfrc	-0.531085	0.0057	0.0781254
Whrn	0.509391	0.0057	0.0781254
Zfp810	-0.26479	0.00575	0.078757
Dnalc4	-0.203246	0.0058	0.0792798
Fosb	-0.315357	0.0058	0.0792798
Kcnt2	-0.32541	0.0058	0.0792798
Btbd10	-0.39757	0.00585	0.0796924
Gpatch2	0.273478	0.00585	0.0796924
Khnyn	0.239725	0.00585	0.0796924
Map3k19	0.468475	0.00585	0.0796924
Stk40	-0.657974	0.00585	0.0796924
Cerkl,Neurod1	-0.877776	0.0059	0.0803191
Hey1	-0.375139	0.00595	0.0808902
Kctd6	-0.332567	0.00595	0.0808902
C230081A13Rik	-0.381974	0.006	0.0814049
Kctd18	-0.392913	0.006	0.0814049
Kif19a	0.854319	0.006	0.0814049
4833413E03Rik	∞	0.00605	0.0817522
Dner	-0.364389	0.00605	0.0817522
Pip5k1c	-0.459508	0.00605	0.0817522
Rslcan18,Zfp708	0.619291	0.00605	0.0817522
Thbs4	3.15895	0.00605	0.0817522
Tma7	-0.237969	0.00605	0.0817523
AI662270	-∞	0.0061	0.0820419
Ccdc151	0.470342	0.0061	0.0820419
Gabrr2	1.79337	0.0061	0.0820419
Gemin7	0.335393	0.0061	0.0820419
March1	0.235897	0.0061	0.0820419
Slc38a11	-0.878742	0.0061	0.0820419
Sort1	-0.446609	0.0061	0.0820419
Gm15631	-0.669522	0.00615	0.0826039
Pi16	0.888174	0.00615	0.0826039
4632404H12Rik	-0.346089	0.0062	0.082943
Dusp28	0.292149	0.0062	0.082943
Exd2	-0.374196	0.0062	0.082943
Pzp	∞	0.0062	0.082943
RP24-448C16.2	-0.873933	0.0062	0.082943
Serpina11,Serpina9	1.34688	0.0062	0.082943
Cgn	0.41059	0.00625	0.0835008
Pdhx	-0.31269	0.00625	0.0835008
Cx3cl1	-0.451443	0.0063	0.0841129
Zic1	0.596999	0.00635	0.0847243
Frrs1l	-0.368742	0.0064	0.0849966
Gm14169	-0.358461	0.0064	0.0849966
Mgat4c	0.70992	0.0064	0.0849966
Mlf1	1.68519	0.0064	0.0849966
Nxpe4	-0.285107	0.0064	0.0849966
Slc25a13	0.646974	0.0064	0.0849966
Trim11	-0.230213	0.0064	0.0849966
AI597468	-0.198922	0.00645	0.0853225
Celf4	-0.362324	0.00645	0.0853225
Gpr68	-0.940635	0.00645	0.0853225
Klf16	-0.354324	0.00645	0.0853225
Swap70	-0.279161	0.00645	0.0853225
Tdp2	-0.369079	0.00645	0.0853225
Bhmt	∞	0.0065	0.085702
Gm9987	-0.788869	0.0065	0.085702
Kcnb1	-0.423554	0.0065	0.085702
Pitpnm3	-0.585108	0.0065	0.085702
Rcn1	0.366028	0.0065	0.085702
Lmna	-0.23658	0.00655	0.0861353
Lsm5	-1.47235	0.00655	0.0861353
Ptprc	-0.738066	0.00655	0.0861353
Soat1	-0.213011	0.00655	0.0861353
Alg14	0.474198	0.0066	0.0865663
Cdk18	-0.372195	0.0066	0.0865663
Nhlh2	1.13103	0.0066	0.0865663
Trdn	-1.8994	0.0066	0.0865663
Megf6	0.530548	0.00665	0.0871653
Lrrtm4	-0.261786	0.0067	0.0877635
Sfxn2	0.36833	0.00675	0.0881886
Slc25a17	0.214707	0.00675	0.0881886
Tpm1	-0.460907	0.00675	0.0881886
Tsc22d3	0.422434	0.00675	0.0881886
Dagla	-0.416739	0.0068	0.0885541
Gm13025	-2.33519	0.0068	0.0885541
Idh2	0.402396	0.0068	0.0885541
Narg2	0.838739	0.0068	0.0885541
Ppl	-1.21945	0.0068	0.0885541
Cdk19	-0.368224	0.00685	0.0890899
Rhbdf1	-0.631634	0.00685	0.0890899
Fggy	0.975292	0.00695	0.0900991
Irgq	-0.355414	0.00695	0.0900991
Islr2	-0.383009	0.00695	0.0900991
Mina	-0.622123	0.00695	0.0900991
Zfp46	-0.765305	0.00695	0.0900991
Cdc14b	0.303716	0.007	0.0906304
Fbxo24,Pcolce	0.576232	0.007	0.0906304
Mrc1	-1.17541	0.00705	0.0911604
Syde2	0.544479	0.00705	0.0911604
Ndn	0.3572	0.00715	0.0922162
Osbpl10	-0.252097	0.00715	0.0922162
Sall3	0.366877	0.00715	0.0922162
Tma16	-0.473819	0.00715	0.0922162
Hyal1,Hyal3,Nat6	0.310212	0.0072	0.0927421
Slc6a7	-0.363	0.0072	0.0927421
BC003965	-0.231445	0.00725	0.093207
Fbn1	0.331531	0.00725	0.093207
Nup155	-0.200345	0.00725	0.093207
Dbi	0.383297	0.0073	0.0936701
Prkd2	0.502302	0.0073	0.0936701
Tekt5	0.329799	0.0073	0.0936701
Cd3eap	-0.351667	0.00735	0.0941315
Micu2	0.227904	0.00735	0.0941315
Ush1c	2.85922	0.00735	0.0941315
Dhodh	-0.414412	0.00745	0.0951697
Pcdh20	0.286207	0.00745	0.0951697
Rbfox1	-0.400383	0.00745	0.0951697
Thrb	-0.36656	0.00745	0.0951697
1700041M05Rik	-∞	0.0078	0.0952823
2410006H16Rik	0.378344	0.00755	0.0952823
4930580A09Rik	-∞	0.0078	0.0952823
4930588K23Rik	-∞	0.0078	0.0952823
AC114990.2	-∞	0.0078	0.0952823
AL732527.1	-∞	0.0078	0.0952823
Banf1	-0.235305	0.0078	0.0952823
BC034090	0.331627	0.0075	0.0952823
Cnrip1	-0.424368	0.0078	0.0952823
Crim1	0.33973	0.00755	0.0952823
Csmd1	-0.408296	0.00775	0.0952823
CT025653.1	-∞	0.0078	0.0952823
Eomes	2.99726	0.0078	0.0952823
Fam122b	0.442283	0.0078	0.0952823
Fam209	-∞	0.0078	0.0952823
Gm10479	-∞	0.0078	0.0952823
Gm11285	-∞	0.0078	0.0952823
Gm11857	-∞	0.0078	0.0952823
Gm11874	-∞	0.0078	0.0952823
Gm12165	-∞	0.0078	0.0952823
Gm12430	-∞	0.0078	0.0952823
Gm13141	-∞	0.0078	0.0952823
Gm13668	-∞	0.0078	0.0952823
Gm14304	-∞	0.0078	0.0952823
Gm14524	-∞	0.0078	0.0952823
Gm15157	-∞	0.0078	0.0952823
Gm15443	-∞	0.0078	0.0952823
Gm16087	-∞	0.0078	0.0952823
Gm18355	-∞	0.0078	0.0952823
Gm20614	-∞	0.0078	0.0952823
Gm20638	-∞	0.0078	0.0952823
Gm20711	-∞	0.0078	0.0952823
Gm22001	-∞	0.0078	0.0952823
Gm23628	-∞	0.0078	0.0952823
Gm24514	-∞	0.0078	0.0952823
Gm24708	-∞	0.0078	0.0952823
Gm24735	-∞	0.0078	0.0952823
Gm5436	-∞	0.0078	0.0952823
Gm7292	-∞	0.0078	0.0952823
Gm8225	-∞	0.0078	0.0952823
Gm8424	-∞	0.0078	0.0952823
Gm9143	-∞	0.0078	0.0952823
Ighg3	-∞	0.0078	0.0952823
Krtap7-1	-∞	0.0078	0.0952823
Mir337	-∞	0.0078	0.0952823
Msantd2	0.317925	0.0077	0.0952823
Myl7	-∞	0.0078	0.0952823
Nkain4	0.35905	0.00775	0.0952823
Nln	-0.19923	0.0077	0.0952823
Obp2b	-∞	0.0078	0.0952823
Olfr678	-∞	0.0078	0.0952823
Olfr718-ps1	-∞	0.0078	0.0952823
Olfr898	-∞	0.0078	0.0952823
Olfr99	-∞	0.0078	0.0952823
Pak1	-0.356527	0.0076	0.0952823
Pdp1	-0.403323	0.0075	0.0952823
Phb	0.364476	0.0075	0.0952823
Plcxd3	0.312345	0.0075	0.0952823
Plscr5	-∞	0.0078	0.0952823
RP23-16G10.2	-∞	0.0078	0.0952823
RP23-177B9.1	-∞	0.0078	0.0952823
RP23-190H11.4	-∞	0.0078	0.0952823
RP23-214I13.2	-∞	0.0078	0.0952823
RP23-376O10.1	-∞	0.0078	0.0952823
RP23-463F7.6	-∞	0.0078	0.0952823
RP24-114L16.1	-∞	0.0078	0.0952823
Rps15a-ps8	-∞	0.0078	0.0952823
Rpsa-ps11	-∞	0.0078	0.0952823
Samd14	0.406396	0.0078	0.0952823
St6galnac3	-0.70477	0.00765	0.0952823
Tecpr2	-0.357821	0.0077	0.0952823
Vmn1r200	-∞	0.0078	0.0952823
Ap3s1	-0.250851	0.00785	0.0956026
Dnase1l2	0.534997	0.00785	0.0956026
Eef1d	0.516799	0.00785	0.0956026
N4bp2	1.11357	0.00785	0.0956026
Pisd-ps2	-0.539318	0.00785	0.0956026
Rnf169	-0.370644	0.0079	0.0961533
Disp1	0.379818	0.00795	0.0966449
Smpdl3a	0.444892	0.00795	0.0966449
Sun2	-0.648098	0.008	0.0971353
Taf3	0.498156	0.008	0.0971353
Ankrd65	∞	0.00805	0.0975068
Dnajc9	0.265189	0.00805	0.0975068
Ecel1	1.58159	0.00805	0.0975068
Nanos1	-0.19633	0.00805	0.0975068
Pcdhb14	0.441062	0.00815	0.0986587
5330413P13Rik,Gm14282	-1.23481	0.0082	0.099085
Adamts6	0.331727	0.0082	0.099085
Slc2a1	0.39404	0.0082	0.099085
Osbp2	-0.673633	0.00825	0.0995097
Slc35b1	-0.228597	0.00825	0.0995097
Tmc3	0.652702	0.00825	0.0995097
C030017K20Rik	0.539273	0.0083	0.099933
Efhd2	-0.355089	0.0083	0.099933
Mocos	-0.831561	0.0083	0.099933
Pgm2	0.349687	0.00835	0.100475
Col1a1	0.738928	0.0084	0.101016
Ccnd2	-0.363676	0.00845	0.101254
Grin2d	0.511524	0.00845	0.101254
Ksr1	0.347762	0.00845	0.101254
Med1	-0.577221	0.00845	0.101254
Ptgds	-0.355736	0.00845	0.101254
Spag16	3.28175	0.00845	0.101254
Nrg3	-0.257699	0.0085	0.101792
Cd109	0.875517	0.00855	0.102148
L1td1	-∞	0.00855	0.102148
Naip5	-1.01986	0.00855	0.102148
Peg3	0.357247	0.00855	0.102148
Dact3	-0.347861	0.0086	0.102562
Insl3,Jak3	-0.554242	0.0086	0.102562
Tnfaip8l3	-0.322136	0.0086	0.102562
Acan	-0.460015	0.00865	0.102975
B930041F14Rik	0.218957	0.00865	0.102975
Xylt1	-0.216091	0.00865	0.102975
Endou	-1.16435	0.00875	0.103858
Rap2a	-0.35903	0.00875	0.103858
Tbc1d10a	-0.266667	0.00875	0.103858
Uncx	1.98322	0.00875	0.103858
Zfp14	0.455388	0.00875	0.103858
Fam118a	-0.23641	0.0088	0.104329
Snap25	-0.365725	0.0088	0.104329
Lama3	0.321305	0.00885	0.104736
Pifo	2.5638	0.00885	0.104736
Rps27a	0.344724	0.00885	0.104736
Cep164	-0.383943	0.0089	0.105266
Adora1	-0.354313	0.00895	0.105485
Dnahc7b	0.323898	0.00895	0.105485
Galc	-0.191275	0.00895	0.105485
Pafah1b3	0.437009	0.00895	0.105485
Rnf32	-0.386142	0.00895	0.105485
RP23-159J2.2	0.332792	0.00895	0.105485
Rab3d	-0.812639	0.009	0.10595
Saal1	-0.690366	0.009	0.10595
Casp9	-0.367677	0.00905	0.106352
Nfia	0.728347	0.00905	0.106352
Tcea3	2.43682	0.00905	0.106352
Cdkn2a	-∞	0.0091	0.106815
Sap30l	0.239226	0.0091	0.106815
Tob1	0.275538	0.00915	0.107339
Cdc42se2	-0.3545	0.0092	0.107863
Chd7	0.615225	0.00925	0.108196
Fbxo45	-0.332727	0.00925	0.108196
Gpr12	-0.296177	0.00925	0.108196
Shf	-0.352842	0.00925	0.108196
2900026A02Rik	-0.342554	0.00935	0.109303
Ankrd63	-0.360309	0.0094	0.109696
Eed	0.51215	0.0094	0.109696
Jun	-0.374101	0.0094	0.109696
F13a1	-1.0138	0.00945	0.110215
Aak1	-0.347401	0.0095	0.110478
Dnpep	-0.207355	0.0095	0.110478
Dtnbp1	-0.184494	0.0095	0.110478
Lhfpl5	0.540258	0.0095	0.110478
Lrrc57	-0.583952	0.0095	0.110478
3110057O12Rik	-0.309627	0.00955	0.110995
Rps6ka1	0.410137	0.0096	0.111512
Myo5c	-0.528318	0.00965	0.111899
Nucb2	-0.324262	0.00965	0.111899
Tbc1d22a	-0.190344	0.00965	0.111899
Adgb	0.866158	0.00975	0.112928
Rnf112	-0.508286	0.00975	0.112928
Cdc20b	-∞	0.0098	0.113311
Slco4c1	-1.14383	0.0098	0.113311
Tnip1	-0.347596	0.0098	0.113311
Cand2	0.421962	0.0099	0.114336
Ccdc28a	-0.397896	0.0099	0.114336
Magee2	0.333474	0.00995	0.11465
Mettl20	0.789314	0.00995	0.11465
Mycn	-0.562773	0.00995	0.11465
Slc20a1	-0.40455	0.00995	0.11465
1700026D08Rik	2.76565	0.01	0.114963
Fzd2	0.283762	0.01	0.114963
Sord	0.30255	0.01	0.114963
Spink10	-1.32811	0.01	0.114963
AC124338.1	∞	0.0102	0.115026
Acer3	0.803032	0.01005	0.115026
Adh6b	∞	0.0102	0.115026
Ccdc33	2.31392	0.0101	0.115026
Cited4	-0.883552	0.01005	0.115026
Creb3l1	-0.588568	0.0101	0.115026
Dbpht2	-0.335361	0.01015	0.115026
Drp2	-0.38508	0.01015	0.115026
Gabbr2	-0.572661	0.0101	0.115026
Gc	∞	0.0102	0.115026
Gm11931	∞	0.0102	0.115026
Gm12089	∞	0.0102	0.115026
Gm12174	∞	0.0102	0.115026
Gm14119	∞	0.0102	0.115026
Gm16410	∞	0.0102	0.115026
Gm17384	∞	0.0102	0.115026
Gm26286	∞	0.0102	0.115026
Gm2800	∞	0.0102	0.115026
Gm5480	∞	0.0102	0.115026
Gm9435	∞	0.0102	0.115026
Heph	0.334319	0.0102	0.115026
Hfe2	∞	0.0102	0.115026
Kcng3	-0.568474	0.01015	0.115026
Msh2	-0.522064	0.01005	0.115026
n-R5s173	∞	0.0102	0.115026
Olfr323	∞	0.0102	0.115026
Olfr570	∞	0.0102	0.115026
Ptk2	-0.353048	0.01005	0.115026
Rabgef1	-0.425739	0.0101	0.115026
RP23-23B10.3	∞	0.0102	0.115026
Rpl31-ps11	∞	0.0102	0.115026
Rpl5-ps1	∞	0.0102	0.115026
Smlr1	∞	0.0102	0.115026
Snord107	∞	0.0102	0.115026
Parva	0.462737	0.01025	0.115525
9330101J02Rik	0.811381	0.0103	0.115959
Afmid,Gm20708,Syngr2	0.494855	0.0103	0.115959
Vill	-0.957919	0.01035	0.116391
Wdr4	0.455832	0.01035	0.116391
AC114995.1	-0.657007	0.0104	0.116692
Dym	-0.330339	0.0104	0.116692
Ppp3cc	-0.26292	0.0104	0.116692
Wnt7b	-0.347115	0.0104	0.116692
Plin2	-0.605218	0.01045	0.117188
Axdnd1	2.18525	0.0105	0.117487
Mrpl38	0.269069	0.0105	0.117487
Scn8a	-0.348701	0.0105	0.117487
Srek1ip1	0.287426	0.0105	0.117487
Fam181b	0.262471	0.01055	0.117719
Irs1	0.347786	0.01055	0.117719
Mmp2	0.528584	0.01055	0.117719
Pcdhac1	-0.34575	0.01055	0.117719
Pign	-0.223281	0.01055	0.117719
Irf2	-0.235116	0.01065	0.118637
Polr2k	0.62852	0.01065	0.118637
Zfp40	-0.367519	0.01065	0.118637
Bdh2	1.14471	0.0107	0.118799
Casp1	-0.893309	0.0107	0.118799
Fzd10	-1.35546	0.0107	0.118799
Gm6506	∞	0.0107	0.118799
Prtg	-0.440654	0.0107	0.118799
Sass6	0.522305	0.0107	0.118799
Tab1	0.224338	0.01075	0.119288
BC046251	-1.18758	0.0108	0.119777
Olfr1033	∞	0.01085	0.120199
Smc2	-0.499341	0.01085	0.120199
Klf13	-0.338966	0.0109	0.120554
Med14	-0.367544	0.0109	0.120554
Rgs20	-0.358876	0.0109	0.120554
6430628N08Rik	0.751709	0.01095	0.120841
Ankrd49	-0.404355	0.01095	0.120841
Ccbl1	0.3147	0.01095	0.120841
Tceanc2	1.78545	0.01095	0.120841
Baiap2l1	1.72787	0.011	0.12106
Cotl1	0.315187	0.011	0.12106
Dnahc11	2.11891	0.011	0.12106
Krt73	-0.896288	0.011	0.12106
Rasl10a	-0.986371	0.011	0.12106
Arhgef9	-0.387414	0.01105	0.121544
Man1a	-0.350457	0.0111	0.12196
Stat2	-0.195908	0.0111	0.12196
2610307P16Rik	-2.8939	0.01115	0.122243
4931429L15Rik	4.03008	0.01115	0.122243
Enox1	-0.194581	0.01115	0.122243
Nupr1	-0.788584	0.01115	0.122243
1700024P16Rik	1.10227	0.0112	0.122457
A830031A19Rik	-2.03797	0.0112	0.122457
Nyap2	-0.339727	0.0112	0.122457
Sgcd	0.675824	0.0112	0.122457
Sncg	0.515567	0.0112	0.122457
Cox6a2	-0.726063	0.01125	0.122737
Id1	0.345799	0.01125	0.122737
Lgr5	0.622529	0.01125	0.122737
Sik1	0.219328	0.01125	0.122737
Ap2b1	-0.342765	0.0113	0.123082
Myo7a	0.613432	0.0113	0.123082
Scn11a	1.09816	0.0113	0.123082
BC030499	-0.459561	0.01135	0.123226
Bcl7b	0.203281	0.01135	0.123226
Fbxo41	-0.339893	0.01135	0.123226
Irs2	0.322777	0.01135	0.123226
Myb	1.63182	0.01135	0.123226
Rd3	3.9787	0.01135	0.123226
Ano5	0.578521	0.01145	0.124178
Nedd4l	-0.340489	0.01145	0.124178
Fa2h	0.347686	0.0115	0.124451
Lgals3	1.67554	0.0115	0.124451
Nr4a1	-0.356902	0.0115	0.124451
Rnf152	0.235923	0.0115	0.124451
Cntn6	-0.244835	0.01155	0.124858
Fras1	-0.351893	0.01155	0.124858
Dennd3	-0.793436	0.0116	0.125331
Pde1a	-0.377215	0.01165	0.125601
Ptprj	-0.370214	0.01165	0.125601
Tmem44	-0.42731	0.01165	0.125601
Trmt1l	0.197412	0.01165	0.125601
Cyp4b1	-2.39357	0.0117	0.126005
Il1r1	0.477719	0.0117	0.126005
Bambi	-0.602598	0.01175	0.126071
Dusp5	0.363281	0.01175	0.126071
Golga7b	-0.350667	0.01175	0.126071
Mospd1	0.367452	0.01175	0.126071
Nxt2	0.21448	0.01175	0.126071
Sdhaf2	-0.1928	0.01175	0.126071
Srcrb4d	-1.46926	0.01175	0.126071
Fgfr1	0.468554	0.0118	0.12654
Fam189a2	0.27087	0.01185	0.126941
Prss36	-0.743525	0.01185	0.126941
Rnf144a	-0.2728	0.0119	0.127273
Sh3bgr	1.7106	0.0119	0.127273
Synj2	-0.613196	0.0119	0.127273
Kif7	0.614715	0.01195	0.12774
Cyp4f17	0.72302	0.012	0.12807
Frmd5	0.41003	0.012	0.12807
Hcfc2	-0.335488	0.012	0.12807
Oca2	2.46585	0.01205	0.128535
AC123702.1	-0.580058	0.0121	0.128932
Wfikkn2	1.99668	0.0121	0.128932
D16Ertd472e	0.454522	0.01215	0.129396
Lrp5	0.37768	0.0122	0.12986
2900055J20Rik	-0.528552	0.01225	0.130117
Fuca1	0.390561	0.01225	0.130117
Rhog	0.223351	0.01225	0.130117
Slc13a3	-0.578862	0.01225	0.130117
Emp1	0.782676	0.0123	0.13051
Man2a1	-0.383297	0.0123	0.13051
Lin7a	-0.34638	0.01235	0.130971
Ccdc136	-0.524247	0.0124	0.131294
Nup160	0.764423	0.0124	0.131294
Rpe65	-1.01034	0.0124	0.131294
Abcd1	-0.248663	0.01245	0.131546
Bahd1	-0.317904	0.01245	0.131546
Cdh8	-0.376157	0.01245	0.131546
Ypel1	-0.843628	0.01245	0.131546
Actn1	-0.346803	0.0125	0.131866
Fam186b	-0.82431	0.0125	0.131866
Magt1	0.31587	0.0125	0.131866
Plscr2	0.876955	0.01255	0.132255
Ptar1	-0.384792	0.01255	0.132255
Arap1	-1.3707	0.0126	0.132504
Cbs	0.328242	0.0126	0.132504
Mgat5	-0.332248	0.0126	0.132504
Rgcc	0.312716	0.0126	0.132504
Fgf5	-1.60357	0.01265	0.132822
Grin2b	-0.520136	0.01265	0.132822
Ube2cbp	0.929329	0.01265	0.132822
Tomm70a	-0.331197	0.0127	0.133277
Mobp	0.336007	0.01275	0.133732
Bub1b	1.25736	0.0128	0.134047
Cirh1a	-0.207492	0.0128	0.134047
Lipe	0.330911	0.0128	0.134047
Aard	0.734317	0.0129	0.134953
Mfsd5	-0.210985	0.0129	0.134953
Gprasp2	0.40131	0.01295	0.135265
Kif26a	0.280812	0.01295	0.135265
Twist2	-1.15198	0.01295	0.135265
Dio3	0.746328	0.013	0.135506
Dlc1	-0.491562	0.013	0.135506
Pdgfrb	-0.191663	0.013	0.135506
Zswim5	-0.202333	0.013	0.135506
Alad	0.273601	0.01305	0.135746
Clic1	0.418801	0.01305	0.135746
Rad51ap2	-1.41173	0.01305	0.135746
Zfp488	0.427994	0.01305	0.135746
Anxa11	-0.392805	0.0131	0.136125
Tcp11	2.04749	0.0131	0.136125
Sec14l3	-1.3446	0.01315	0.136503
Usp46	-0.386363	0.01315	0.136503
2310022B05Rik	0.333859	0.0132	0.13667
Aff3	-0.38758	0.0132	0.13667
Dsg1c	1.78886	0.0132	0.13667
Lhb	3.20517	0.0132	0.13667
Ndufa12	0.214833	0.0132	0.13667
Chrna10	-1.12592	0.0133	0.137351
Egfl6	-0.511991	0.0133	0.137351
P2ry2	-1.63456	0.0133	0.137351
Pald1	0.264967	0.0133	0.137351
Patl1	0.186843	0.0133	0.137351
Tada2a	-0.330603	0.01335	0.137797
Cpne2	0.400389	0.0134	0.138171
Pbxip1	0.419809	0.0134	0.138171
AI413582	-0.430855	0.01345	0.138545
Efhc2	0.861396	0.01345	0.138545
Helq	0.419973	0.0135	0.138917
Syce2	1.13129	0.0135	0.138917
Pou2f2	-0.573423	0.01355	0.139289
Tsen15	0.563008	0.01355	0.139289
B3galnt1	-0.181471	0.01365	0.140031
Smad6	2.26856	0.01365	0.140031
Tinf2	0.372159	0.01365	0.140031
Tmem200c	-0.291528	0.01365	0.140031
Ppp4r2	-0.196731	0.0137	0.140472
Snx9	0.322755	0.01375	0.140841
Taf12	0.564017	0.01375	0.140841
Irgm1	-0.471846	0.0138	0.141209
Nab2	-0.526894	0.0138	0.141209
AI837181	-0.171139	0.0139	0.142088
Ccdc150	2.47242	0.0139	0.142088
Phyhip	-0.443602	0.01395	0.142527
Gsta4	0.262521	0.014	0.142892
Prss16	-2.36795	0.014	0.142892
Lrrc46	1.56553	0.01405	0.143112
Rpl36	0.204171	0.01405	0.143112
Xk	-0.188126	0.01405	0.143112
Zfp71-rs1	-0.468793	0.01405	0.143112
Smim3	0.443052	0.0141	0.143476
Syce3	-∞	0.0141	0.143476
Cdkn2d	-0.191428	0.01415	0.143912
Pemt	-1.0608	0.0142	0.144275
Plin4	1.72896	0.0142	0.144275
Mrgbp	0.263092	0.01425	0.144563
Syt1	-0.37461	0.01425	0.144563
Tle4	0.309467	0.01425	0.144563
Gm11766	-0.441709	0.0143	0.144778
Plek2	1.53841	0.0143	0.144779
Slitrk1	-0.338268	0.0143	0.144779
Snx8	0.237606	0.0143	0.144779
Gm12696	-2.63188	0.01435	0.145066
Itprip,Wdr96	2.0739	0.01435	0.145066
Tmem63c	-0.320577	0.01435	0.145066
Slc35g2	0.26435	0.0144	0.145498
Gipr	-0.636772	0.01445	0.14593
Hemk1	0.528557	0.01455	0.146645
Ptplb	-0.191763	0.01455	0.146645
Tspo	0.782298	0.01455	0.146645
Zc2hc1a	-0.311003	0.01455	0.146645
Abi2	-0.327213	0.0146	0.147002
Gm16067	2.58643	0.0146	0.147002
Dhx37	0.23394	0.01465	0.14721
Pdlim1	-0.780434	0.01465	0.14721
[truncated: 20,436 more rows]

## Sheet: 3 Individual samples
Gene	Log2 Fold-change	p	Adjusted p
1110059M19Rik	∞	5e-05	0.00888694
1700009P17Rik	1.81223	5e-05	0.00888694
1700024G13Rik	∞	5e-05	0.00888694
2410004P03Rik	2.27664	5e-05	0.00888694
4833427G06Rik	∞	5e-05	0.00888694
A2m	1.8518	5e-05	0.00888694
A830036E02Rik	-1.77423	5e-05	0.00888694
Agxt2,Gm21973,Prlr	2.56363	5e-05	0.00888694
Ak7	2.72423	5e-05	0.00888694
Apba3	-1.89298	5e-05	0.00888694
Aqp1	4.69499	5e-05	0.00888694
Bdnf	-1.35207	5e-05	0.00888694
Bmp3	-1.90409	5e-05	0.00888694
C1ql3	-1.87723	5e-05	0.00888694
Calb2	1.24967	5e-05	0.00888694
Calcr	2.22803	5e-05	0.00888694
Cartpt	1.62378	5e-05	0.00888694
Ccdc135	3.4392	5e-05	0.00888694
Cckbr	-1.19575	5e-05	0.00888694
Cdh9	-1.11804	5e-05	0.00888694
Cilp	∞	5e-05	0.00888694
Cldn1	1.61276	5e-05	0.00888694
Coch	-1.68572	5e-05	0.00888694
Col11a1	1.03787	5e-05	0.00888694
Col8a1	2.27731	5e-05	0.00888694
Col8a2	4.68486	5e-05	0.00888694
Cyp26b1	-1.64588	5e-05	0.00888694
D630024D03Rik	∞	5e-05	0.00888694
Dmrt3	∞	5e-05	0.00888694
Dnahc6	3.07144	5e-05	0.00888694
Dnajb13	∞	5e-05	0.00888694
Dvl2	2.44326	5e-05	0.00888694
Emx1	-1.66123	5e-05	0.00888694
Enpp2	2.06397	5e-05	0.00888694
Eomes	∞	5e-05	0.00888694
F5	4.48506	5e-05	0.00888694
Fam19a1	-1.30612	5e-05	0.00888694
Fam19a2	-1.06315	5e-05	0.00888694
Fhl2	-1.36086	5e-05	0.00888694
Fibcd1	2.11085	5e-05	0.00888694
Gh	5.68462	5e-05	0.00888694
Gm4540	∞	5e-05	0.00888694
Gpr101	1.4073	5e-05	0.00888694
Gpr165	1.04098	5e-05	0.00888694
Grm2	-1.43448	5e-05	0.00888694
Hipk3	-2.41176	5e-05	0.00888694
Irs4	2.09187	5e-05	0.00888694
Kcnv1	-1.53114	5e-05	0.00888694
Kl	3.27487	5e-05	0.00888694
Klhl1	1.25143	5e-05	0.00888694
Krt8	∞	5e-05	0.00888694
Lamc2	-1.36599	5e-05	0.00888694
Lipg	-1.70319	5e-05	0.00888694
Mef2c	-1.31481	5e-05	0.00888694
Mei1	-2.33057	5e-05	0.00888694
Msx1	2.42804	5e-05	0.00888694
Myl4	-2.04014	5e-05	0.00888694
Nov	-1.25262	5e-05	0.00888694
Nptx2	-1.6692	5e-05	0.00888694
Nrn1	-1.37718	5e-05	0.00888694
Oc90	∞	5e-05	0.00888694
Pdzrn3	-1.35519	5e-05	0.00888694
Plxnd1	-1.66056	5e-05	0.00888694
Pomc	2.85681	5e-05	0.00888694
Ppp1r10	-1.9085	5e-05	0.00888694
Prdm8	-1.38029	5e-05	0.00888694
Prl	4.96066	5e-05	0.00888694
Prmt2	1.79653	5e-05	0.00888694
Pter	-1.73669	5e-05	0.00888694
Rasgef1c	-1.66897	5e-05	0.00888694
Rcan3	2.19601	5e-05	0.00888694
Rpl7a	-1.09298	5e-05	0.00888694
Rprm	-1.02932	5e-05	0.00888694
Rspo2	-1.91925	5e-05	0.00888694
Rtn4r	-1.25402	5e-05	0.00888694
Rtn4rl2	-1.31552	5e-05	0.00888694
Rxfp1	-1.38746	5e-05	0.00888694
Scn7a	-1.90391	5e-05	0.00888694
Scube1	-1.53199	5e-05	0.00888694
Sema3b	1.45121	5e-05	0.00888694
Sh2d1a	∞	5e-05	0.00888694
Slc22a6	-2.00199	5e-05	0.00888694
Slc30a3	-1.88216	5e-05	0.00888694
Slc39a10	-0.951874	5e-05	0.00888694
Slc4a5	6.56199	5e-05	0.00888694
Slc9b1	3.40212	5e-05	0.00888694
Smoc2	-1.80963	5e-05	0.00888694
Sntn	∞	5e-05	0.00888694
Sostdc1	1.67275	5e-05	0.00888694
Spp1	-1.39681	5e-05	0.00888694
Ssmem1	-∞	5e-05	0.00888694
Stra6	1.85214	5e-05	0.00888694
Stx1a	-1.3165	5e-05	0.00888694
Sulf1	1.29008	5e-05	0.00888694
Supv3l1	1.78744	5e-05	0.00888694
Syt6	1.08982	5e-05	0.00888694
Sytl3	∞	5e-05	0.00888694
Tac1	1.18967	5e-05	0.00888694
Tac2	1.43172	5e-05	0.00888694
Tbr1	-1.15952	5e-05	0.00888694
Tfcp2l1	6.10373	5e-05	0.00888694
Thbs4	3.74667	5e-05	0.00888694
Tmem72	4.19029	5e-05	0.00888694
Tnnt3	3.05554	5e-05	0.00888694
Trp73	3.05034	5e-05	0.00888694
Trpm1	-3.23951	5e-05	0.00888694
Trpv4	2.39801	5e-05	0.00888694
Ttr	7.93639	5e-05	0.00888694
Wdr49	∞	5e-05	0.00888694
Zbtb16	1.07567	5e-05	0.00888694
Zcchc5	∞	5e-05	0.00888694
1500015O10Rik	5.42141	0.0001	0.0164408
Ccl5	∞	0.0001	0.0164408
Dtl	-1.70608	0.0001	0.0164408
E130012A19Rik	-1.03506	0.0001	0.0164408
Efcab3	-2.37541	0.0001	0.0164408
Gabre	1.93396	0.0001	0.0164408
Lingo1	-1.09774	0.0001	0.0164408
mt-Ta,mt-Tc,mt-Tn,mt-Ty	-1.37128	0.0001	0.0164408
Zbtb18	-0.892434	0.0001	0.0164408
Frem3	1.71556	0.00015	0.0236748
Lbp	3.87151	0.00015	0.0236748
Mylk	-0.908443	0.00015	0.0236748
Prss36	-1.55473	0.00015	0.0236748
Tspan18	1.45186	0.00015	0.0236748
Clec18a	-2.1035	0.0002	0.0298924
Crybb3	1.87375	0.0002	0.0298924
Dlk1	1.62973	0.0002	0.0298924
Drd3	1.98204	0.0002	0.0298924
Grasp	-0.880452	0.0002	0.0298924
Iqub	1.56704	0.0002	0.0298924
Npr3	1.14855	0.0002	0.0298924
Ccdc153	3.24522	0.00025	0.0365352
Cck	-0.990017	0.00025	0.0365352
Mc4r	1.5542	0.00025	0.0365352
Accsl	-2.73358	0.0003	0.0425806
Crhbp	-1.09563	0.0003	0.0425806
Gm1110	∞	0.0003	0.0425806
Trbc2	∞	0.0003	0.0425806
C130074G19Rik	-0.998501	0.00035	0.0482878
Dsg1c	2.59341	0.00035	0.0482878
Lmo3	-0.984461	0.00035	0.0482878
Spef2	1.66956	0.00035	0.0482878
Cdhr3	2.10023	0.0004	0.0522623
Dusp14	-0.948912	0.0004	0.0522623
Gabrq	1.18841	0.0004	0.0522623
Hs3st3a1	2.17542	0.0004	0.0522623
Olfml2b	1.28681	0.0004	0.0522623
Papln	1.04186	0.0004	0.0522623
Plk5	-1.17081	0.0004	0.0522623
Slc6a19	2.97555	0.0004	0.0522623
Cpne9	-1.90371	0.00045	0.0569106
Gm13166	-∞	0.00045	0.0569106
Hpd	∞	0.00045	0.0569106
Pcsk1	-0.897016	0.00045	0.0569106
Shisa4	-0.785473	0.00045	0.0569106
Kcng1	-1.07726	0.00055	0.0678184
Rasl11b	-0.837142	0.00055	0.0678184
Stard5	1.64895	0.00055	0.0678184
Wnt9a	-1.32351	0.00055	0.0678184
Gm17384	∞	0.0006	0.0726221
RP23-43F3.4	-∞	0.0006	0.0726221
Tgm3	-2.05435	0.0006	0.0726221
Gprin3	1.00911	0.00065	0.0758808
Ncald	-1.08748	0.00065	0.0758808
Pcsk9	-1.45479	0.00065	0.0758808
Ptgs2	-1.20707	0.00065	0.0758808
Sebox	2.37666	0.00065	0.0758808
Stk32c	-0.789882	0.00065	0.0758808
Atrnl1	-0.738055	0.0007	0.0784676
Car10	-1.13662	0.0007	0.0784676
Col4a4	2.04049	0.0007	0.0784676
Gal	2.88169	0.0007	0.0784676
Glp1r	2.78949	0.0007	0.0784676
Mmp17	1.14252	0.0007	0.0784676
Slc17a7	-1.23652	0.0007	0.0784676
Sv2b	-0.98554	0.00075	0.0831278
Syt17	-0.819088	0.00075	0.0831278
AC158943.1	∞	0.0008	0.0867209
Clic6	2.01955	0.0008	0.0867209
Gkn1	-∞	0.0008	0.0867209
Slc7a8	-0.765227	0.0008	0.0867209
Dgkk	1.0616	0.00085	0.0911394
Pgr15l	1.99595	0.00085	0.0911394
Olfm1	-1.09622	0.0009	0.0949524
Serpinb1b	1.54546	0.0009	0.0949524
Slc43a3	2.50919	0.0009	0.0949524
Myo3a	∞	0.00095	0.098645
Rassf3	-0.910464	0.00095	0.098645
RP23-81C12.3	-0.858251	0.00095	0.098645
Cd6	-2.12555	0.001	0.102755
Rbm47	2.24083	0.001	0.102755
Chgb	-0.837151	0.00105	0.105155
Dsc2	1.48706	0.00105	0.105155
Myoz1	∞	0.00105	0.105155
Pcp4l1	0.857804	0.00105	0.105155
Schip1	-0.755204	0.00105	0.105155
Spag8	1.70595	0.0012	0.118969
Zfpm2	-0.967138	0.0012	0.118969
Ccdc155	-1.8339	0.0013	0.1276
Defb11	∞	0.0013	0.1276
Adcyap1	-1.18922	0.00135	0.128667
CT025653.1	-∞	0.00135	0.128667
Gm10222	-∞	0.00135	0.128667
Gm6578	-∞	0.00135	0.128667
Olfr31	-∞	0.00135	0.128667
Slc39a4	3.09144	0.00135	0.128667
Col19a1	-0.796984	0.0014	0.132156
Hbb-b1	1.03926	0.0014	0.132156
C030005K15Rik	∞	0.00145	0.133056
Egln3	-1.06254	0.00145	0.133056
Gm15191	∞	0.00145	0.133056
Gm6322	∞	0.00145	0.133056
Myo15	2.77102	0.00145	0.133056
Rplp1-ps1	∞	0.00145	0.133056
4930451C15Rik	2.82214	0.0015	0.13513
Barhl2	-1.73837	0.0015	0.13513
Ccdc136	1.03212	0.0015	0.13513
Enc1	-0.937675	0.0015	0.13513
Ace	1.04121	0.00155	0.13713
Htr3a	-1.20209	0.00155	0.13713
Myoc	-1.36456	0.00155	0.13713
Tacr3	1.10566	0.00155	0.13713
Gm12695	∞	0.0016	0.140921
Gm7092	∞	0.00165	0.143405
Igkc	∞	0.00165	0.143405
Klhdc8a	-0.789839	0.00165	0.143405
Cldn2	6.15124	0.0017	0.14646
Ctla4	-∞	0.0017	0.14646
Gm23100	-∞	0.0018	0.15307
Itpka	-0.738461	0.0018	0.15307
RP24-548J11.1	-∞	0.0018	0.15307
Lrrc23	1.69797	0.00185	0.155313
Sult1c2	∞	0.00185	0.155313
Tmem61	-∞	0.00185	0.155313
Boc	-0.859756	0.0019	0.158165
Cecr6	-0.714729	0.0019	0.158165
Hpcal1	-0.756364	0.00195	0.159633
Igfn1	-2.21467	0.00195	0.159633
Spag16	2.88216	0.00195	0.159633
Trdn	-2.20714	0.00195	0.159633
Chrna2	1.26765	0.002	0.161713
Dmrta2	1.20284	0.002	0.161713
Wnt4	-1.00382	0.002	0.161713
Fam212b	-0.862217	0.00205	0.164408
Opn1sw	-∞	0.00205	0.164408
Arhgap15	-1.27671	0.0021	0.16706
Pou3f1	0.909125	0.0021	0.16706
Acap1	2.77953	0.00215	0.169669
Sgms2	1.09075	0.00215	0.169669
Tcerg1l	1.04072	0.0022	0.172924
Ankrd33b	-0.844092	0.00225	0.174079
Celsr1	0.980615	0.00225	0.174079
Dact2	-0.691833	0.00225	0.174079
Vip	-0.961961	0.00225	0.174079
Ghrhr	∞	0.0023	0.176563
Twist2	-1.97619	0.0023	0.176563
Col9a3	1.07868	0.0024	0.182114
Dkkl1	-1.47592	0.0024	0.182114
Isl1	1.7454	0.0024	0.182114
Camk4	-0.703792	0.00245	0.183787
Epn3	2.01337	0.00245	0.183787
Prok2	3.05547	0.00245	0.183787
Cyp17a1	-∞	0.0025	0.186828
Ccdc3	-0.859148	0.00255	0.188423
Defb23	∞	0.00255	0.188423
Snca	-0.721323	0.00255	0.188423
Col6a5	1.24171	0.0026	0.189983
Slc10a4	1.10394	0.0026	0.189983
Wfikkn2	2.23242	0.0026	0.189983
Bhlhe22	-0.817685	0.00275	0.199466
Camk2n1	-0.890362	0.00275	0.199466
AI427809	-∞	0.0028	0.200149
Kcnf1	-0.718372	0.0028	0.200149
Rpsa-ps9	-∞	0.0028	0.200149
Vmo1	-∞	0.0028	0.200149
AI593442	-0.658762	0.00285	0.202258
Wdr86	2.71198	0.00285	0.202258
Pcsk2	-0.730664	0.0029	0.204336
Tex40	-1.64999	0.0029	0.204336
Lgals3	3.08446	0.003	0.21063
1110017D15Rik	1.72553	0.00305	0.212627
Samd3	-1.64704	0.00305	0.212627
Lrrc36	2.81429	0.0031	0.213846
Ubxn10	1.38785	0.0031	0.213846
Zic1	1.24829	0.0031	0.213846
Camkk2	-0.671033	0.00315	0.215039
Ebf2	-2.17045	0.00315	0.215039
Stk32b	0.90338	0.00315	0.215039
Gm514	0.995132	0.0032	0.216951
Lmo4	-0.755994	0.0032	0.216951
Rint1	1.3862	0.00325	0.219586
Aldh1a2	-1.17802	0.0033	0.221448
Oca2	2.73953	0.0033	0.221448
Cntn3	-0.687499	0.00335	0.223284
Klf10	-0.728674	0.00335	0.223284
Csrp2	1.06858	0.0034	0.225854
Avp	4.16737	0.00345	0.228406
Car12	1.10038	0.00355	0.232684
St8sia2	0.940802	0.00355	0.232684
Tnfaip8l1	-1.08629	0.00355	0.232684
Cabp7	0.696814	0.0036	0.23518
Cxcl1	∞	0.0037	0.240915
Skor1	1.57569	0.00375	0.243368
Clec12b	∞	0.0038	0.245001
Kcng2	0.966848	0.0038	0.245001
M5C1000I18Rik	-1.47178	0.00385	0.247416
Fbln1	1.25514	0.0039	0.249815
Bcl6	0.675786	0.00395	0.252199
1700001O22Rik	1.1495	0.00405	0.256921
Gm14317	-2.30621	0.00405	0.256921
A130030D18Rik	∞	0.0041	0.257608
Cbs	0.918566	0.0041	0.257608
Rap1gap2	-0.66526	0.0041	0.257608
Ptpn14	-0.77391	0.00415	0.259922
Pla2g4c	3.18975	0.0042	0.262221
Ppp1r32	1.74537	0.0043	0.267617
Tbata	-1.45247	0.00435	0.269878
Axdnd1	-3.05239	0.0044	0.271274
Kcnq3	-0.660724	0.0044	0.271274
Dlgap1	-0.765057	0.0045	0.276575
C2cd4c	-0.723976	0.00455	0.277058
Ucn3	4.03314	0.00455	0.277058
Vit	1.10578	0.00455	0.277058
Lfng	0.723452	0.00465	0.282276
Drd5	1.13137	0.0047	0.284437
Creg2	-0.66209	0.0048	0.287344
Gabbr2	-0.704126	0.00485	0.287344
Magel2	0.746474	0.00485	0.287344
Notch2	0.667985	0.00485	0.287344
Nup62cl	2.68561	0.00485	0.287344
Pgm2l1	-0.705697	0.00485	0.287344
Rtn4rl1	-0.65692	0.00485	0.287344
Wls	-0.645036	0.00515	0.304205
Chrm5	1.20771	0.00525	0.309186
Dnahc12	2.18798	0.0053	0.30936
Gm11549	-1.20947	0.0053	0.30936
Sstr3	-0.761291	0.0053	0.30936
Htr5b	1.61234	0.00535	0.311357
Gm12422	-∞	0.0054	0.312424
Kcnh8	1.42647	0.0054	0.312424
Rbp1	0.903626	0.00545	0.313478
Synpo	-0.781685	0.00545	0.313478
Rgs14	-0.697595	0.0055	0.31452
Tekt3	∞	0.0055	0.31452
AC161812.1	-0.928713	0.0056	0.317478
Chat	0.964121	0.0056	0.317478
Zyx	-0.638582	0.0056	0.317478
Igfbp6	-0.91087	0.00565	0.319395
C130071C03Rik,Mir9-2	-0.918954	0.00575	0.323196
Tmprss11a	2.41384	0.00575	0.323196
Lars2	-0.679383	0.0058	0.32508
Gm10481	∞	0.00585	0.326954
Usp29	0.66315	0.0059	0.328817
Ppp1r3b	1.25482	0.00595	0.330669
Armc3	1.5452	0.00605	0.333409
Bdh2	1.31662	0.00605	0.333409
Fmod	-0.916186	0.00605	0.333409
6330403A02Rik	-0.931126	0.00615	0.336103
Ppp1r36	1.78536	0.00615	0.336103
Zfp92	1.06644	0.00615	0.336103
Cxxc5	-0.611463	0.0062	0.3379
4930429B21Rik	-1.04036	0.0063	0.342404
Sobp	-0.625818	0.00635	0.344173
Ppp1r1a	-0.638017	0.00645	0.348636
Galr1	1.22256	0.0065	0.350378
Kcns1	-0.99666	0.00665	0.357487
C330005M16Rik	-1.58852	0.00675	0.361877
Serpina11,Serpina9	1.45882	0.00685	0.366243
Agxt2l1	0.921018	0.00695	0.366622
Epha3	-0.848067	0.00695	0.366622
Hsf3	3.62057	0.0069	0.366622
Hsh2d	∞	0.00695	0.366622
Tsks	-2.19499	0.00695	0.366622
Gm12428	∞	0.007	0.367295
Rasl11a	-1.09183	0.007	0.367295
Cab39l	0.640904	0.0071	0.371554
Agbl2	1.14895	0.00725	0.376409
Kcnj4	-0.664109	0.00725	0.376409
Trp53i11	-0.668212	0.00725	0.376409
Perp	0.965252	0.00735	0.380599
Otop2	-3.89581	0.0074	0.381769
Slc5a7	0.878975	0.00745	0.381769
Synpr	-0.62183	0.00745	0.381769
Tcf7l2	0.962576	0.00745	0.381769
Ccdc170	3.50677	0.0075	0.382345
Nmbr	1.21135	0.0075	0.382345
Atp6ap1l	-1.1638	0.00785	0.396094
Nxn	0.76163	0.0078	0.396094
Peg10	0.763862	0.00785	0.396094
Prg2	∞	0.00785	0.396094
Acss3	1.35195	0.00795	0.398085
Gm13420	-∞	0.00795	0.398085
Gm4853	-∞	0.00795	0.398085
Slco5a1	0.972334	0.008	0.398566
Wnt2	1.10933	0.008	0.398566
Ddc	0.840297	0.00815	0.402986
Gadl1	1.54641	0.00815	0.402986
Pou3f2	0.684149	0.00815	0.402986
Plcz1	-1.10411	0.0082	0.403436
Tgfbi	0.914572	0.0082	0.403436
Gm7799	∞	0.00835	0.409794
AC122013.1	0.634556	0.00845	0.412649
Gbx1	0.988024	0.00845	0.412649
Exph5	-0.966053	0.0085	0.414065
Ier5	-0.636225	0.00855	0.414454
Tmem159	-0.827542	0.00855	0.414454
Eya2	1.77437	0.00865	0.418274
1700080N15Rik	∞	0.00875	0.421046
Nts	0.745394	0.00875	0.421046
Npsr1	-1.41334	0.00885	0.424822
Sfrp1	0.766037	0.0089	0.426185
Brs3	1.73767	0.009	0.429201
Fzd4	0.743436	0.00905	0.429201
Gsg1l	-0.590893	0.00905	0.429201
Ighg2c	-2.70718	0.00905	0.429201
AC115727.1	-1.44494	0.0092	0.435268
Gpx8	1.00199	0.00925	0.435545
Vstm2b	-0.605586	0.00925	0.435545
Olfr570	∞	0.0093	0.436856
Cd24a	0.873917	0.00935	0.437124
Fam131b	-0.576613	0.00935	0.437124
Zfhx3	0.676501	0.0094	0.438422
Gpr149	1.61157	0.00955	0.444368
Trpm3	0.681245	0.0096	0.445643
Sntb1	1.11031	0.0097	0.449228
1600012P17Rik,Pappa2	-1.71841	0.00995	0.454406
Dusp6	-0.601687	0.0099	0.454406
Id2	-0.566463	0.00995	0.454406
Metrnl	-0.939131	0.0099	0.454406
Pifo	1.62357	0.00995	0.454406
Satb1	-0.677351	0.0099	0.454406
Gm25822	∞	0.01005	0.455808
Gm9034	∞	0.01005	0.455808
Otp	2.62159	0.01005	0.455808
Dnahc3	1.14416	0.01025	0.458554
Gpc3	0.789153	0.01025	0.458554
Mtmr12	-0.611424	0.01025	0.458554
Slc16a7	-0.750745	0.01015	0.458554
Slc6a13	-1.06909	0.0102	0.458554
Zfp697	-0.681965	0.0102	0.458554
Dynlt1c	2.36904	0.01035	0.46198
Fgf5	-1.27687	0.01045	0.464342
Mdfic	1.05695	0.01045	0.464342
Lhx5	2.95719	0.0105	0.465516
Myb	1.88446	0.01055	0.466684
Necab1	-0.637861	0.0106	0.467847
Ddx39b	0.583245	0.01065	0.46796
Ngb	0.757866	0.01065	0.46796
Slc8a2	-0.613707	0.0107	0.469112
Fam180a	-1.54771	0.01075	0.470259
Plch2	-0.680026	0.01095	0.477948
1700018C11Rik	∞	0.01115	0.483596
Areg	-∞	0.01125	0.483596
Avpr1a	1.47747	0.0113	0.483596
Gm13005	-∞	0.01125	0.483596
Herc6	-0.818355	0.0113	0.483596
Maats1	1.30159	0.0113	0.483596
Rgs22	2.0091	0.01125	0.483596
Tm4sf19	-∞	0.01125	0.483596
Vat1l	0.68212	0.0112	0.483596
4930564K09Rik	-∞	0.01145	0.4858
Pla2r1	2.05002	0.0114	0.4858
Rasgrp1	-0.686729	0.01145	0.4858
Unc13b	-0.88087	0.01145	0.4858
Gp1bb,Sept5	-0.695745	0.0115	0.486874
Gm4810	-2.51587	0.01155	0.487944
Aldh1a1	-0.651701	0.0117	0.490083
Cacna2d1	-0.580709	0.0117	0.490083
Cacng3	-0.747657	0.0117	0.490083
Psg16	-1.34031	0.0117	0.490083
Ttc9b	-0.616846	0.0118	0.493225
Endou	-1.1907	0.012	0.498417
Foxj1	0.800885	0.012	0.498417
Rfc3	0.94169	0.012	0.498417
Arhgdib	-0.818322	0.0121	0.501514
Gm16503	1.12062	0.01215	0.502531
Fbxo34	-0.577383	0.0122	0.503544
A930011G23Rik	-1.31289	0.01225	0.504552
Bmp1	-0.570011	0.0123	0.505556
Pfas	1.07715	0.0124	0.507551
Tnc	-0.770434	0.0124	0.507551
Dgat2l6	-1.38569	0.01245	0.508543
Stac	1.51251	0.01255	0.511568
Il34	-0.64733	0.01285	0.519503
Osr1	-1.66646	0.0128	0.519503
Rilpl1	-0.568263	0.01285	0.519503
Sp8	0.988043	0.01285	0.519503
Zdhhc8	-0.541306	0.0129	0.520458
Blnk	-0.952911	0.01315	0.528241
E030010N08Rik	2.18182	0.01315	0.528241
Hydin	0.941655	0.0132	0.528241
Rimbp2	-0.569086	0.0132	0.528241
Cnksr2	-0.615382	0.01325	0.529169
Cntnap5a	-0.566032	0.0135	0.536979
Lrrc51	0.839355	0.0135	0.536979
Adcy7	0.648676	0.0136	0.537704
Il17rc	1.1477	0.0136	0.537704
St8sia5	-0.604887	0.0136	0.537704
St3gal5	-0.540353	0.0137	0.540575
Aspg	-0.98953	0.01375	0.541465
Myof	0.831061	0.01405	0.549985
Sigirr	1.16792	0.014	0.549985
Stag3	-1.39278	0.01405	0.549985
Asb4	1.18931	0.0141	0.550849
Mt2	0.548561	0.01415	0.55171
Igfbp2	0.696682	0.01435	0.558405
Rgs9	0.735844	0.01445	0.561189
Eepd1	-0.716239	0.0145	0.562025
4930519F16Rik	2.98697	0.01455	0.562857
Epha8	0.680789	0.01495	0.562879
Esrp2	-2.19559	0.0147	0.562879
Gm11992	1.26536	0.01495	0.562879
Gm12371	-1.02397	0.01495	0.562879
Gm15688	-1.34499	0.01485	0.562879
Ly6e	-0.542	0.0148	0.562879
Npy	-0.582491	0.0149	0.562879
Nrgn	-0.878274	0.01465	0.562879
Ntf3	-1.39132	0.01475	0.562879
RP24-114L16.1	-∞	0.01465	0.562879
Rsph4a	0.830805	0.01475	0.562879
Sgtb	-0.521348	0.01495	0.562879
Slc38a8	-1.91617	0.01495	0.562879
Zcchc12	0.553109	0.0148	0.562879
Mpdz	-0.911161	0.015	0.563686
Nr2f1	-0.782206	0.0151	0.566365
Cnr1	-0.620766	0.0152	0.567956
Ptprc	-1.18891	0.0152	0.567956
Rpl21-ps8	0.070498	0.01525	0.568747
Aqp11	-0.734421	0.01555	0.578841
Gucy1a3	-0.534631	0.0156	0.579609
Ccdc162	1.48406	0.0157	0.582228
Ildr2	-0.592886	0.01585	0.586688
Tctex1d4	∞	0.0159	0.587437
Klhdc7a	0.602013	0.01595	0.588182
Tmprss4	-2.65323	0.016	0.588925
Amigo2	0.784984	0.0161	0.591503
Man1c1	-0.553262	0.01615	0.592237
Tmem35	-0.53156	0.01645	0.602119
C3	1.8818	0.0166	0.606484
Ctxn1	-0.569611	0.01665	0.607186
Cacnb3	-0.575791	0.0168	0.608853
Gabrg1	0.574503	0.01685	0.608853
Golt1a,Kiss1	2.14097	0.01685	0.608853
Kirrel	0.596604	0.01675	0.608853
Sytl4	1.41262	0.0168	0.608853
Epha7	-0.89588	0.01695	0.611347
Wasf1	-0.563828	0.017	0.612031
Vmn1r90	-1.39317	0.01705	0.612713
Kcnj9	-0.534274	0.0171	0.613393
Gyltl1b	1.92371	0.0172	0.61586
Bhlha9	-1.3963	0.01725	0.616531
Mmd	-0.548842	0.01735	0.618984
Gtsf1l	∞	0.0176	0.62677
Hba-a2	1.06818	0.0177	0.626936
Pak7	-0.562928	0.01765	0.626936
Rpe65	-1.18728	0.0177	0.626936
Trpm4	-0.652601	0.01775	0.62758
Slit3	-0.568951	0.0178	0.628222
Icosl	0.796112	0.01785	0.628862
Pdlim1	-1.13372	0.01795	0.629015
Ppm1l	-0.629195	0.0179	0.629015
Zim1	0.669637	0.01795	0.629015
Saa1	∞	0.01805	0.631398
Ebf4	0.560698	0.01825	0.631674
Gm10012	-0.31877	0.0182	0.631674
Gm11249	∞	0.01825	0.631674
Gm14427	∞	0.01825	0.631674
Pbp2	∞	0.01825	0.631674
Pou6f2	-1.14538	0.01815	0.631674
Mbnl3	∞	0.01835	0.632915
Vmn2r-ps54,Vmn2r-ps55	-∞	0.01835	0.632915
Rasgef1b	-0.634441	0.0184	0.633532
Ccdc146	3.18301	0.01855	0.63537
Gm2788	-∞	0.0185	0.63537
Trpc4	0.60325	0.01855	0.63537
Lmod1	-0.986827	0.0186	0.635978
Moxd1	-0.765484	0.01875	0.638892
Pdgfd	1.05545	0.01875	0.638892
Tulp1	∞	0.0189	0.642893
Mapk11	-0.58034	0.01905	0.64688
Sgcg	∞	0.0191	0.647464
Figf	-1.13348	0.01915	0.648045
Fam167a	1.19345	0.0193	0.652003
Col1a2	0.747764	0.01945	0.655947
Ttc29	∞	0.01955	0.658194
Sfrp5	0.904825	0.0196	0.658754
Grem2	-0.545588	0.01995	0.66824
Pparg	-1.25071	0.01995	0.66824
Cdh19	0.717973	0.02005	0.670452
Arx	0.579061	0.0202	0.673185
AW551984	1.21212	0.0202	0.673185
F730016J06Rik	-1.85948	0.0203	0.675377
SOWAHC	0.636066	0.02035	0.675901
Sec14l3	-1.11319	0.0206	0.683054
Th	1.57913	0.0207	0.685219
Dlgap2	-0.619049	0.02075	0.685723
Asmt	∞	0.02085	0.686727
Clrn1	1.28722	0.02085	0.686727
Adamts17	-1.32395	0.02095	0.68708
Hopx	0.673613	0.02095	0.68708
Prkcb	-0.622054	0.021	0.68708
Syt7	-0.599939	0.021	0.68708
Mir199b	0.21251	0.02105	0.687575
Lyzl4	-1.67187	0.02115	0.6897
Arl15	-0.559191	0.0214	0.68987
Ccne1	-0.772354	0.0214	0.68987
Etv1	-0.627501	0.0213	0.68987
Gm20655	2.52774	0.0214	0.68987
Isoc1	0.583953	0.02135	0.68987
Nlk	-0.612703	0.0212	0.68987
Rgs4	-0.520918	0.0213	0.68987
Aire	1.16675	0.02155	0.693573
Hba-a1	0.994544	0.0217	0.694999
Tmem212	∞	0.0217	0.694999
Wfdc10	-∞	0.0217	0.694999
Usp46	-0.552996	0.02175	0.695471
2610028E06Rik	1.17892	0.0229	0.697659
AC105947.1	-∞	0.02285	0.697659
Adrb1	-0.600038	0.0229	0.697659
AL806526.1	-∞	0.02285	0.697659
Apol7a	-∞	0.02225	0.697659
Apom	-∞	0.02285	0.697659
Ccdc81	1.04297	0.02245	0.697659
Ccdc82	0.660234	0.0229	0.697659
Deptor	-0.568759	0.022	0.697659
Dynlrb2	2.41996	0.02195	0.697659
Efs	0.573707	0.02225	0.697659
Fam84b	0.91204	0.02245	0.697659
Gm10344	-∞	0.02285	0.697659
Gm25076	-∞	0.02285	0.697659
Gm25857	-∞	0.02285	0.697659
Gm5436	-∞	0.02285	0.697659
Gm8582	-∞	0.02285	0.697659
Got1l1	2.16696	0.022	0.697659
Kcnk4	-0.84729	0.02275	0.697659
Ooep	2.27776	0.02215	0.697659
Ppl	-1.25522	0.0222	0.697659
RP23-74O12.3	-∞	0.02285	0.697659
RP23-94E5.1	∞	0.02295	0.697659
Serpina3g	1.19137	0.02215	0.697659
Six2	-0.773571	0.02275	0.697659
Slc37a2	0.849328	0.02205	0.697659
Smlr1	∞	0.02295	0.697659
Thumpd3	0.812759	0.02205	0.697659
Tmem178	-0.553725	0.02235	0.697659
Tmem181c-ps	-∞	0.02285	0.697659
Tsc22d3	0.593993	0.0225	0.697659
Upk3a	-∞	0.02285	0.697659
Fam3c	-0.551688	0.0232	0.698798
Fzd5	0.846405	0.0232	0.698798
Gabra4	-0.504398	0.02315	0.698798
Gm6097	∞	0.02315	0.698798
Lrrc57	-0.852558	0.02305	0.698798
Zfp503	0.658914	0.0232	0.698798
Gm16004	∞	0.02325	0.699237
Lhx8	0.902802	0.0233	0.699674
Smpx	-∞	0.02335	0.70011
Prmt8	-0.501079	0.0234	0.700544
Ltk	-0.56245	0.02345	0.700977
Erc2	-0.50736	0.0235	0.701409
Arntl	-0.539653	0.02375	0.704187
Car4	-0.647658	0.0238	0.704187
Dppa5a	∞	0.02395	0.704187
Glrp1	∞	0.02395	0.704187
Gm22540	∞	0.02395	0.704187
Gm4953	∞	0.02395	0.704187
Gm9285	∞	0.02395	0.704187
Prkag3	∞	0.0237	0.704187
Sh3gl2	-0.694518	0.0237	0.704187
Ucn2	∞	0.02395	0.704187
St6gal2	-0.704586	0.0241	0.707543
Cnih3	-0.814906	0.02415	0.707957
Lsm11	-0.545459	0.0242	0.708371
Tekt1	1.00297	0.02425	0.708783
Nrsn2	0.494524	0.0243	0.709193
B230118H07Rik,Rag1	0.691429	0.02445	0.709374
E2f2	2.05959	0.02445	0.709374
Hrk	-0.544793	0.02435	0.709374
Mat2b	-0.547818	0.02445	0.709374
Gal3st3	-0.526115	0.0245	0.70978
Ribc1	2.49245	0.02455	0.710186
Reep6	-0.737311	0.0246	0.710591
Nell2	-0.59009	0.0247	0.712436
Ercc2	1.22415	0.02475	0.712836
Arhgef25	-0.509142	0.0251	0.720812
Nptx1	-0.540178	0.0251	0.720812
Serpina3n	0.637392	0.02515	0.721198
Amph	-0.514964	0.0253	0.72235
Nqo1	0.837093	0.02525	0.72235
Xdh	0.705994	0.0253	0.72235
Gm9958	1.35879	0.0255	0.727008
Llgl2	1.24021	0.0256	0.728806
Cobl	-0.585868	0.02585	0.734863
5730522E02Rik	-0.953893	0.02595	0.736644
Dysf	-1.03854	0.026	0.737003
Pknox2	-0.510519	0.0261	0.737718
Ucp2	0.759039	0.0261	0.737718
Ybx2	-1.16657	0.0262	0.739485
Tshz3	-0.638488	0.02635	0.742656
Scfd2	-0.734024	0.0264	0.743004
Rpl31-ps17	∞	0.0265	0.744756
9630013D21Rik	-3.72364	0.02665	0.74609
Ankrd55	0.76495	0.0268	0.74609
Dlc1	-0.60281	0.02685	0.74609
Gm11211	∞	0.0268	0.74609
Gmnc	1.34806	0.0268	0.74609
Lmx1a	∞	0.0268	0.74609
Mapk15	1.0694	0.02665	0.74609
Ntn5	-2.07191	0.02685	0.74609
AA465934	-0.992938	0.027	0.749203
Rxfp2	1.11219	0.02705	0.749536
Tnni1	-0.954866	0.0271	0.749868
Fam69c	0.789953	0.02725	0.752963
Ppm1m	-0.748781	0.02745	0.757428
Frzb	-0.950119	0.02755	0.759126
Atad2	-0.732471	0.02765	0.759759
mt-Tq	0.122065	0.02765	0.759759
Xpnpep2	-∞	0.0277	0.760074
Akt1s1	1.11468	0.02775	0.760389
Cda	0.924133	0.0279	0.762381
Pxdn	-0.867148	0.0279	0.762381
E2f1	-0.718549	0.0281	0.763616
Sim1	2.03305	0.02805	0.763616
Spata17	2.39613	0.028	0.763616
Zic4	1.70718	0.0281	0.763616
Neurod2	-0.556917	0.02825	0.766636
Ifi27l1	0.608841	0.0284	0.769648
Man1a	-0.513823	0.02845	0.769945
Adamts8	-0.875913	0.02855	0.770538
Syn2	-0.649801	0.02855	0.770538
Gm10373	-∞	0.02885	0.773345
Gm3629,Gm3636,Gm3667	-1.22548	0.0288	0.773345
Mir138-2	-∞	0.02885	0.773345
Pinlyp	-∞	0.02885	0.773345
Sox1	0.758072	0.02885	0.773345
Ghsr	1.37786	0.029	0.775259
Idh2	0.594126	0.029	0.775259
Cd83	0.584378	0.02905	0.775545
Pou3f4	0.803498	0.0291	0.77583
Gm21967,Gm7120	0.67064	0.02915	0.776114
Tpbg	0.596555	0.0293	0.779056
Gm13814	-1.34144	0.02945	0.781991
Crym	0.540994	0.02955	0.783591
Syt16	-0.48886	0.02975	0.787836
Gm12727	∞	0.0298	0.788102
Fam81a	-0.540061	0.0301	0.79497
Arhgef38	-1.96986	0.0304	0.79544
Cdkl4	-0.588753	0.0304	0.79544
Chrm1	-0.547281	0.03025	0.79544
Coro1a	-0.649249	0.03025	0.79544
Cstf2	0.767136	0.0304	0.79544
Ngfr	0.740079	0.03035	0.79544
Nova1	0.490845	0.0303	0.79544
Vax1	2.4544	0.03065	0.800919
Cnksr3	0.686183	0.0309	0.80214
Neurl1a	-0.525624	0.0308	0.80214
Ptgr1	1.25731	0.0309	0.80214
Slc6a7	-0.491548	0.03075	0.80214
Zbtb7c	0.689427	0.0309	0.80214
Pon3	0.913846	0.03095	0.802382
Epb4.1l4a	0.706573	0.031	0.802623
Snai2	-1.22974	0.03105	0.802864
Gsx2	1.19852	0.0313	0.808269
Gm12433	∞	0.0314	0.809792
Gm16289	∞	0.0315	0.81131
Ntn1	0.572299	0.0317	0.815397
Gm7873	-1.33779	0.0318	0.816904
Gsx1	1.77681	0.0319	0.818407
Gm11464	-∞	0.032	0.818843
Gm22922	-∞	0.032	0.818843
A730046J19Rik	0.81735	0.0321	0.820338
Adrb3	-1.01619	0.03235	0.824591
Cpn1	1.35262	0.03235	0.824591
Col17a1	1.93613	0.03245	0.826072
Neurod6	-0.592644	0.0325	0.826279
Phf19	1.60947	0.0327	0.830294
Gm8317	-∞	0.03275	0.830495
A330102I10Rik	0.778339	0.0328	0.830695
Slc7a3	0.749599	0.03295	0.833424
1700067K01Rik	1.18775	0.033	0.83362
Dcdc2c	-2.34951	0.0332	0.837599
Pld6	0.962343	0.03335	0.840309
3110099E03Rik	2.34743	0.03355	0.842488
9630033F20Rik	-0.505318	0.03365	0.842488
Amotl1	0.587449	0.03365	0.842488
Tex29	-∞	0.03355	0.842488
Tle6	-1.03519	0.0336	0.842488
Smyd1	-1.40227	0.0338	0.845171
Spint2	0.545168	0.03385	0.84535
B430212C06Rik	1.47356	0.03395	0.845707
Kcng3	-0.815041	0.03395	0.845707
Il25	1.98343	0.034	0.845884
Acvr1c	-0.772483	0.0341	0.846414
Gm13152	1.24154	0.03415	0.846414
Ust	0.502173	0.03415	0.846414
Cdk5r2	-0.496292	0.0343	0.849065
Cep350	0.74235	0.03435	0.849237
Fgfbp1	-1.4479	0.03445	0.850643
Cdk5r1	-0.548677	0.0346	0.852214
Itga4	-0.751537	0.0346	0.852214
Gab3	1.18213	0.03465	0.852381
S1pr4	-2.50484	0.0349	0.856396
Steap4	1.36756	0.0349	0.856396
Tspan5	-0.595239	0.0351	0.860233
Ksr1	0.48801	0.0354	0.866509
Adcy1	-0.576989	0.03545	0.866658
Ccno	-0.946382	0.0355	0.866806
Ppan	-0.826407	0.03565	0.869393
Fkbp1b	-0.586009	0.0359	0.870112
Ldha	-0.482389	0.0359	0.870112
Musk	0.95891	0.03585	0.870112
Plk2	-0.473346	0.03585	0.870112
Rhod	4.66458	0.0358	0.870112
Folr1	6.80663	0.036	0.871465
Pcdh12	-1.32761	0.0364	0.880068
1700026D08Rik	1.75212	0.0366	0.880587
C030048H21Rik	0.822362	0.0366	0.880587
Cdsn	-1.76782	0.0366	0.880587
Scel	-0.80001	0.0366	0.880587
Anxa6	-0.454415	0.037	0.883869
Gm12783	∞	0.03695	0.883869
Gm7125	∞	0.03695	0.883869
Kctd6	-0.529169	0.037	0.883869
Lrp2	2.7356	0.03705	0.883869
Rnu3a	∞	0.03695	0.883869
RP23-159J2.2	0.484129	0.03705	0.883869
Agt	0.61485	0.03715	0.885184
Nppc	-0.870208	0.03725	0.886496
Cd1d1	1.24919	0.0373	0.886617
Trim72	1.10467	0.0374	0.887924
Tgm6	-1.45424	0.03755	0.890413
2310007L24Rik	∞	0.03785	0.89645
Diras2	-0.470224	0.03805	0.899237
Oxr1	-0.496683	0.03815	0.899237
Ret	0.61788	0.03815	0.899237
Tdrd1	-0.960636	0.0381	0.899237
Kif19a	0.9972	0.03825	0.900518
Edaradd	-1.92735	0.03845	0.904148
Plce1	0.51713	0.0386	0.906595
Gabrd	-0.622282	0.03885	0.911381
Mlip	-0.752241	0.039	0.91273
Rims1	-0.572077	0.039	0.91273
Cpne4	-0.60822	0.0391	0.912904
Trim9	-0.486848	0.0391	0.912904
Maff	0.970519	0.03925	0.915323
Pde5a	-0.634296	0.03935	0.916572
Tox3	-0.712015	0.0396	0.921307
Gm12704	-∞	0.03965	0.921384
Rapgefl1	-0.565978	0.0397	0.92146
n-R5s159	-∞	0.0398	0.922696
Atp4a	-1.59734	0.04	0.926244
Des	-0.905507	0.04005	0.926315
4933403O08Rik	2.06073	0.0403	0.931006
Acot11	0.541566	0.0406	0.936839
Faah	-0.625118	0.0407	0.938049
Plb1	-1.53371	0.0408	0.938162
Spc25	1.10874	0.0408	0.938162
Serpine1	0.900178	0.04085	0.938218
Fezf1	1.67119	0.04105	0.941716
Abcc12	1.01723	0.04125	0.941974
Ak5	-0.77513	0.0412	0.941974
Bnc2	2.90027	0.0412	0.941974
Cdk15	1.61362	0.0413	0.941974
Tcap	-1.6583	0.0413	0.941974
Gabra3	-0.481197	0.04135	0.942026
Nde1	0.572788	0.0414	0.942077
Fkbp5	0.569237	0.04185	0.949033
Gm5607	0.693443	0.0418	0.949033
Hgf	-0.70475	0.04185	0.949033
Tex16	∞	0.04195	0.950208
Gm10010	-0.626862	0.04205	0.951381
Ncrna00085	-0.73788	0.04245	0.959331
Mrc1	-0.952502	0.0425	0.959362
Sv2c	0.507289	0.04255	0.959393
Edar	2.10999	0.04265	0.96055
Dgkh	-0.476525	0.04275	0.961704
Cyp4f13	0.698156	0.04285	0.962856
Tmem255a	0.661878	0.04295	0.964005
Iigp1	-0.92927	0.0432	0.968515
Chi3l3	∞	0.04335	0.968596
Mid2	0.483966	0.0434	0.968596
Snx7	-0.607926	0.0434	0.968596
Trim71	-0.939038	0.0433	0.968596
Casp4	1.37217	0.04355	0.970845
Ccdc108	0.624834	0.04375	0.974203
Gdnf	0.927138	0.04395	0.977553
Krt18	4.47114	0.044	0.977563
Pvalb	-0.59942	0.04405	0.977573
Arhgap36	1.08472	0.04445	0.984236
Zfp521	0.536824	0.04445	0.984236
Otx2	5.20301	0.0445	0.984238
Egr3	-0.489335	0.04455	0.984241
Slc31a1	0.615837	0.0446	0.984243
1700001G17Rik	-1.75187	0.04465	0.984246
Atp1a1	-0.52174	0.04515	0.991942
Mtpn	-0.468133	0.04515	0.991942
Oaf	0.637322	0.04515	0.991942
Khdrbs3	-0.446936	0.0454	0.996325
Tm4sf20	∞	0.04555	0.998507
0610005C13Rik	-0.145253	0.8667	0.999954
0610007P14Rik	-0.327248	0.2702	0.999954
0610009B22Rik	0.0858133	0.76725	0.999954
0610009D07Rik	0.0774463	0.75615	0.999954
0610009E02Rik,Gm13568	-0.237135	0.8897	0.999954
0610009L18Rik	0.132246	0.7345	0.999954
0610009O20Rik	0.10679	0.65475	0.999954
0610010F05Rik	-0.117531	0.71045	0.999954
0610010K14Rik,Gm21988,Rnasek	-0.0574114	0.7918	0.999954
0610011F06Rik	-0.10469	0.9755	0.999954
0610012D04Rik	1.38233	0.6183	0.999954
0610012G03Rik	-0.0116699	0.96445	0.999954
0610025J13Rik	-2.2539	0.4161	0.999954
0610030E20Rik	-0.102296	0.66735	0.999954
0610031J06Rik	0.0144516	0.9551	0.999954
0610037L13Rik	0.0938389	0.77235	0.999954
0610038L08Rik	0.0439773	0.9826	0.999954
0610038P03Rik,Gm14256	-0.377815	0.91095	0.999954
0610039K10Rik	-0.0279646	0.9843	0.999954
0610040B10Rik	-0.0114091	0.99335	0.999954
0610040F04Rik	0.0855555	0.96825	0.999954
0610040J01Rik	0.425953	0.23115	0.999954
0610043K17Rik	-0.0771513	0.95015	0.999954
1110001A16Rik	-0.070042	0.89905	0.999954
1110001J03Rik	0.287312	0.33685	0.999954
1110002E22Rik	-0.81384	0.0899	0.999954
1110002L01Rik	-0.0189858	0.97705	0.999954
1110004E09Rik	-0.128602	0.6977	0.999954
1110004F10Rik	-0.0820024	0.72315	0.999954
1110007C09Rik	0.107788	0.76245	0.999954
1110008E08Rik	-∞	0.06505	0.999954
1110008F13Rik	-0.238179	0.5031	0.999954
1110008J03Rik	0.103114	0.73715	0.999954
1110008L16Rik	-0.0522872	0.9188	0.999954
1110008P14Rik	-0.511631	0.78745	0.999954
1110012L19Rik	-0.0964325	0.7694	0.999954
1110018G07Rik	-0.113534	0.63995	0.999954
1110018N20Rik	-0.424641	0.6571	0.999954
1110032A03Rik	-0.00597728	0.9872	0.999954
1110032F04Rik	0.167559	0.6069	0.999954
1110034G24Rik	0.243483	0.4921	0.999954
1110035H17Rik	0.312335	0.69855	0.999954
1110035M17Rik	-0.454598	0.82	0.999954
1110037F02Rik	0.0237742	0.9161	0.999954
1110038B12Rik,Gm24101,Gm25744,Snord52	-3.60582	0.24775	0.999954
1110038F14Rik	-0.0131901	0.96425	0.999954
1110046J04Rik	0.100551	0.93175	0.999954
1110051M20Rik	0.0234877	0.9573	0.999954
1110057K04Rik	0.0483483	0.83535	0.999954
1110058L19Rik	-0.189771	0.54645	0.999954
1110059E24Rik	0.171379	0.55445	0.999954
1110059G10Rik	-0.449433	0.2216	0.999954
1110065P20Rik	0.0597686	0.90805	0.999954
1190002N15Rik	-0.143899	0.5283	0.999954
1190003J15Rik	-0.709531	0.47355	0.999954
1190007I07Rik	0.328614	0.36505	0.999954
1200011I18Rik	-0.0601708	0.7837	0.999954
1200014J11Rik	0.0594874	0.8136	0.999954
1300017J02Rik	2.55481	0.23885	0.999954
1300018J18Rik	0.0254344	0.9604	0.999954
1500002C15Rik	-0.22826	0.6197	0.999954
1500002O10Rik	1.00675	0.48175	0.999954
1500009C09Rik	0.0588028	0.7898	0.999954
1500009L16Rik	-0.068787	0.8112	0.999954
1500011B03Rik,2610524H06Rik,Gm20499	-0.108022	0.6676	0.999954
1500011K16Rik	-0.048079	0.85895	0.999954
1500012F01Rik	-1.21531	0.4361	0.999954
1500015L24Rik	0.319596	0.6682	0.999954
1500016L03Rik	∞	0.1204	0.999954
1500017E21Rik	-0.241334	0.56735	0.999954
1500035N22Rik	0.257297	0.9033	0.999954
1520401A03Rik	-0.960389	0.31295	0.999954
1600002H07Rik	-0.16215	0.87225	0.999954
1600002K03Rik	0.363647	0.36385	0.999954
1600012H06Rik	0.107125	0.8222	0.999954
1600014C10Rik	-0.102448	0.75605	0.999954
1600014C23Rik	-∞	0.078	0.999954
1600016N20Rik	1.78143	0.38	0.999954
1600029D21Rik	1.70024	0.0555	0.999954
1600029I14Rik	4.30944	0.2792	0.999954
1600029O15Rik	-1.53806	0.43525	0.999954
1700001C02Rik	4.23013	0.30325	0.999954
1700001C19Rik	-0.234642	0.8042	0.999954
1700001G11Rik	0.401016	0.8985	0.999954
1700001J03Rik	0.946388	0.3513	0.999954
1700001K19Rik	0.287671	0.5253	0.999954
1700001L05Rik	-0.57053	0.3876	0.999954
1700001L19Rik	-0.558861	0.0739	0.999954
1700001P01Rik	0.714393	0.52385	0.999954
1700003D09Rik	-0.0879226	0.9423	0.999954
1700003E16Rik	-0.316487	0.20585	0.999954
1700003F12Rik	-0.593625	0.58405	0.999954
1700003F17Rik	1.27746	0.63195	0.999954
1700003G18Rik	1.10989	0.61665	0.999954
1700003M02Rik	0.594737	0.3105	0.999954
1700003M07Rik	-0.0393065	0.90595	0.999954
1700006E09Rik	-0.0674629	0.96795	0.999954
1700006P19Rik	-0.107243	0.95945	0.999954
1700007B14Rik	-1.84123	0.2322	0.999954
1700007G11Rik	-0.0175636	0.9196	0.999954
1700007J10Rik	-0.471662	0.842	0.999954
1700007K09Rik	-1.39085	0.1021	0.999954
1700007K13Rik	0.654117	0.23185	0.999954
1700008F21Rik	1.15109	0.24095	0.999954
1700008O03Rik	0.198981	0.861	0.999954
1700010I14Rik	0.0122969	0.97775	0.999954
1700010K23Rik	-0.681891	0.72195	0.999954
1700010K24Rik	∞	0.2373	0.999954
1700010L04Rik	0.616935	0.63515	0.999954
1700011E24Rik	2.21152	0.18715	0.999954
1700011H14Rik	0.409838	0.7509	0.999954
1700011I03Rik	-1.32207	0.43135	0.999954
1700011J10Rik	0.0690583	0.92925	0.999954
1700011L22Rik	-1.17271	0.42205	0.999954
1700011M02Rik	1.31313	0.52195	0.999954
1700012B09Rik	2.7547	0.23315	0.999954
1700012B15Rik	0.192849	0.72115	0.999954
1700012C14Rik	-∞	0.11475	0.999954
1700013F07Rik	0.508747	0.78195	0.999954
1700013G23Rik	0.547377	0.5597	0.999954
1700013H16Rik	-0.891979	0.5272	0.999954
1700014D04Rik	0.106591	0.90315	0.999954
1700015E13Rik	0.865725	0.7411	0.999954
1700015F17Rik	-∞	0.1162	0.999954
1700016C15Rik	0.589867	0.4241	0.999954
1700016G14Rik	2.60979	0.2013	0.999954
1700016K19Rik	-0.208254	0.6581	0.999954
1700016P03Rik	0.0318371	0.97665	0.999954
1700017B05Rik	0.181024	0.48965	0.999954
1700017J07Rik	∞	0.1262	0.999954
1700018A04Rik	-1.86584	0.0692	0.999954
1700018M17Rik	0.863742	0.7581	0.999954
1700019B03Rik	2.00672	0.14865	0.999954
1700019D03Rik	0.22836	0.512	0.999954
1700019G06Rik	-0.312594	0.6768	0.999954
1700019G17Rik	-0.11054	0.73355	0.999954
1700019G24Rik	0.963705	0.6773	0.999954
1700019L03Rik	-0.0859865	0.94375	0.999954
1700019N19Rik	0.00775983	0.92345	0.999954
1700020A23Rik	-0.0301748	0.95705	0.999954
1700020I14Rik	-0.46452	0.05635	0.999954
1700020L24Rik	1.22912	0.35975	0.999954
1700021F05Rik	-0.167038	0.6	0.999954
1700021J08Rik	-0.243275	0.77035	0.999954
1700021K19Rik	0.186909	0.63805	0.999954
1700021N21Rik	-0.704184	0.3501	0.999954
1700021O21Rik	-∞	0.0732	0.999954
1700022I11Rik	-0.129681	0.91935	0.999954
1700022K14Rik	0.193582	0.931	0.999954
1700022P22Rik	0.0275141	0.91405	0.999954
1700023E05Rik	-2.4888	0.125	0.999954
1700023F06Rik	0.449125	0.32085	0.999954
1700023H06Rik	-0.0868208	0.89345	0.999954
1700023L04Rik	1.80602	0.39855	0.999954
1700024N20Rik	-0.155864	0.93655	0.999954
1700024P16Rik	-0.0437047	0.9271	0.999954
1700025G04Rik	-0.162682	0.6818	0.999954
1700026L06Rik	2.84278	0.52395	0.999954
1700027A07Rik	0.199187	0.7308	0.999954
1700028J19Rik	-0.21516	0.67905	0.999954
1700028K03Rik,A830010M20Rik	-0.365618	0.2125	0.999954
1700028P14Rik	2.16296	0.0799	0.999954
1700029H14Rik	-1.80665	0.44975	0.999954
1700029I15Rik	-0.0854205	0.9756	0.999954
1700029J07Rik	0.376698	0.26015	0.999954
1700029M20Rik	-3.02028	0.5275	0.999954
1700030C10Rik	-0.346854	0.5225	0.999954
1700030C12Rik	-0.265534	0.94455	0.999954
1700030C14Rik	-0.643136	0.33415	0.999954
1700030J22Rik	-0.395179	0.1776	0.999954
1700030K09Rik	1.54696	0.0886	0.999954
1700031F10Rik	-∞	0.1123	0.999954
1700034H15Rik	0.407972	0.6776	0.999954
1700036A12Rik	-0.961593	0.63415	0.999954
1700037C18Rik	-0.0594638	0.9338	0.999954
1700037H04Rik	0.0586611	0.8967	0.999954
1700039E15Rik	-2.12318	0.38695	0.999954
1700040L02Rik	0.321139	0.56145	0.999954
1700040N02Rik	-0.965944	0.7726	0.999954
1700041G16Rik	1.49295	0.23115	0.999954
1700047F07Rik	-0.618666	0.68985	0.999954
1700047K16Rik	-0.724774	0.6692	0.999954
1700048O20Rik	0.0501106	0.86935	0.999954
1700049G17Rik	-0.0932979	0.81415	0.999954
1700051A21Rik	0.547072	0.7591	0.999954
1700051O22Rik	-1.21342	0.48775	0.999954
1700052N19Rik	-0.268143	0.38985	0.999954
1700054M17Rik	-1.35112	0.62815	0.999954
1700055D18Rik	-0.0197085	0.93355	0.999954
1700055N04Rik	-1.40942	0.5276	0.999954
1700056E22Rik	0.572118	0.8168	0.999954
1700056N10Rik	-0.145688	0.7588	0.999954
1700058G18Rik	-0.217023	0.58275	0.999954
1700058P15Rik	0.376517	0.84815	0.999954
1700060C20Rik	∞	0.1915	0.999954
1700060J05Rik	0.471292	0.83705	0.999954
1700061G19Rik	-0.210462	0.705	0.999954
1700061H18Rik	-∞	0.20635	0.999954
1700062I23Rik	-1.70986	0.50415	0.999954
1700064E03Rik	0.601468	0.56745	0.999954
1700065I17Rik	-∞	0.1254	0.999954
1700066J24Rik	-0.359467	0.7526	0.999954
1700066M21Rik	0.0699595	0.76905	0.999954
1700066O22Rik,4930511M06Rik	1.81901	0.06155	0.999954
1700067P10Rik	-0.517054	0.67765	0.999954
1700069B07Rik	-0.705596	0.83155	0.999954
1700071M16Rik	-0.0308425	0.972	0.999954
1700073E17Rik	-1.47672	0.23985	0.999954
1700080G11Rik	-1.41158	0.09825	0.999954
1700082M22Rik	1.7251	0.4716	0.999954
1700084C01Rik	0.163267	0.67275	0.999954
1700084C06Rik	-0.265863	0.85605	0.999954
1700084E18Rik	-0.277991	0.88985	0.999954
1700086L19Rik	-0.174126	0.5295	0.999954
1700086P04Rik	1.16118	0.2309	0.999954
1700087M22Rik	0.575765	0.83295	0.999954
1700088E04Rik	0.0873158	0.8829	0.999954
1700091E21Rik	0.122526	0.9693	0.999954
1700092K14Rik	-0.624935	0.69615	0.999954
1700092M07Rik	-0.747905	0.3456	0.999954
1700093J21Rik	0.853898	0.4005	0.999954
1700093K21Rik	-0.234437	0.68625	0.999954
1700094C10Rik	0.00948172	0.9275	0.999954
1700094D03Rik,4933434E20Rik	0.0154529	0.977	0.999954
1700095B22Rik	-0.451188	0.82395	0.999954
1700095J03Rik	0.266336	0.80975	0.999954
1700099I09Rik	0.372022	0.86845	0.999954
1700101E01Rik	0.481437	0.7285	0.999954
1700102P08Rik	0.69134	0.19055	0.999954
1700109H08Rik	-0.695514	0.7045	0.999954
1700110K17Rik	-0.380563	0.88325	0.999954
1700112D23Rik	-0.116745	0.9047	0.999954
1700112E06Rik	1.67177	0.1691	0.999954
1700112M01Rik	-0.483347	0.67635	0.999954
1700119I11Rik	-0.73847	0.36645	0.999954
1700121C08Rik	1.1471	0.3519	0.999954
1700121F15Rik	-0.0264767	0.98865	0.999954
1700123M08Rik	-0.278151	0.579	0.999954
1700123O20Rik	0.13448	0.88575	0.999954
1700125G02Rik	-0.167625	0.9468	0.999954
1700125H03Rik	-0.230611	0.88755	0.999954
1700125H20Rik	1.05839	0.49085	0.999954
1810009A15Rik	-0.192447	0.54195	0.999954
1810009N23Rik	0.380143	0.8055	0.999954
1810010H24Rik	-0.5184	0.19105	0.999954
1810010K12Rik	0.129004	0.88995	0.999954
1810011H11Rik	-0.882535	0.1202	0.999954
1810011O10Rik	0.731246	0.3665	0.999954
1810012K08Rik	-0.179797	0.7504	0.999954
1810013L24Rik	-0.0355751	0.86765	0.999954
1810019D21Rik	-1.26562	0.3513	0.999954
1810020O05Rik	0.277295	0.5271	0.999954
1810021B22Rik	0.0729498	0.9754	0.999954
1810022K09Rik	-0.0959407	0.7816	0.999954
1810024B03Rik	-0.545445	0.30205	0.999954
1810026J23Rik	0.0663945	0.8517	0.999954
1810030O07Rik	0.079071	0.74235	0.999954
1810032O08Rik	0.9176	0.11845	0.999954
1810033B17Rik	-0.471078	0.42065	0.999954
1810037I17Rik	0.0479842	0.8512	0.999954
1810041L15Rik	-0.0316299	0.8883	0.999954
1810043G02Rik	-0.0645991	0.8843	0.999954
1810043H04Rik	-0.0382471	0.9036	0.999954
1810049J17Rik	-0.187139	0.9348	0.999954
1810055G02Rik	-0.193856	0.4729	0.999954
1810058I24Rik	-0.105436	0.7328	0.999954
1810058N05Rik	2.53864	0.37135	0.999954
1810059C17Rik	0.078272	0.72875	0.999954
1810059H22Rik	-0.69915	0.7147	0.999954
1810062O18Rik	-0.48703	0.90075	0.999954
1810064F22Rik	-2.12338	0.1874	0.999954
2010001A14Rik	0.332571	0.44185	0.999954
2010001K21Rik	1.86308	0.28735	0.999954
2010001M06Rik	-0.172667	0.8694	0.999954
2010002M12Rik	-0.58315	0.33955	0.999954
2010003O02Rik	0.438826	0.7664	0.999954
2010005H15Rik	∞	0.1262	0.999954
2010007H06Rik	0.879491	0.4219	0.999954
2010012O05Rik	-0.103586	0.67165	0.999954
2010012P19Rik	-0.797111	0.59855	0.999954
2010015L04Rik	0.095452	0.77985	0.999954
2010107E04Rik	0.00299137	0.9894	0.999954
2010107G12Rik	0.754578	0.16535	0.999954
2010107G23Rik	-0.302781	0.2849	0.999954
2010109A12Rik	-1.6467	0.29485	0.999954
2010111I01Rik	-0.196415	0.5483	0.999954
2010204K13Rik	0.149426	0.634	0.999954
2010300C02Rik	-0.352666	0.2234	0.999954
2010315B03Rik	-0.0901478	0.7685	0.999954
2010320O07Rik	-1.02972	0.54435	0.999954
2200002D01Rik	0.110015	0.8449	0.999954
2210011C24Rik	-0.000882513	0.9075	0.999954
2210013O21Rik	0.000958867	0.99705	0.999954
2210015D19Rik	-0.282284	0.6292	0.999954
2210016F16Rik	0.0653391	0.8286	0.999954
2210016L21Rik	-0.202307	0.5252	0.999954
2210018M11Rik	-0.0545576	0.80405	0.999954
2210404J11Rik	0.301806	0.34175	0.999954
2210404O07Rik	-0.357558	0.4749	0.999954
2210404O09Rik	0.254793	0.508	0.999954
2210406O10Rik	-0.0183405	0.9671	0.999954
2210407C18Rik	1.69868	0.54785	0.999954
2210408F21Rik	-0.277063	0.42905	0.999954
2210408I21Rik	-0.0477976	0.8678	0.999954
2210411M09Rik	-0.130902	0.95025	0.999954
2210417K05Rik	0.958604	0.84135	0.999954
2300009A05Rik	-0.0903751	0.79335	0.999954
2310001K24Rik	0.829672	0.7812	0.999954
2310003H01Rik	0.176705	0.6096	0.999954
2310008H04Rik	0.0524882	0.8903	0.999954
2310009B15Rik	0.469515	0.2492	0.999954
2310011J03Rik	0.0601352	0.9454	0.999954
2310014F06Rik	0.680729	0.7881	0.999954
2310014L17Rik	-5.03109	0.1605	0.999954
2310015B20Rik	0.329696	0.69845	0.999954
2310016G11Rik	-1.73637	0.398	0.999954
2310022A10Rik	-0.0377206	0.8787	0.999954
2310022B05Rik	0.209519	0.3624	0.999954
2310026L22Rik	-0.133436	0.82895	0.999954
2310030G06Rik	-0.460686	0.2633	0.999954
2310033P09Rik	-0.234719	0.40685	0.999954
2310035C23Rik	-0.106425	0.6282	0.999954
2310036O22Rik	0.0743991	0.7407	0.999954
2310039H08Rik	0.266283	0.73175	0.999954
2310040G07Rik	0.00481177	0.9562	0.999954
2310042D19Rik	0.139547	0.67915	0.999954
2310043D23Rik	0.103901	0.93205	0.999954
2310044G17Rik	-0.100039	0.64215	0.999954
2310044K18Rik	-0.17043	0.7848	0.999954
2310045N01Rik,Mef2b	-0.069831	0.7864	0.999954
2310047M10Rik	-0.175305	0.4998	0.999954
2310050B05Rik	-0.40276	0.79245	0.999954
2310057M21Rik	0.233701	0.94385	0.999954
2310058D17Rik	0.173101	0.8423	0.999954
2310061I04Rik	-0.120073	0.7935	0.999954
2310067B10Rik	-0.160971	0.58545	0.999954
2310075C17Rik	-1.29624	0.2996	0.999954
2410002F23Rik	0.286522	0.83565	0.999954
2410004B18Rik	-0.146421	0.6546	0.999954
2410004I01Rik	0.16952	0.4284	0.999954
2410004N09Rik	0.114593	0.78315	0.999954
2410006H16Rik	0.263963	0.3845	0.999954
2410015M20Rik	0.0588663	0.8067	0.999954
2410016O06Rik	-0.138437	0.6602	0.999954
2410018L13Rik	0.493084	0.40095	0.999954
2410018M08Rik	0.0317607	0.9698	0.999954
2410057H14Rik	0.40341	0.45805	0.999954
2410066E13Rik	-0.334914	0.14405	0.999954
2410076I21Rik	0.839229	0.68705	0.999954
2410080I02Rik	0.939198	0.3935	0.999954
2410089E03Rik	0.116522	0.64055	0.999954
2410114N07Rik	5.2854	0.4731	0.999954
2410124H12Rik	-0.207604	0.8279	0.999954
2410127L17Rik	0.155548	0.7015	0.999954
2410131K14Rik	0.0443216	0.8439	0.999954
2410133F24Rik	-0.363149	0.8696	0.999954
2410137F16Rik	-0.178074	0.8423	0.999954
2410137M14Rik	0.599684	0.5095	0.999954
2500004C02Rik	0.00768258	0.99135	0.999954
2510002D24Rik	0.0950893	0.82965	0.999954
2510003D18Rik	-∞	0.20645	0.999954
2510003E04Rik	-0.222768	0.3392	0.999954
2510009E07Rik	0.0170525	0.93705	0.999954
2510039O18Rik	-0.0849084	0.71335	0.999954
2510046G10Rik	0.403507	0.8655	0.999954
2510049J12Rik	0.426091	0.34605	0.999954
2600006K01Rik	0.163772	0.9042	0.999954
2610001J05Rik	-0.261136	0.3304	0.999954
2610002J02Rik	-0.161705	0.5971	0.999954
2610002M06Rik	-0.0515396	0.81375	0.999954
2610005L07Rik	-0.0868917	0.89115	0.999954
2610008E11Rik	-0.0708676	0.7612	0.999954
2610015P09Rik	0.0601533	0.92105	0.999954
2610017I09Rik	0.0560755	0.85585	0.999954
2610018G03Rik	0.34943	0.2611	0.999954
2610019E17Rik	0.160915	0.94305	0.999954
2610019F03Rik	-0.0290303	0.92345	0.999954
2610020H08Rik	-0.0264446	0.98475	0.999954
2610021A01Rik	0.0767307	0.76685	0.999954
2610027K06Rik	0.269127	0.8221	0.999954
2610034B18Rik	0.143595	0.5763	0.999954
2610034M16Rik	0.757337	0.1068	0.999954
2610035D17Rik	-0.156709	0.57755	0.999954
2610035F20Rik	0.0341584	0.95135	0.999954
2610042L04Rik	2.82258	0.3749	0.999954
2610044O15Rik8	-0.392511	0.4093	0.999954
2610203C20Rik	-0.261844	0.356	0.999954
2610203C22Rik	-0.320985	0.90815	0.999954
2610204G22Rik	-0.377472	0.8247	0.999954
2610206C17Rik,Gm22835	7.83587	0.45205	0.999954
2610301B20Rik	-0.0405975	0.8858	0.999954
2610301G19Rik	0.0625597	0.78	0.999954
2610305D13Rik	0.609812	0.2595	0.999954
2610307P16Rik	0.163635	0.80935	0.999954
2610318N02Rik	0.0876007	0.9014	0.999954
2610507B11Rik	0.167269	0.6674	0.999954
2610507I01Rik	-0.299082	0.38075	0.999954
2610528A11Rik	0.227033	0.7287	0.999954
2700029M09Rik	0.152797	0.53105	0.999954
2700033N17Rik	0.0773627	0.85575	0.999954
2700046A07Rik	-0.0265428	0.96655	0.999954
2700049A03Rik	0.277543	0.44555	0.999954
2700050L05Rik	-0.355736	0.3608	0.999954
2700060E02Rik	0.044663	0.87075	0.999954
2700062C07Rik	-0.16889	0.606	0.999954
2700068H02Rik	-0.75494	0.19845	0.999954
2700069I18Rik	-0.244302	0.8985	0.999954
2700073G19Rik,Alkbh1	0.141484	0.81665	0.999954
2700081L22Rik	-0.260899	0.73265	0.999954
2700081O15Rik	-0.114214	0.93935	0.999954
2700089E24Rik	-0.112939	0.59935	0.999954
2700094K13Rik	-0.179388	0.54815	0.999954
2700097O09Rik	0.0815899	0.83415	0.999954
2810001G20Rik	0.0916126	0.77315	0.999954
2810002D19Rik	0.16562	0.8969	0.999954
2810004N23Rik	0.0106219	0.986	0.999954
2810006K23Rik	-0.044643	0.87875	0.999954
2810008D09Rik	0.00809062	0.9776	0.999954
2810021J22Rik	-0.045046	0.9129	0.999954
2810025M15Rik	-0.165138	0.8637	0.999954
2810032G03Rik	-0.570886	0.06185	0.999954
2810055G20Rik	-0.485133	0.3729	0.999954
2810403A07Rik	-0.0157684	0.94305	0.999954
2810403D21Rik	-0.529995	0.3188	0.999954
2810407C02Rik	-0.130979	0.5828	0.999954
2810408A11Rik	-0.273999	0.65925	0.999954
2810408I11Rik	-0.805717	0.70175	0.999954
2810408M09Rik	-0.191972	0.50785	0.999954
2810410L24Rik	0.266969	0.53445	0.999954
2810417H13Rik	0.118905	0.949	0.999954
2810428I15Rik	0.110661	0.65515	0.999954
2810433D01Rik	-0.410987	0.8377	0.999954
2810442I21Rik	-0.190361	0.846	0.999954
2810442N19Rik	0.75335	0.82375	0.999954
2810459M11Rik	0.263776	0.3538	0.999954
2810468N07Rik	0.059612	0.8102	0.999954
2810474O19Rik	-0.00837148	0.9775	0.999954
2900002K06Rik	0.0710774	0.9385	0.999954
2900005J15Rik	-0.209371	0.54985	0.999954
2900011O08Rik	-0.0725791	0.7903	0.999954
2900026A02Rik	-0.242269	0.297	0.999954
2900041M22Rik	-0.803152	0.0954	0.999954
2900052L18Rik	0.0288105	0.93695	0.999954
2900053O20Rik	-0.174225	0.7917	0.999954
2900055J20Rik	-0.574268	0.11205	0.999954
2900056M20Rik	0.167081	0.62025	0.999954
2900072N19Rik	-0.552421	0.77865	0.999954
2900079G21Rik	-0.519941	0.79805	0.999954
2900089D17Rik	-0.474858	0.6103	0.999954
2900093L17Rik	∞	0.1712	0.999954
3000002C10Rik	0.0194267	0.96665	0.999954
3010001F23Rik	-0.23494	0.82175	0.999954
3010003L10Rik	2.49624	0.22115	0.999954
3010026O09Rik	-0.256361	0.92175	0.999954
3100003L05Rik	∞	0.1262	0.999954
3110001D03Rik	-0.0717729	0.78945	0.999954
3110001I22Rik,Bfar	0.0150321	0.9512	0.999954
3110002H16Rik	-0.399695	0.47585	0.999954
3110004A20Rik	-1.72997	0.24355	0.999954
3110007F17Rik	0.0399134	0.95285	0.999954
3110009E18Rik	0.719543	0.20175	0.999954
3110021A11Rik	-0.386515	0.5391	0.999954
3110021N24Rik	0.101272	0.9339	0.999954
3110035E14Rik	-0.582586	0.0873	0.999954
3110039M20Rik,Foxg1	0.0853967	0.73395	0.999954
3110040N11Rik	-0.246814	0.50115	0.999954
3110043A19Rik	0.97856	0.0477	0.999954
3110043O21Rik	0.0925789	0.71365	0.999954
3110047P20Rik	-0.865535	0.31765	0.999954
3110052M02Rik	-0.0241824	0.94465	0.999954
3110053B16Rik	-0.295856	0.49925	0.999954
3110056K07Rik	-0.152812	0.8277	0.999954
3110057O12Rik	-0.171097	0.55215	0.999954
3110062M04Rik	0.0629778	0.89295	0.999954
3110067C02Rik	-0.383631	0.46835	0.999954
3110070M22Rik	-0.126755	0.9332	0.999954
3110079O15Rik	1.22239	0.4304	0.999954
3110082I17Rik	-0.221251	0.749	0.999954
3110082J24Rik	0.512315	0.6383	0.999954
3222401L13Rik	-0.167203	0.69505	0.999954
3230401D17Rik	-0.588469	0.21015	0.999954
3300002A11Rik	-0.457816	0.8319	0.999954
3300002I08Rik	-0.261268	0.6133	0.999954
3632451O06Rik	-0.162291	0.5066	0.999954
3632454L22Rik	0.540681	0.1784	0.999954
3830403N18Rik	-2.42957	0.21415	0.999954
3830406C13Rik	-0.115574	0.6411	0.999954
3830408C21Rik	-0.0287842	0.93855	0.999954
3930402G23Rik	-0.823903	0.29115	0.999954
4430402I18Rik,AC163993.1	-0.1026	0.8411	0.999954
4632404H12Rik	-0.0882577	0.74995	0.999954
4632415L05Rik	-0.118631	0.70215	0.999954
4632419I22Rik	-0.252132	0.78305	0.999954
4632427E13Rik	-0.236186	0.59185	0.999954
4632428N05Rik	-0.231446	0.627	0.999954
4632433K11Rik	0.571693	0.7939	0.999954
4632434I11Rik	0.655879	0.31425	0.999954
4732414G09Rik	-0.343776	0.738	0.999954
4732418A04Rik	1.65494	0.28525	0.999954
4732440D04Rik	-0.202378	0.9204	0.999954
4732444A12Rik	0.899325	0.30225	0.999954
4732447D17Rik	-0.246092	0.92905	0.999954
4732465J04Rik	-0.561609	0.2349	0.999954
4732471J01Rik	0.109192	0.9177	0.999954
4833417C18Rik	-0.350507	0.57805	0.999954
4833418N02Rik	-0.40285	0.4392	0.999954
4833420G17Rik	0.157836	0.51585	0.999954
4833422C13Rik	-0.0322013	0.93625	0.999954
4833424O15Rik	-0.312061	0.16305	0.999954
4833439L19Rik	0.0780185	0.7981	0.999954
4921506J03RIK	-0.0439112	0.9531	0.999954
4921507L20Rik	-0.389491	0.80525	0.999954
4921507P07Rik	0.357336	0.55135	0.999954
4921513D11Rik	0.935625	0.4441	0.999954
4921514A10Rik	0.0188397	0.9791	0.999954
4921518J05Rik	0.352188	0.6804	0.999954
4921522P10Rik	0.176768	0.77475	0.999954
4921523L03Rik	0.587315	0.4889	0.999954
4921524J17Rik	-0.475238	0.195	0.999954
4921525B02Rik	0.08422	0.9216	0.999954
4921530D09Rik	0.25419	0.91745	0.999954
4921530L18Rik	-1.10981	0.251	0.999954
4921531C22Rik	0.327576	0.76465	0.999954
4921536K21Rik	-0.305911	0.58535	0.999954
4922501C03Rik	-0.0333117	0.9347	0.999954
4922501L14Rik	0.37123	0.1766	0.999954
4922502B01Rik	-0.456179	0.3668	0.999954
4922502B01Rik	-0.353152	0.398	0.999954
4930402H24Rik	-0.0384273	0.9331	0.999954
4930404H24Rik	0.584963	0.6641	0.999954
4930404I05Rik	0.763611	0.7888	0.999954
4930404N11Rik	-0.402547	0.59555	0.999954
4930405A21Rik	-0.975448	0.8067	0.999954
4930405P13Rik	-1.15832	0.62785	0.999954
4930408O17Rik	-0.492064	0.4933	0.999954
4930412C18Rik	0.568164	0.41295	0.999954
4930412L05Rik	0.490144	0.63525	0.999954
4930412M03Rik	0.171688	0.3655	0.999954
4930415F15Rik	0.84197	0.44615	0.999954
4930415O20Rik	-1.48836	0.2284	0.999954
4930417H01Rik	-0.145786	0.924	0.999954
4930422G04Rik	0.119703	0.6889	0.999954
4930426D05Rik	0.693473	0.25045	0.999954
4930426L09Rik	-0.735601	0.15035	0.999954
4930427A07Rik	-0.394812	0.3575	0.999954
4930428N03Rik	∞	0.09925	0.999954
4930429F24Rik	-0.403187	0.3385	0.999954
4930430F08Rik	-0.0209886	0.95385	0.999954
4930430O22Rik	1.83386	0.55435	0.999954
4930431P03Rik	-0.238424	0.8821	0.999954
4930432K21Rik	0.166653	0.72995	0.999954
4930441O14Rik	-0.0543182	0.9142	0.999954
4930442H23Rik	-0.719185	0.7917	0.999954
4930443B20Rik	-0.583402	0.7521	0.999954
4930444A02Rik	-0.217353	0.352	0.999954
4930444P10Rik	-0.221225	0.61475	0.999954
4930447C04Rik	0.328416	0.3494	0.999954
4930447M23Rik	-0.30668	0.43785	0.999954
4930451E10Rik	-0.916703	0.5063	0.999954
4930451G09Rik	-0.0814405	0.82315	0.999954
4930451I11Rik	-∞	0.10695	0.999954
4930452B06Rik	-0.0686199	0.80045	0.999954
4930453H23Rik	∞	0.12815	0.999954
4930453N24Rik	-0.253753	0.4386	0.999954
4930455G09Rik	-1.4663	0.1158	0.999954
4930455H04Rik	-2.11552	0.37995	0.999954
4930458D05Rik	0.270678	0.7836	0.999954
4930461C15Rik	-1.15397	0.4217	0.999954
4930465K10Rik	1.00997	0.2396	0.999954
4930469G21Rik	0.901358	0.52125	0.999954
4930470G03Rik,Mir1896	0.312854	0.93305	0.999954
4930470P17Rik	-0.822407	0.16835	0.999954
4930471C04Rik	-0.0792233	0.9108	0.999954
4930471I20Rik	-0.174321	0.9486	0.999954
4930473A02Rik	-0.349876	0.7828	0.999954
4930474H06Rik	0.0425032	0.93815	0.999954
4930479D17Rik	-0.445943	0.4591	0.999954
4930481A15Rik	0.614334	0.66255	0.999954
4930481B07Rik	0.288876	0.70125	0.999954
4930483K19Rik	0.603413	0.682	0.999954
4930486L24Rik	0.752349	0.53205	0.999954
4930500J02Rik	-0.883718	0.1614	0.999954
4930500M09Rik	-0.155045	0.9491	0.999954
4930502E18Rik	-0.836908	0.29	0.999954
4930503B20Rik,Samd13	-2.32214	0.09345	0.999954
4930503L19Rik	-0.0907972	0.7618	0.999954
4930505A04Rik	-0.141897	0.79805	0.999954
4930506C21Rik	0.142347	0.8522	0.999954
4930506M07Rik	0.0895201	0.69545	0.999954
4930507D05Rik	0.241052	0.8133	0.999954
4930512B01Rik	-0.2243	0.8001	0.999954
4930513N10Rik	-0.179889	0.9068	0.999954
4930515G01Rik	-0.604017	0.7415	0.999954
4930517O19Rik	-2.06136	0.39495	0.999954
4930518I15Rik	0.51344	0.4935	0.999954
4930520K10Rik	1.11672	0.6423	0.999954
4930520O04Rik	-0.8175	0.3523	0.999954
4930521C21Rik	-0.58253	0.84685	0.999954
4930522L14Rik	0.796174	0.29955	0.999954
4930523C07Rik	-0.177487	0.82795	0.999954
4930524B15Rik	1.01748	0.27345	0.999954
4930524J08Rik	-0.418095	0.4722	0.999954
4930524O07Rik	0.047171	0.7634	0.999954
4930526A20Rik	-0.441159	0.641	0.999954
4930526D03Rik	-∞	0.1271	0.999954
4930526F13Rik	1.5907	0.07465	0.999954
4930527B05Rik	-1.2828	0.64215	0.999954
4930527J03Rik	0.434536	0.66365	0.999954
4930529M08Rik	0.0464003	0.95735	0.999954
4930533K18Rik	0.207327	0.9093	0.999954
4930535I16Rik	0.120901	0.93355	0.999954
4930535L15Rik	2.00998	0.4034	0.999954
4930538E20Rik	0.259928	0.8105	0.999954
4930538K18Rik,AU022252	-0.199771	0.7231	0.999954
4930539E08Rik	-0.466323	0.09625	0.999954
4930542H20Rik	-1.19399	0.5079	0.999954
4930547E08Rik	0.900593	0.5154	0.999954
4930550C14Rik	1.27366	0.08315	0.999954
4930550G17Rik	-0.58537	0.30865	0.999954
4930551O13Rik	-0.0510728	0.97325	0.999954
4930555J06Rik	-1.1377	0.44085	0.999954
4930556I23Rik	0.0728271	0.9421	0.999954
4930556J24Rik	2.6297	0.53625	0.999954
4930556N08Rik	0.49332	0.735	0.999954
4930556N13Rik	1.52679	0.62205	0.999954
4930558K02Rik	-1.82076	0.5515	0.999954
4930562C15Rik	0.928635	0.115	0.999954
4930562F07Rik	0.798203	0.4164	0.999954
4930563E22Rik	-0.388188	0.4963	0.999954
4930565N06Rik	0.236923	0.9314	0.999954
4930570G19Rik	-0.379807	0.32175	0.999954
4930570N19Rik	-0.471722	0.68775	0.999954
4930577N17Rik	-3.14706	0.4537	0.999954
4930578C19Rik	-0.354777	0.40295	0.999954
4930579G18Rik	0.167325	0.9224	0.999954
4930579G24Rik	-0.204713	0.63965	0.999954
4930579K19Rik	-0.747987	0.2183	0.999954
4930580A09Rik	-1.76881	0.23535	0.999954
4930581F22Rik	0.148166	0.809	0.999954
4930583K01Rik	-0.31128	0.43085	0.999954
4930590J08Rik	-0.557461	0.4143	0.999954
4930594M22Rik	-0.233463	0.9057	0.999954
4930595D18Rik	-0.550754	0.63815	0.999954
4930596M17Rik	-∞	0.0994	0.999954
4930597O21Rik	-3.39464	0.4818	0.999954
4930599N23Rik	-0.939076	0.7238	0.999954
4931403E22Rik	-0.135248	0.7912	0.999954
4931406C07Rik	0.0133306	0.9614	0.999954
4931406P16Rik	0.20871	0.6719	0.999954
4931409K22Rik	1.18961	0.29305	0.999954
4931413K12Rik	-0.632947	0.6609	0.999954
4931414P19Rik	0.0821243	0.82855	0.999954
4931415C17Rik	0.0756256	0.95245	0.999954
4931422A03Rik	0.0896416	0.96445	0.999954
4931423N10Rik	0.915233	0.44805	0.999954
4931428F04Rik	-0.119768	0.65035	0.999954
4931429I11Rik	-1.02085	0.29895	0.999954
4931429L15Rik	0.701272	0.70935	0.999954
4931440F15Rik	0.611524	0.4362	0.999954
4931440P22Rik	0.626328	0.58885	0.999954
4932411E22Rik	0.0912117	0.7698	0.999954
4932418E24Rik	0.170903	0.7198	0.999954
4932427H20Rik	-0.0694414	0.96225	0.999954
4932435O22Rik	0.207494	0.73855	0.999954
4932438A13Rik	0.0730143	0.8647	0.999954
4932438H23Rik	0.582306	0.3416	0.999954
4932442E05Rik	-0.380645	0.4865	0.999954
4932442L08Rik	1.88939	0.1744	0.999954
4932443I19Rik	0.860036	0.148	0.999954
4932443L11Rik	-0.415681	0.8428	0.999954
4932702P03Rik	0.378286	0.8751	0.999954
4933400F03Rik	-0.0237556	0.96005	0.999954
4933401P06Rik	-0.553494	0.385	0.999954
4933402D24Rik	0.529384	0.2153	0.999954
4933405L10Rik	0.134843	0.89575	0.999954
4933406I18Rik	-0.269961	0.5603	0.999954
4933406P04Rik	0.658262	0.2923	0.999954
4933407E24Rik	-0.814011	0.5161	0.999954
4933407K13Rik	0.0149044	0.9752	0.999954
4933407L21Rik	-0.822431	0.12135	0.999954
4933408B17Rik	0.0109364	0.97385	0.999954
4933408J17Rik	0.0722759	0.9446	0.999954
4933408N05Rik	0.234649	0.6661	0.999954
4933411K16Rik,Hoga1	0.602636	0.22785	0.999954
4933411K20Rik	0.153086	0.73465	0.999954
4933412A08Rik	0.209436	0.82375	0.999954
4933413G19Rik,Foxm1	0.190985	0.8218	0.999954
4933415A04Rik,Ccnjl	-0.159896	0.7258	0.999954
4933415D12Rik	2.26371	0.54035	0.999954
4933416E14Rik	-0.66573	0.43365	0.999954
4933416I08Rik	0.334231	0.8497	0.999954
4933421O10Rik	0.00274646	0.99415	0.999954
4933423P22Rik	-0.815598	0.70635	0.999954
4933426D04Rik	0.0194843	0.77425	0.999954
4933426M11Rik	0.212545	0.33035	0.999954
4933427D06Rik	1.48897	0.55995	0.999954
4933427D14Rik	-0.343273	0.31715	0.999954
4933427E11Rik	0.909564	0.7409	0.999954
4933427G17Rik	-0.436096	0.53305	0.999954
4933427G23Rik	-0.432352	0.6816	0.999954
4933427I04Rik	-0.150196	0.75525	0.999954
4933427I22Rik	-0.728969	0.5924	0.999954
4933428G20Rik	-0.271999	0.77275	0.999954
4933430I17Rik	-0.739496	0.176	0.999954
4933430M04Rik	1.79561	0.172	0.999954
4933431E20Rik	0.00645223	0.99055	0.999954
4933436C20Rik	0.428838	0.48245	0.999954
4933439C10Rik	0.294372	0.43705	0.999954
4933439K11Rik	-0.293007	0.75075	0.999954
4933440N22Rik	1.08857	0.3977	0.999954
5031414D18Rik	-0.321336	0.46305	0.999954
5031425E22Rik	-0.0896016	0.74665	0.999954
5031439G07Rik	0.0833137	0.8876	0.999954
5033411D12Rik	0.397603	0.3269	0.999954
5033430I15Rik	-0.0726813	0.86265	0.999954
5330411J11Rik	-2.91836	0.25865	0.999954
5330413P13Rik,Gm14282	-0.342827	0.6844	0.999954
5330416C01Rik	-1.30068	0.1184	0.999954
5330417C22Rik	0.0222255	0.9427	0.999954
5330426P16Rik	0.00115808	0.9739	0.999954
5330429C05Rik	0.517073	0.46635	0.999954
5330430P22Rik	-0.60888	0.77245	0.999954
5330434G04Rik	-0.0339935	0.9282	0.999954
5330438D12Rik	0.0230421	0.97215	0.999954
5330438I03Rik	-0.621992	0.49205	0.999954
5330439A09Rik	-0.690456	0.64335	0.999954
5430401F13Rik,Gm6619	-∞	0.1249	0.999954
5430402O13Rik	0.136994	0.8511	0.999954
5430403G16Rik	0.367505	0.3894	0.999954
5430405H02Rik	-0.0436267	0.92835	0.999954
5430416O09Rik	-0.54065	0.29515	0.999954
5430417L22Rik	0.107258	0.64125	0.999954
5430427M07Rik	-∞	0.23275	0.999954
5430427O19Rik	0.0655514	0.9265	0.999954
5430435G22Rik	0.123843	0.8171	0.999954
5530401N12Rik	-0.031359	0.8578	0.999954
5530601H04Rik	-0.0811158	0.83885	0.999954
5730405O15Rik	0.303287	0.5528	0.999954
5730409E04Rik	-0.109324	0.6128	0.999954
5730435O14Rik	1.45726	0.39505	0.999954
5730437C11Rik	-∞	0.10695	0.999954
5730455P16Rik	-0.121106	0.65315	0.999954
5730480H06Rik	0.453662	0.678	0.999954
5730507C01Rik	-0.0750576	0.9166	0.999954
5730508B09Rik	-0.135229	0.72855	0.999954
5730559C18Rik	-0.0184286	0.96865	0.999954
5730577I03Rik	0.110963	0.88385	0.999954
5730588L14Rik	4.32217	0.5156	0.999954
5830403L16Rik	-0.315945	0.69485	0.999954
5830403M04Rik	-0.246414	0.82465	0.999954
5830415F09Rik	0.580286	0.16485	0.999954
5830417I10Rik	0.123236	0.6643	0.999954
5830418K08Rik	-0.854396	0.0472	0.999954
5830418P13Rik	0.490603	0.78595	0.999954
5830428H23Rik	-0.205136	0.8233	0.999954
5830444B04Rik	0.13301	0.87005	0.999954
5830454E08Rik	-0.0212516	0.94315	0.999954
5830462I19Rik	-0.199053	0.7287	0.999954
5830472F04Rik	∞	0.0857	0.999954
5930403N24Rik	-0.273522	0.51025	0.999954
5930412G12Rik	-1.09143	0.18735	0.999954
5930422O12Rik	-0.194565	0.71695	0.999954
6030408B16Rik	-0.910797	0.39545	0.999954
6030419C18Rik	-0.320149	0.1442	0.999954
6030445D17Rik	-0.604313	0.42315	0.999954
6030455H03Rik	0.893779	0.75815	0.999954
6030458C11Rik	-0.128497	0.5606	0.999954
6030468B19Rik	1.4759	0.29215	0.999954
6030498E09Rik	-2.24116	0.43725	0.999954
6330403K07Rik	0.382917	0.10075	0.999954
6330403L08Rik	-0.496383	0.14265	0.999954
6330408A02Rik	0.0289562	0.927	0.999954
6330409D20Rik	0.180313	0.87	0.999954
6330416G13Rik	0.0651634	0.8713	0.999954
6330418K02Rik	0.304524	0.86955	0.999954
6330549D23Rik	-0.594429	0.4936	0.999954
6430503K07Rik	0.426246	0.8096	0.999954
6430531B16Rik	0.0533426	0.94865	0.999954
6430550D23Rik	0.229969	0.73505	0.999954
6430571L13Rik	0.20073	0.64205	0.999954
6430573F11Rik	0.326723	0.3404	0.999954
6430628N08Rik	0.500225	0.23215	0.999954
6430710C18Rik	0.153204	0.87605	0.999954
6530401F13Rik	-0.875304	0.78705	0.999954
6530403G13Rik,Ginm1	-0.0319332	0.92835	0.999954
6530409C15Rik	0.0134199	0.98895	0.999954
6720401G13Rik	0.139332	0.60225	0.999954
6720416L17Rik	-0.833803	0.5962	0.999954
6720489N17Rik	0.206458	0.8767	0.999954
6820408C15Rik	-0.196542	0.64875	0.999954
6820431F20Rik	0.473883	0.5476	0.999954
7330404K18Rik	∞	0.21825	0.999954
7420461P10Rik	-4.08304	0.3376	0.999954
8030423J24Rik	-1.07011	0.4805	0.999954
8030443G20Rik	1.30304	0.48455	0.999954
8030451A03Rik	0.0766946	0.95775	0.999954
8030453O22Rik	-0.217125	0.8906	0.999954
8030462N17Rik	0.0180493	0.936	0.999954
8430408G22Rik	-0.876151	0.425	0.999954
8430410A17Rik	-0.137688	0.9126	0.999954
8430419K02Rik	-0.631235	0.65455	0.999954
8430419L09Rik	-0.062788	0.78445	0.999954
8430427H17Rik	-0.324138	0.22955	0.999954
8430429K09Rik	0.01382	0.97245	0.999954
8430432A02Rik	0.0904225	0.95945	0.999954
9030025P20Rik	-0.318244	0.6183	0.999954
9030612E09Rik	-0.806477	0.0843	0.999954
9030617O03Rik	-0.00711299	0.9873	0.999954
9030624G23Rik	0.125224	0.87505	0.999954
9030624J02Rik	0.106037	0.89	0.999954
9130008F23Rik	1.00718	0.26485	0.999954
9130011E15Rik	0.0263547	0.927	0.999954
9130017K11Rik	0.345636	0.7712	0.999954
9130017N09Rik	-0.00711752	0.94365	0.999954
9130019O22Rik	-0.275137	0.49815	0.999954
9130019P16Rik	0.302396	0.813	0.999954
9130020K20Rik	0.157249	0.7103	0.999954
9130023H24Rik	0.208582	0.77285	0.999954
9130024F11Rik	-0.469743	0.7115	0.999954
9130206I24Rik	-0.344085	0.78595	0.999954
9130213A22Rik	0.227268	0.72935	0.999954
9130221H12Rik	-0.161833	0.75385	0.999954
9130230N09Rik	0.0525087	0.90315	0.999954
9130401M01Rik,Zhx1	-0.00238282	0.99605	0.999954
9230009I02Rik	-3.95052	0.13825	0.999954
9230110C19Rik	0.300463	0.34425	0.999954
9230111E07Rik,Gm14321	0.846523	0.2152	0.999954
9230112E08Rik	-0.34385	0.3214	0.999954
9230115E21Rik	-0.47882	0.76875	0.999954
9230117E06Rik	∞	0.22025	0.999954
9330020H09Rik	0.337009	0.81775	0.999954
9330101J02Rik	0.532427	0.23635	0.999954
9330132A10Rik	-0.370788	0.09695	0.999954
9330154J02Rik	0.0405521	0.9351	0.999954
9330158H04Rik	-0.687728	0.5719	0.999954
9330159F19Rik	0.0532029	0.80085	0.999954
9330159N05Rik	-0.872367	0.43515	0.999954
9330160F10Rik	-0.89153	0.388	0.999954
9330161L09Rik	1.46927	0.1075	0.999954
9330162012Rik	0.36059	0.72925	0.999954
9330171B17Rik	0.324026	0.62385	0.999954
9330182L06Rik	-0.145119	0.52955	0.999954
9330198N18Rik	-0.734317	0.27945	0.999954
9430002A10Rik	-0.0934915	0.90805	0.999954
9430008C03Rik,Gm23925,Gm26003	-0.351956	0.5403	0.999954
9430015G10Rik	-0.192698	0.59085	0.999954
9430016H08Rik	0.0984272	0.75375	0.999954
9430020K01Rik	-0.265402	0.23135	0.999954
9430021M05Rik	-0.481783	0.18175	0.999954
9430023L20Rik	-0.138689	0.5911	0.999954
9430025C20Rik	0.131315	0.9393	0.999954
9430038I01Rik	-0.460155	0.35625	0.999954
9430041J12Rik	0.0209057	0.99445	0.999954
9430069I07Rik	-1.3563	0.64515	0.999954
9430091E24Rik	0.143564	0.8728	0.999954
9430097D07Rik	0.427336	0.77365	0.999954
9530046B11Rik	0.0225505	0.9493	0.999954
9530048J24Rik	∞	0.24045	0.999954
9530051G07Rik	0.269937	0.5944	0.999954
9530056K15Rik	0.0823407	0.9193	0.999954
9530068E07Rik	-0.0520508	0.8135	0.999954
9530077C05Rik	0.471146	0.15575	0.999954
9530080O11Rik	-1.1985	0.6479	0.999954
9630013K17Rik	-0.286314	0.85765	0.999954
9630014M24Rik,Arhgap26	-0.0779531	0.8641	0.999954
9630028B13Rik	-0.846552	0.44065	0.999954
9630028H03Rik	-0.404597	0.8154	0.999954
9630041A04Rik	0.631701	0.77305	0.999954
9830144P21Rik	-0.241787	0.7104	0.999954
9830147E19Rik	0.665137	0.0925	0.999954
9930004E17Rik	-0.441279	0.5545	0.999954
9930012K11Rik	-0.386445	0.443	0.999954
9930013L23Rik	0.14356	0.6166	0.999954
9930021J03Rik	0.0768268	0.77335	0.999954
9930104L06Rik	-0.0160353	0.9677	0.999954
9930111J21Rik1,Psme2b-ps	0.632492	0.50215	0.999954
9930111J21Rik2	-0.143643	0.86775	0.999954
A030003K02Rik	0.0201882	0.98175	0.999954
A030009H04Rik	0.138656	0.71705	0.999954
A130006I12Rik	-0.229567	0.84505	0.999954
A130010J15Rik,Irf6	-0.0351882	0.9198	0.999954
A130049A11Rik	0.124498	0.8744	0.999954
A130066N16Rik	-0.808474	0.78495	0.999954
A230005M16Rik	0.121851	0.8981	0.999954
A230006K03Rik	0.0351262	0.91515	0.999954
A230009B12Rik	0.362389	0.80545	0.999954
A230046K03Rik	-0.11876	0.5874	0.999954
A230050P20Rik	0.0489237	0.8637	0.999954
A230052G05Rik	1.37223	0.07035	0.999954
A230056P14Rik,Gm15888	-0.243059	0.70715	0.999954
A230065H16Rik	-0.201964	0.6714	0.999954
A230065N10Rik	0.240886	0.87515	0.999954
A230071N21Rik	1.88892	0.61685	0.999954
A230072C01Rik	0.0093769	0.99255	0.999954
A230072E10Rik	0.033192	0.98185	0.999954
A230083G16Rik	-0.495879	0.87945	0.999954
A230083N12Rik	1.24668	0.6726	0.999954
A230103J11Rik	-0.103596	0.89465	0.999954
A330008L17Rik	-0.115478	0.8881	0.999954
A330017A19Rik	-0.0871905	0.83895	0.999954
A330021E22Rik	-0.219741	0.52205	0.999954
A330035P11Rik	-0.0188061	0.9689	0.999954
A330040F15Rik	0.0196699	0.9813	0.999954
A330041J22Rik	0.181815	0.92255	0.999954
A330050B17Rik	-0.203412	0.818	0.999954
A330050F15Rik	0.190409	0.575	0.999954
A330070K13Rik	-0.83247	0.7706	0.999954
A3galt2	0.93731	0.0995	0.999954
A430005L14Rik	-0.218268	0.48995	0.999954
A430010J10Rik	∞	0.19565	0.999954
A430018G15Rik	0.519037	0.87205	0.999954
A430033K04Rik	0.000501859	0.9987	0.999954
A430035B10Rik	-0.430721	0.73275	0.999954
A430057M04Rik	0.196391	0.85865	0.999954
A430071A18Rik	0.458927	0.87185	0.999954
A430078I02Rik	0.312739	0.8779	0.999954
A430104N18Rik	-1.83669	0.14845	0.999954
A430105I19Rik	0.315628	0.3003	0.999954
A430108G06Rik	-0.0131827	0.97505	0.999954
A430110L20Rik	0.0615066	0.86865	0.999954
A4galt	-0.304024	0.45625	0.999954
A530016L24Rik	-0.975108	0.1782	0.999954
A530017D24Rik	0.124439	0.73595	0.999954
A530032D15Rik	-0.414172	0.365	0.999954
A530054K11Rik	-0.0722736	0.80725	0.999954
A530058N18Rik,C130080G10Rik	-0.127582	0.78265	0.999954
A530072M11Rik	-0.151997	0.8043	0.999954
A530084C06Rik	1.79311	0.26055	0.999954
A530088E08Rik	0.0230262	0.9747	0.999954
A530095I07Rik	-2.39747	0.55935	0.999954
A630001G21Rik	0.0704276	0.8981	0.999954
A630007B06Rik	0.0274097	0.9407	0.999954
A630023P12Rik	-1.26309	0.23715	0.999954
A630033H20Rik	-0.641113	0.40195	0.999954
A630052C17Rik	-0.295694	0.7325	0.999954
A630077J23Rik	-2.33283	0.24345	0.999954
A630081J09Rik	-0.069578	0.7774	0.999954
A630095N17Rik	-0.626379	0.61515	0.999954
A730011C13Rik	0.00733097	0.99415	0.999954
A730015C16Rik	1.63065	0.57565	0.999954
A730017C20Rik	0.513213	0.0491	0.999954
A730018C14Rik	0.8254	0.19075	0.999954
A730020M07Rik	-0.905944	0.4018	0.999954
A730035I17Rik	-1.05644	0.2142	0.999954
A730036I17Rik	-0.707882	0.74385	0.999954
A730049H05Rik	-1.58682	0.4788	0.999954
A730060N03Rik	-0.0674603	0.9326	0.999954
A730061H03Rik	-2.37473	0.5264	0.999954
A730071L15Rik	-0.348118	0.83215	0.999954
A730081D07Rik	-0.400816	0.6156	0.999954
A730085A09Rik	-1.34432	0.65005	0.999954
A730085K08Rik	-0.265962	0.5995	0.999954
A730090H04Rik	∞	0.0566	0.999954
A830005F24Rik	-0.625212	0.3012	0.999954
A830011K09Rik	-0.422014	0.80925	0.999954
A830012C17Rik	0.610529	0.82235	0.999954
A830018L16Rik	-0.246732	0.4087	0.999954
A830019P07Rik	-0.400107	0.38495	0.999954
A830031A19Rik	0.449581	0.7242	0.999954
A830035A12Rik,Gm11649	∞	0.1358	0.999954
A830039N20Rik	-0.433458	0.30675	0.999954
A830073O21Rik	-0.44584	0.4974	0.999954
A830080D01Rik	0.0946895	0.78245	0.999954
A830082K12Rik,Gm8327	-0.723177	0.229	0.999954
A830092H15Rik	-0.0245089	0.94335	0.999954
A930001C03Rik	-0.187641	0.8908	0.999954
A930002H24Rik	-0.13163	0.6333	0.999954
A930003A15Rik	0.329798	0.75285	0.999954
A930004D18Rik	0.232833	0.79355	0.999954
A930005H10Rik	0.0731901	0.86005	0.999954
A930006K02Rik	0.22719	0.70605	0.999954
A930009A15Rik	1.21984	0.39955	0.999954
A930012O16Rik	0.188601	0.9369	0.999954
A930013B10Rik	-1.502	0.48955	0.999954
A930015D03Rik	-∞	0.2482	0.999954
A930016O22Rik	-1.2363	0.092	0.999954
A930017K11Rik	-0.49224	0.3445	0.999954
A930017M01Rik	0.367548	0.24465	0.999954
A930018M24Rik	-0.0147841	0.9667	0.999954
A930019D19Rik	0.483892	0.8194	0.999954
A930024E05Rik	-0.698281	0.4887	0.999954
A930028C08Rik	-0.161884	0.8655	0.999954
A930033H14Rik	-0.435617	0.4732	0.999954
A930035D04Rik	-0.505938	0.868	0.999954
A930039A15Rik	0.407236	0.64395	0.999954
A930041C12Rik	-0.0665779	0.7621	0.999954
AA386476	-0.456171	0.75465	0.999954
AA387200	0.691779	0.3862	0.999954
AA413626	-0.284577	0.90145	0.999954
AA414768	-0.401286	0.2721	0.999954
AA415398	-0.40553	0.6325	0.999954
AA467197	-0.284608	0.836	0.999954
AA474331	0.0320575	0.90625	0.999954
AA474408	-0.34842	0.39225	0.999954
AA672651	-∞	0.23415	0.999954
AA986860	-0.0809639	0.82385	0.999954
AA987161	-0.208871	0.50245	0.999954
Aaas	0.00408313	0.9861	0.999954
Aacs	-0.262459	0.3533	0.999954
Aadat	1.72973	0.30345	0.999954
Aaed1	0.230756	0.52395	0.999954
Aagab	-0.117472	0.59145	0.999954
Aak1	-0.328576	0.22465	0.999954
Aamdc	-0.0481416	0.86615	0.999954
Aamp	0.0712372	0.73995	0.999954
Aanat	-0.932393	0.3463	0.999954
Aar2	-0.0155485	0.9453	0.999954
Aard	0.488062	0.2317	0.999954
Aars	-0.0537527	0.92195	0.999954
Aars2	0.164179	0.48385	0.999954
Aarsd1,Ptges3l,RP23-124N11.3	0.0329987	0.9205	0.999954
Aasdh	0.0215231	0.9576	0.999954
Aasdhppt	-0.0249261	0.9159	0.999954
Aass	-0.160075	0.73185	0.999954
Aatf	-0.184535	0.5448	0.999954
Aatk	-0.0544686	0.89685	0.999954
AB041803	-0.0923722	0.9095	0.999954
AB041806	-0.435164	0.32965	0.999954
AB124611	-0.0655366	0.9207	0.999954
Abat	0.233495	0.4955	0.999954
Abca1	0.0343921	0.92765	0.999954
Abca17	-0.679111	0.1013	0.999954
Abca2	0.0721519	0.8921	0.999954
Abca3	-0.0746945	0.7635	0.999954
Abca4	0.557179	0.31805	0.999954
Abca5	-0.166748	0.45545	0.999954
Abca6	-0.0649202	0.8697	0.999954
Abca7	-0.142284	0.53895	0.999954
Abca8a	-0.115931	0.8474	0.999954
Abca8b	-0.235465	0.3149	0.999954
Abca9	0.155222	0.56925	0.999954
Abcb1a	-0.0214003	0.9543	0.999954
Abcb1b	-0.00264837	0.9838	0.999954
Abcb4	-0.369784	0.22545	0.999954
Abcb6	0.201214	0.5601	0.999954
Abcb7	0.0713316	0.74775	0.999954
Abcb8	0.0983968	0.71335	0.999954
Abcb9	0.027432	0.9237	0.999954
Abcc1	-0.0921408	0.6987	0.999954
Abcc10	0.254799	0.5787	0.999954
Abcc2	-1.86736	0.12315	0.999954
Abcc3	-0.113116	0.8345	0.999954
Abcc4	0.147151	0.57865	0.999954
Abcc5	-0.148321	0.6887	0.999954
Abcc6	-0.328877	0.59735	0.999954
Abcc8	-0.0669773	0.77605	0.999954
Abcc9	-0.0695966	0.7967	0.999954
Abcd1	-0.0384457	0.874	0.999954
Abcd2	-0.168907	0.46175	0.999954
Abcd3	-0.197712	0.53765	0.999954
Abcd4	-0.0403148	0.8788	0.999954
Abce1	-0.108834	0.61535	0.999954
Abcf1	-0.189432	0.66985	0.999954
Abcf2	-0.0562032	0.79875	0.999954
Abcf3	-0.062584	0.839	0.999954
Abcg1	-0.0217162	0.91995	0.999954
Abcg2	-0.0741296	0.8315	0.999954
Abcg3	0.0971626	0.86665	0.999954
Abcg4	-0.0407228	0.89575	0.999954
Abcg5	0.612258	0.7127	0.999954
Abhd1	0.191835	0.90895	0.999954
Abhd10	0.106269	0.76335	0.999954
Abhd11	0.14774	0.57455	0.999954
Abhd12	-0.211133	0.4296	0.999954
Abhd12b	-1.87078	0.30435	0.999954
Abhd13	-0.118996	0.59785	0.999954
Abhd14a	0.0233739	0.92915	0.999954
Abhd14b	0.15614	0.53235	0.999954
Abhd15	0.480489	0.8194	0.999954
Abhd16a	-0.302292	0.32655	0.999954
Abhd17a	-0.0793721	0.71965	0.999954
Abhd17b	-0.0198165	0.93415	0.999954
Abhd17c	0.0340815	0.88325	0.999954
Abhd2	-0.132194	0.55455	0.999954
Abhd3	-0.0943394	0.6775	0.999954
Abhd4	0.228739	0.30945	0.999954
Abhd5	0.0267107	0.9431	0.999954
Abhd6	-0.334629	0.15575	0.999954
Abhd8	-0.158398	0.47125	0.999954
Abi1	-0.0480234	0.89585	0.999954
Abi2	-0.270289	0.22045	0.999954
Abi3	-0.0145362	0.9774	0.999954
Abi3bp	0.163053	0.6111	0.999954
Abl1	0.0223139	0.95055	0.999954
Abl2	0.0179679	0.9417	0.999954
Ablim1	0.00395928	0.9908	0.999954
Ablim2	-0.405473	0.29135	0.999954
Ablim3	0.218299	0.33425	0.999954
Abp1	1.27322	0.5482	0.999954
Abr	-0.200124	0.5291	0.999954
Abracl	0.0182451	0.9567	0.999954
Abt1	-0.108713	0.7028	0.999954
Abtb1	0.121841	0.60285	0.999954
Abtb2	0.0945573	0.71625	0.999954
AC020971.1	0.035419	0.9818	0.999954
AC020973.1	0.867094	0.762	0.999954
AC025622.1	-0.0493423	0.89765	0.999954
AC025794.1,Gm22680,Gm22744,Gm23246,Gm24452,Gm24453,Gm25855,Gm25894,Snord22	1.19382	0.5355	0.999954
AC027184.1	0.245792	0.585	0.999954
[truncated: 20,923 more rows]
