# Supplementary material for: Experimental validation of methods for differential gene expression analysis and sample pooling in RNA-seq
Source: BMC Genomics. 2015 Jul 25;16(1):548. doi: 10.1186/s12864-015-1767-y (PMC4515013; doi:10.1186/s12864-015-1767-y)
Supplement: Additional file 13: — A table presenting forward and reverse primer sequences for qPCR validation of 115 differentially expressed and 7 normalising (reference) genes (.xlsx file). This workbook has two worksheets. [file 12864_2015_1767_MOESM13_ESM.xlsx]

## Sheet: Amygdala DEG
Gene	Forward Primer (5' → 3')	Reverse Primer (5' → 3')
1110059M19Rik	TGAGGCAGAAGCAAAGATCA	TCCACAGGAACTATTATGGGTGA
1700001C02Rik	GGGCACACTAATGACCGAAT	GAGAAGATGGTGGGAAAGCA
2410004P03Rik	GATGAGCTGCAGCCAGTGTA	GTCTCCTGCAGGCTCTCTTG
Abca4	ACTCAGGCTCTTCCAGTCCA	CCCCAGTGAGCATCTTGAAT
Abcb1a	CTGACTATGCGAAAGCCACA	TTGCACATTTCCTTCCAACA
Actr5	CGAAGGTTGCCTATGGGATA	TTGATGCGCTTGCAGTTTTT
Adamtsl4	AGCAGAGAGGCCTGTGACAT	CTCCTAAGGCAGACCACAGC
Adssl1	CACATGGTCAATGGCTTCAC	AGGGAATCCTCTTTCCGTTG
Agxt2l2	GACTATGCCCAGAGGCTGTC	CCGGAACTTGTAGGGACTGA
Ak7	AGATGGGACCAATTGCATTC	CTTGACCAGGTCTTCCAAGG
Anxa8	CGTCAGCGTGAAGGGTAGTT	TCTGCACATTGCTCCTCTTG
Apod	CAGTGAGCACCAACTGAAGG	ATTTTGTCCTTTGGCTGTGG
Aqp1	CTCTGCAGCTGGTACTGTGC	GGGCCAGGATGAAGTCATAG
Brd1	AAATAGGATTGCGAATCAGT	CGCTGCCAGTACTTTAGCTTCT
Atrip	TCTTCAGCTGATGGCTTCCT	GTCTCTGAGGCCGTTCTGTC
Cbln1	GCGCAAAGGCATCTACAGTT	AGAGGGGAAACACGAGGAAT
Ccdc108	GTGGCTTGTCTCATCCATCA	GCCAGAATGTCAGGAGGGTA
Ccdc135	CCAGAAGGGAAACTGCTTTG	CTGCTCAAACTTGCTGGTCA
Ccdc153	ACAGCTGGAGGAGGAAGTGA	TGCTCCTTGAGTCTGGTGTG
Cdc42ep1	AGATGGCCACTCTGGTTACG	GCTCTCGGTCTTGAGAATGG
Cdhr3	AGCCAAGGCTCTTGTTGAAA	CCTGCGGATCTGGTAGGTAA
Chrd	TGTGAGAAGGTGCAGTGTCC	AGCTTGGCATTAGTCCCTGA
Cldn1	GATGTGGATGGCTGTCATTG	TAAAGAGGGCCTGGCCAAAT
Cldn11	GGGTGCTCCTTATTCTGCTG	AGCGAGTAGCCAAAGCTCAC
Cldn2	TCCAGAGCTCTTCGAAAGGA	CCTAGGATGTAGCCCACCAG
Clic4	TGATGGTGAAAGCATTGGAA	ATCCGTCTTGACTTCGCTGT
Cmtm5	GACTTCCTCCGGTGTCTCAG	GAGCCAGGTAACCCTGGAAT
Cndp1	GGTGGCCATTGAGAGTGATT	CTTCCCAGCTCAGCCAATAG
Col8a2	GTGTGGGCCAAGAGTGTCCT	CAGCATCGGTAGAGGCATTT
Cryab	TTCTTCGGAGAGCACCTGTT	CCTGGAGATGAAGCCATGTT
Cxxc4	AAACCTGGCACTTCGCTAGA	TGGTGGACTAAGCGGTTTCT
Cyp27a1	CCTTTTGGAAGCGATACCTG	CCCATGTCAGTGTGTTGGAT
Dgkk	CAAGGCATCGTAGTGCTCAA	TGCACAGAACCAAAGATTGC
Dlx4	CCATCTCAGCCCTTTCACAG	CTTAGGCACAAGGCAGAGGA
Dmrt3	AGCGCAGCTTGCTAAACCAG	TCTGCTCAGCGTGGTACTTG
Dnahc6	GTTGAAGCCCTGATGGAAAA	GCTTTATTGGCAGCTTCGAG
Dnajb13	AGAGGCGTCCAGAAACAAGA	TCCCCTTCCTTCTCAAAGGT
Dnali1	ATGAACAGAAGGCGAAATGC	ATGAGTGGTGACCAGGGAAG
Erbb3	TGGAATCCTAGGTGCCAAAG	ATTCTGAATCCTGCGTCCAC
F5	GGCTGATAGGGCTGCTTCTA	ACTTGGGATCATCACGCTTC
Fa2h	CCTCACAGACACTCCGACAA	AGCAGAGGTTTCTGCCAGTC
Fam216b	CGGCTGCTGACAATTCATTA	CTGTTGGTACCCAAGGCTGT
Fbxw15	GTGCGCAGGGAACTCTACTC	CCATGTCTGACTTCCCCTGT
Fezf2	AGTGTAACCAGTGCGGCAAA	CCTGATGGAAGGCCTTGTTA
Folr1	TGCCAAACACCACAAAGAAA	TATGTGCTTCCTGGCTTGTG
Gab1	ACTGTATCCCTCCTCCAGCA	TAGTTTGGCTCCTGGATTGG
Galnt6	GGAGGGGAGAATGTGGAAAT	ATCTTTGCTGCCTGCAGATT
Gbp11	TGTTCGGGATTTCACACTGA	TTCCGATTTGGAAAGAAACG
Gh	CTGGCTGCTGACACCTACAA	TCCAGGTCCTTCAGTTTCTCA
Gjc2	TGCCCTTAGAGAGGATCAGC	TGGACTGCATAGCCCAGGTA
Gng11	TTGAGCAACTTCGCAAAGAA	ATGACACAGCTGCCCTTTTC
Gpr37	ACCTGGCTTTCTGGGACTTT	AAGTTTGGCAGTGGTGGAAG
Hmx3	GTGGTACCCCTACACCCTGA	CTTCCTCCGAGTCGCTCTCT
Igfbp2	GCGGGTACCTGTGAAAAGAG	AACACAGCCAGCTCCTTCAT
Iqca	CATGCCATCTGCACAGAAAC	CAGGAGCTTCAGGAGTTTGG
Kcne2	CAGCAGGGCTTACAGGTCTC	AACGAGAACATGCCGATCAT
Kcnj13	GAAGCACATCACCAGCTTCA	GTGCAATCTTCGCCACAAAG
Kdm5c	CCTGGCAGCAGCTGTACATA	ACTGGAGCACTTGCAGAGGT
Kl	CTGGTTGCCCACAACCTACT	CTCTCTGGGTAGTCGCCATC
Klk6	GGTCCTCATTGACCCACAGT	TGGATTTTTCAGATGCACCA
Krt18	ATTGACTTGGACTCCATGAAAAAC	GATGTTCAAGAGGGCTTCATATTC
Lbp	CGAGTCGAAGCTCCAGAAAG	CGCCACCAAACTGTAGTCAA
Lhb	GAGAATGAGTTCTGCCCAGTCT	ACCCCCACAGTCAGAGCTAC
Mag	AGAGAGCCACTGCCTTCAAC	TCTGGGTGCCATAGAGGTTC
Mfrp	TGTGCCCATAATGAGTTCCA	TTCGATGTACCAGGTGCAAA
Mmp17	CACCCACTTTGATGACGATG	ACCAATGGCATGACCAAACT
Mog	GATCCTCCTGCAGGTCTCTG	CCAAAAGTCCGATGGAGATTC
Msx1	TCCTCAAGCTGCCAGAAGAT	TTGGTCTTGTGCTTGCGTAG
Myo1d	GAGAAAGCCCTGCTTTACCG	CACCAATAACCGTGTTTTTCC
Myrf	CCTGTGTCCGTGGTACTGTG	ATTCACGGAAGGACAGGATG
Nefh	CAGCTGGACAGTGAGCTGAG	AAGCCAATCCGACACTCTTC
Oca2	GGCCATGATCTTCATGCTTT	TGCAATGAGGACTTGTCTCG
Onecut3	CCTGGAGCAAGCTCAAATCC	CGCTTGTTCTCCTTGAAGATG
Opalin	TCTCCAGTTGTCACGAGTGC	GGCTCATCATCGATGGTTCT
Otx2	GGGCTGAGTCTGACCACTTC	AGAGCTTCCAGAACGTCGAG
Oxt	TGGCTTACTGGCTCTGACCT	GGCGAAGGCAGGTAGTTCTC
Pde1c	ACCATGGTTGCTCAGTCACA	AGTCTGGGAGCTTTCGTCAA
Pdia4	ACTACAATGGCCCACGAGAG	CTTCTCAGGGTGTGTCAGCA
Pkd2l1	AGACTTCCGGGAGGACATTT	CAGCTCATTCTGGGAATGGT
Pllp	CCTATGGCTGGGTCATGTTT	CCCTCAGGGATGTCAGATCG
Plxnb3	ACCTAGCGGCCCATTATGTA	TGGCTGTCATTCAGAGTTCG
Pomc	ACCTCACCACGGAGAGCAAC	CGGAAGTGACCCATGACGTA
Ppp1r14a	CGAGTCACGGTCAAGTACGA	ATTTTCCGGCATCTTTCCTC
Pvalb	AAAAAGAACCCGGATGAGCT	GCCAGAAGCGTCTTTGTTTC
Rab37	TGAGTATGCCCAGAGAGACG	CCCTGCACGGTATTTCAGTT
Rassf4	GAGAGGCTCAGCTACCTCCA	CGTCGTATCTTCTGGGCTTC
Rbm47	CTGCCTGAACCTTCGAGAAT	TGCCCGTTCTCTTGTACCAT
Rgs10	GGAGATGGGAGCTCAAGCAG	AAATCTTCACACGCTAGCCAAA
Rit1	TGATACACCGGTGGTTCTTG	TCCTCCTGAACGGTGACTTC
Rsph4a	CGGACCTCCTCTTTTGACAC	AAAGATTGGAGCGAAGGACA
Sec14l5	GAGTTGCCTGGTTCAGCTTC	CTTCATCAGGCCTTTGGTGT
Sema3b	CTCACTCTGTGCTGCTGGAG	TTATGTCTTGCCTCCGGAAC
Serpinb1a	TGGTTACATTTCGGACCTGA	TCTCACGTTTGGTCCATTCA
Smyd1	CTGGGCAAGATCTCAGAAGG	CATCTCCTTCACCACTTCCTG
Sostdc1	GAGGCAGGCATTTCAGTAGC	AGCTCCTTCAGAGGGCTGAT
Sox10	GACCAGTACCCTCACCTCCA	GGATGGTCCTTTTTGTGCTG
Spag16	TGTCTACAGCCAGGTGATGC	ATGGAAGTCCCGTTCCTTCT
Spata18	CACAGTGGCCAAGATCAGAA	AATGCCTGAATGCCATTTTA
Spp1	TCTGATGAGACCGTCACTGC	AGGTCCTCATCTGTGGCATC
Stoml3	AAGATGTCCGGATTCCTGTG	GCATTCATTTCTCCCTCTGC
Sulf1	TACCTGCTTCACCCATGACA	ATTGTGCGTCTCGTTGACTG
Syt2	AGAGGAACCAGGAGCCAAAT	CAGAAGCAACAGGTGAGCAG
Thumpd3	TGGAAAGTCTGGCTCAGGTT	CTGCGCTTTGCTTTCTTCTT
Tmem184a	CTGCTTCTATGGGACCTGCT	AACTTGAGTACCGGCTCGAA
Tmem72	GGGACCTACTTTGTGGCTCA	ACCTCTGGAGCAGCCTTTTT
Tmem88b	CCTGGGATTCCTGTGTCACT	GAGCAATCCGAACACAATGA
Trh	TGGCTTTGATCTTCGTGCTA	GCGTTTTGTGATCCAGGAAT
Trpm1	TGCAAAAGGGAATGCATCTT	TGTCCTCTCCTGTTGTGCTG
Trpv4	CGTGAGGTGACAGATGAGGA	AGGACACAGCCCCAAACTTA
Ttc29	ACCTGTATGCTCTGGCCTGT	GTCCGTGTGTCAGTTCATGG
Ttr	ATGGTCAAAGTCCTGGATGC	GGGAAATGCCAAGTGTCTTC
Vamp1	AGACCCAGGCACAAGTGGAG	AACGGAGGATGGAGGAGTTT
Wdr86	GATACTGGGGAGAGGGTGCT	GCAGAGCACCATCATGAGAA
Wdr96	TCTGACATTTTGGGTCACCA	GATCCTGGTCGCTCTCCATA
Zfp185	CTGGGAGCAGCTAATTCTGG	GTGAATGGCACCTCCTCTTC

## Sheet: Reference genes
Gene	Forward Primer (5' → 3')	Reverse Primer (5' → 3')
Aip	GCCCAGTTCCTCTGTGACAT	TCAGCATCTGGATGTGGAAG
B2m	TGGTCTTTCTGGTGCTTGTCT	GTATGTTCGGCTTCCCATTCT
Cxxc1	AACAAGATCCGGCAGAAGTG	TAGCCTCTGGTGGCTCCTTA
Gusb	TCCTATCGGGATTCGAACAG	CGTATCGGTCACAGAGCTGA
Hmbs	TCCCTGAAGGATGTGCCTA	AAGGGTTTTCCCGTTTGC
Hprt	CTTTGCTGACCTGCTGGATT	CAACAATCAAGACATTCTTTCCA
Mrpl48	AGACCAAGGCAACAAAATGG	CACATGAAGGGCTTGCAGTA
